# Supplementary material for: In Drosophila Hemolymph, Serine Proteases Are the Major Gelatinases and Caseinases
Source: Insects. 2024 Mar 28;15(4):234. doi: 10.3390/insects15040234 (PMC11050137; doi:10.3390/insects15040234)
Supplement: Supplementary file 1 [file insects-15-00234-s001.zip]

Archive with 7 entries (6 files):
- supplementary /
- supplementary /.DS_Store
- __MACOSX/supplementary /._.DS_Store
- supplementary /Gatti et al Supplementary materials V2.pdf
- __MACOSX/supplementary /._Gatti et al Supplementary materials V2.pdf
- supplementary /Gatti et al Table S1.xlsx
- __MACOSX/supplementary /._Gatti et al Table S1.xlsx
