# Supplementary material for: In Drosophila Hemolymph, Serine Proteases Are the Major Gelatinases and Caseinases
Source: Insects. 2024 Mar 28;15(4):234. doi: 10.3390/insects15040234 (PMC11050137; doi:10.3390/insects15040234)
Supplement: Supplementary file 1 [file insects-15-00234-s001.zip › supplementary /Gatti et al Table S1.xlsx]

## Sheet: MAscot G1
Gatti et al. Table S1: Protein identified by mass spectrometry
Band G1
prot_hit_num	prot_acc	prot_desc	prot_score	prot_mass	prot_matches	prot_matches_sig	prot_sequences	prot_sequences_sig
1	APLP_DROME	Apolipophorins OS=Drosophila melanogaster OX=7227 GN=apolpp PE=1 SV=2	14252	372447	1449	694	208	149
2	M9PBL3_DROME	HSP 82 OS=Drosophila melanogaster OX=7227 GN=Hsp83 PE=3 SV=1	2041	81814	171	77	68	49
3	M9ND95_DROME	Myosin heavy chain, isoform U OS=Drosophila melanogaster OX=7227 GN=Mhc PE=1 SV=1	1573	222766	97	52	75	44
4	E1JHJ4_DROME	Myosin heavy chain, isoform N OS=Drosophila melanogaster OX=7227 GN=Mhc PE=1 SV=1	1515	222883	97	51	75	43
5	M9NEP1_DROME	Myosin heavy chain, isoform T OS=Drosophila melanogaster OX=7227 GN=Mhc PE=1 SV=1	1515	224141	97	51	75	43
6	E1JHJ3_DROME	Myosin heavy chain, isoform O OS=Drosophila melanogaster OX=7227 GN=Mhc PE=1 SV=1	1508	224395	97	50	75	42
7	Q9VQL7_DROME	3-oxoacyl-[acyl-carrier-protein] reductase OS=Drosophila melanogaster OX=7227 GN=FASN1 PE=1 SV=1	1477	266277	120	62	82	49
8	Q9U5D0_DROME	Hemolectin OS=Drosophila melanogaster OX=7227 GN=Hml PE=2 SV=1	1244	426068	89	49	65	39
9	Q9VW34_DROME	FI03450p OS=Drosophila melanogaster OX=7227 GN=serp PE=1 SV=2	881	61569	60	32	29	17
10	Q7KTG2_DROME	Apolipoprotein lipid transfer particle OS=Drosophila melanogaster OX=7227 GN=Apoltp PE=1 SV=2	814	494010	68	34	55	28
11	Q9W2J5_DROME	Uncharacterized protein, isoform A OS=Drosophila melanogaster OX=7227 GN=Dmel\CG44245 PE=1 SV=3	739	49186	29	18	19	13
12	Q9VN01_DROME	GH23891p OS=Drosophila melanogaster OX=7227 GN=Nepl11 PE=2 SV=1	716	67309	34	22	24	16
13	NDG_DROME	Nidogen OS=Drosophila melanogaster OX=7227 GN=Ndg PE=1 SV=1	701	148986	41	24	33	21
14	F0JAK3_DROME	GH05968p (Fragment) OS=Drosophila melanogaster OX=7227 GN=verm-RC PE=2 SV=1	659	63462	58	25	28	17
15	M9NGK3_DROME	Terribly reduced optic lobes, isoform AL OS=Drosophila melanogaster OX=7227 GN=trol PE=1 SV=2	647	412539	36	17	31	15
16	Q7KN04_DROME	F-spondin OS=Drosophila melanogaster OX=7227 GN=fat-spondin PE=1 SV=1	631	84891	29	22	19	15
17	Q8IQU1_DROME	LD36620p OS=Drosophila melanogaster OX=7227 GN=verm PE=1 SV=1	619	59580	57	24	26	16
18	Q9VAG2_DROME	GH22837p OS=Drosophila melanogaster OX=7227 GN=neo PE=2 SV=1	595	83033	28	22	20	17
19	PPN_DROME	Papilin OS=Drosophila melanogaster OX=7227 GN=Ppn PE=1 SV=2	588	312834	32	20	23	16
20	TREA_DROME	Trehalase OS=Drosophila melanogaster OX=7227 GN=Treh PE=1 SV=1	576	67646	42	24	28	16
21	Q9V9X0_DROME	FI18240p1 OS=Drosophila melanogaster OX=7227 GN=nyo PE=2 SV=2	574	87757	28	19	18	14
22	TIG_DROME	Tiggrin OS=Drosophila melanogaster OX=7227 GN=Tig PE=1 SV=2	517	257289	46	20	40	17
23	Q9W273_DROME	Alkaline phosphatase OS=Drosophila melanogaster OX=7227 GN=Alp8 PE=2 SV=1	515	57371	27	19	18	14
24	M9PD73_DROME	Thioester-containing protein 4, isoform B OS=Drosophila melanogaster OX=7227 GN=Tep4 PE=1 SV=1	504	166266	46	21	35	17
25	C7LA94_DROME	FI05241p OS=Drosophila melanogaster OX=7227 PE=2 SV=1	504	60771	26	16	22	14
26	Q8IRV9_DROME	Terribly reduced optic lobes, isoform AW OS=Drosophila melanogaster OX=7227 GN=trol PE=1 SV=3	481	443927	33	14	29	13
27	LAMA_DROME	Laminin subunit alpha OS=Drosophila melanogaster OX=7227 GN=LanA PE=1 SV=2	452	410893	31	20	26	18
28	Q9W322_DROME	GH10201p OS=Drosophila melanogaster OX=7227 GN=Dmel\CG3106 PE=2 SV=1	435	84422	27	18	17	12
29	Q8SYB5_DROME	RE74144p OS=Drosophila melanogaster OX=7227 GN=Jon65Aiv PE=2 SV=1	396	29178	12	10	10	8
30	Q9W3L4_DROME	GH20802p OS=Drosophila melanogaster OX=7227 GN=Dmel\CG2233 PE=1 SV=1	392	46479	26	13	17	9
31	Q8I0J1_DROME	RE43539p OS=Drosophila melanogaster OX=7227 GN=1A3 PE=1 SV=1	382	45918	19	13	14	10
32	E2QCF1_DROME	ATP-citrate synthase OS=Drosophila melanogaster OX=7227 GN=ATPCL PE=1 SV=1	368	119672	32	12	28	11
33	Q9VSJ0_DROME	Ecdysone-inducible gene E1 OS=Drosophila melanogaster OX=7227 GN=ImpE1 PE=2 SV=2	363	176858	14	11	12	9
34	R4TCQ6_DROME	Eukaryotic translation initiation factor 5B OS=Drosophila melanogaster OX=7227 GN=eIF5B-RB PE=2 SV=1	360	127097	18	10	15	8
35	Q9VKV1_DROME	Alpha-mannosidase OS=Drosophila melanogaster OX=7227 GN=LManII PE=1 SV=2	358	122608	41	20	30	19
36	ENDOU_DROME	Poly(U)-specific endoribonuclease homolog OS=Drosophila melanogaster OX=7227 GN=CG2145 PE=2 SV=1	351	63557	26	11	17	7
37	Q9W275_DROME	Alkaline phosphatase OS=Drosophila melanogaster OX=7227 GN=Alp7 PE=2 SV=1	348	58222	16	9	12	8
38	A9UNH0_DROME	LP08340p (Fragment) OS=Drosophila melanogaster OX=7227 PE=2 SV=1	345	71895	18	11	17	11
39	Q9U4Q6_DROME	Anon1A3 (Fragment) OS=Drosophila melanogaster OX=7227 GN=anon1A3 PE=4 SV=1	334	32359	15	11	11	9
40	Q8MS37_DROME	RE15579p OS=Drosophila melanogaster OX=7227 GN=tyn PE=2 SV=1	324	80630	16	13	15	12
41	E1JJL4_DROME	Furin 2, isoform I OS=Drosophila melanogaster OX=7227 GN=Fur2 PE=3 SV=1	321	180575	18	14	14	10
42	Q9VSD6_DROME	D-Importin 7/RanBP7 OS=Drosophila melanogaster OX=7227 GN=msk PE=1 SV=1	299	119234	14	9	11	7
43	Q9VJ80_DROME	LD42267p OS=Drosophila melanogaster OX=7227 GN=Dmel\CG10211 PE=1 SV=3	297	155419	20	10	19	10
44	M9MRQ6_DROME	Sh3beta, isoform E OS=Drosophila melanogaster OX=7227 GN=Sh3beta PE=1 SV=1	295	54200	18	10	13	7
45	Q9V426_DROME	LD07162p OS=Drosophila melanogaster OX=7227 GN=vig PE=1 SV=1	285	52678	24	10	20	10
46	Q9VHN7_DROME	LP07963p OS=Drosophila melanogaster OX=7227 GN=anon-WO0118547.344 PE=1 SV=3	284	67989	23	12	19	10
47	TBA1_DROME	Tubulin alpha-1 chain OS=Drosophila melanogaster OX=7227 GN=alphaTub84B PE=1 SV=1	275	49876	15	9	12	7
48	Q9VLI0_DROME	Alpha-mannosidase OS=Drosophila melanogaster OX=7227 GN=LManV PE=1 SV=1	271	111798	21	13	18	12
49	A0A0B4KHL2_DROME	Coatomer subunit gamma OS=Drosophila melanogaster OX=7227 GN=gammaCOP PE=1 SV=1	269	99381	15	11	13	10
50	ALF_DROME	Fructose-bisphosphate aldolase OS=Drosophila melanogaster OX=7227 GN=Ald1 PE=1 SV=5	269	39023	16	9	13	6
51	ADH_DROME	Alcohol dehydrogenase OS=Drosophila melanogaster OX=7227 GN=Adh PE=1 SV=2	266	27744	13	10	9	9
52	CATA_DROME	Catalase OS=Drosophila melanogaster OX=7227 GN=Cat PE=1 SV=2	261	57113	13	7	12	6
53	E8NH93_DROME	AT25649p OS=Drosophila melanogaster OX=7227 GN=mfas-RJ PE=2 SV=1	257	100224	19	14	14	11
54	Q7KN85_DROME	ATP-citrate synthase OS=Drosophila melanogaster OX=7227 GN=ATPCL PE=1 SV=1	256	121328	31	11	28	11
55	A4V9Z3_DROME	Jon65Aiv (Fragment) OS=Drosophila melanogaster OX=7227 GN=CG6467 PE=4 SV=1	255	22017	9	6	6	4
56	A0A0B4JD57_DROME	Zipper, isoform F OS=Drosophila melanogaster OX=7227 GN=zip PE=1 SV=1	252	227666	16	8	16	8
57	D3DMM4_DROME	MIP15217p OS=Drosophila melanogaster OX=7227 GN=mfas PE=1 SV=1	249	88360	19	14	14	11
58	E8NH85_DROME	AT16455p OS=Drosophila melanogaster OX=7227 GN=mfas-RG PE=2 SV=1	249	93076	19	14	14	11
59	MAL3_DROME	Maltase A3 OS=Drosophila melanogaster OX=7227 GN=Mal-A3 PE=2 SV=2	249	65194	15	10	13	10
60	H7BWS6_DROME	Malic enzyme OS=Drosophila melanogaster OX=7227 PE=2 SV=1	249	63915	22	10	17	9
61	H7BWR6_DROME	Malic enzyme (Fragment) OS=Drosophila melanogaster OX=7227 PE=2 SV=1	249	61064	21	10	17	9
62	EIF3A_DROME	Eukaryotic translation initiation factor 3 subunit A OS=Drosophila melanogaster OX=7227 GN=eIF3a PE=1 SV=1	248	133798	32	13	24	11
63	Q7Z2C7_DROME	LD26327p (Fragment) OS=Drosophila melanogaster OX=7227 GN=CG7298 PE=2 SV=1	247	41645	11	8	6	6
64	A0A077HCQ5_DROME	Alcohol dehydrogenase (Fragment) OS=Drosophila melanogaster OX=7227 GN=Adh PE=3 SV=1	247	25666	14	10	9	9
65	Q9VRS7_DROME	GH01508p OS=Drosophila melanogaster OX=7227 GN=Jon65Aiii PE=2 SV=1	245	28496	6	5	6	5
66	B7Z155_DROME	Uncharacterized protein, isoform B OS=Drosophila melanogaster OX=7227 GN=Dmel\CG4928 PE=1 SV=1	245	58645	11	8	8	7
67	LAMB1_DROME	Laminin subunit beta-1 OS=Drosophila melanogaster OX=7227 GN=LanB1 PE=1 SV=4	241	198205	23	10	20	9
68	2AAA_DROME	Serine/threonine-protein phosphatase PP2A 65 kDa regulatory subunit OS=Drosophila melanogaster OX=7227 GN=Pp2A-29B PE=2 SV=4	230	65382	20	10	17	9
69	ITBX_DROME	Integrin beta-PS OS=Drosophila melanogaster OX=7227 GN=mys PE=1 SV=3	227	92595	15	7	10	6
70	Q9VSU2_DROME	Tequila, isoform G OS=Drosophila melanogaster OX=7227 GN=teq PE=1 SV=4	216	308866	22	10	19	9
71	EF1A1_DROME	Elongation factor 1-alpha 1 OS=Drosophila melanogaster OX=7227 GN=eEF1alpha1 PE=1 SV=2	216	50275	19	9	11	6
72	GLT_DROME	Glutactin OS=Drosophila melanogaster OX=7227 GN=Glt PE=1 SV=2	214	118678	26	13	19	11
73	DALY_DROME	Division abnormally delayed protein OS=Drosophila melanogaster OX=7227 GN=dally PE=1 SV=1	212	68987	16	5	12	4
74	Q9VN44_DROME	FI07923p OS=Drosophila melanogaster OX=7227 GN=Karybeta3 PE=1 SV=1	211	123482	15	7	15	7
75	Q9V9X1_DROME	Morpheyus, isoform A OS=Drosophila melanogaster OX=7227 GN=mey PE=4 SV=3	206	83828	11	8	10	8
76	Q7JV69_DROME	SD11922p OS=Drosophila melanogaster OX=7227 GN=Spn55B PE=1 SV=1	203	42121	12	7	11	7
77	Q7KN75_DROME	Dodeca-satellite-binding protein 1, isoform A OS=Drosophila melanogaster OX=7227 GN=Dp1 PE=1 SV=1	199	144188	21	8	20	8
78	GPDA_DROME	Glycerol-3-phosphate dehydrogenase [NAD(+)], cytoplasmic OS=Drosophila melanogaster OX=7227 GN=Gpdh1 PE=1 SV=3	199	39659	13	8	10	7
79	KINH_DROME	Kinesin heavy chain OS=Drosophila melanogaster OX=7227 GN=Khc PE=1 SV=2	194	110331	16	8	15	8
80	X2JCG8_DROME	Uncharacterized protein, isoform E OS=Drosophila melanogaster OX=7227 GN=CG32780 PE=1 SV=1	194	89669	8	5	7	5
81	Q8IQS4_DROME	MIP05773p OS=Drosophila melanogaster OX=7227 GN=CG5584 PE=2 SV=2	194	63768	13	6	11	5
82	T2GG67_DROME	Alpha-mannosidase (Fragment) OS=Drosophila melanogaster OX=7227 GN=CG9468-RA PE=2 SV=1	193	117281	21	9	15	8
83	A0A0B4LGL5_DROME	Uncharacterized protein, isoform B OS=Drosophila melanogaster OX=7227 GN=sdr2 PE=3 SV=1	188	71304	11	7	8	6
84	SODC_DROME	Superoxide dismutase [Cu-Zn] OS=Drosophila melanogaster OX=7227 GN=Sod1 PE=1 SV=2	182	15689	8	6	6	4
85	A0A0B4KGF7_DROME	Beta-Mannosidase, isoform H OS=Drosophila melanogaster OX=7227 GN=beta-Man PE=1 SV=1	182	103178	14	6	13	5
86	Q9VAY2_DROME	HSP 82 OS=Drosophila melanogaster OX=7227 GN=Gp93 PE=1 SV=1	181	90182	4	3	3	2
87	PEP_DROME	Zinc finger protein on ecdysone puffs OS=Drosophila melanogaster OX=7227 GN=Pep PE=1 SV=1	180	78000	13	7	12	7
88	ENO_DROME	Enolase OS=Drosophila melanogaster OX=7227 GN=Eno PE=1 SV=2	180	54276	12	7	11	7
89	A0A0F6T1J9_DROME	6-phosphogluconate dehydrogenase, decarboxylating OS=Drosophila melanogaster OX=7227 GN=Pgd PE=3 SV=1	179	52397	14	6	11	4
90	M9NFH8_DROME	Uncharacterized protein, isoform F OS=Drosophila melanogaster OX=7227 GN=GS PE=1 SV=1	178	232059	9	3	9	3
91	Q9VTR6_DROME	Pericardin OS=Drosophila melanogaster OX=7227 GN=prc PE=1 SV=2	177	163402	11	6	9	6
92	K7WSB4_DROME	Tubulin alpha chain (Fragment) OS=Drosophila melanogaster OX=7227 PE=2 SV=1	175	46134	13	7	11	6
93	M9PGH3_DROME	Chitinase 10, isoform B OS=Drosophila melanogaster OX=7227 GN=Cht10 PE=3 SV=1	174	258612	10	8	9	8
94	Q9W475_DROME	LP17541p OS=Drosophila melanogaster OX=7227 GN=Dmel\CG3108 PE=2 SV=2	174	125259	11	4	8	3
95	BGM_DROME	Very long-chain-fatty-acid--CoA ligase bubblegum OS=Drosophila melanogaster OX=7227 GN=bgm PE=1 SV=1	173	73564	6	4	5	3
96	KARG_DROME	Arginine kinase OS=Drosophila melanogaster OX=7227 GN=Argk PE=2 SV=2	170	39841	14	5	12	4
97	Q9VMV5_DROME	Viking, isoform A OS=Drosophila melanogaster OX=7227 GN=vkg PE=1 SV=1	170	193659	13	8	12	8
98	AMYA_DROME	Alpha-amylase A OS=Drosophila melanogaster OX=7227 GN=Amy-p PE=2 SV=1	169	53712	11	7	10	6
99	A1Z6X6_DROME	Glyoxalase I OS=Drosophila melanogaster OX=7227 GN=Glo1 PE=1 SV=1	169	20033	16	7	12	7
100	Q9VF24_DROME	Crossveinless d OS=Drosophila melanogaster OX=7227 GN=cv-d PE=1 SV=2	168	167737	12	5	10	5
101	A0A0B4KEL0_DROME	Aldehyde dehydrogenase OS=Drosophila melanogaster OX=7227 GN=Aldh-III PE=1 SV=1	168	55808	8	5	7	4
102	A9UNH6_DROME	RE06041p OS=Drosophila melanogaster OX=7227 PE=2 SV=1	167	73665	16	5	12	4
103	G3P1_DROME	Glyceraldehyde-3-phosphate dehydrogenase 1 OS=Drosophila melanogaster OX=7227 GN=Gapdh1 PE=2 SV=2	164	35328	8	4	7	3
104	EF2_DROME	Eukaryotic translation elongation factor 2 OS=Drosophila melanogaster OX=7227 GN=eEF2 PE=1 SV=4	163	94398	29	11	24	9
105	Q9VCI4_DROME	LD32918p OS=Drosophila melanogaster OX=7227 GN=udt PE=2 SV=2	161	71061	13	6	9	6
106	Q960G6_DROME	SD02860p OS=Drosophila melanogaster OX=7227 GN=teq PE=2 SV=1	160	267451	20	7	17	6
107	Q9VUC1_DROME	Hsc70Cb, isoform A OS=Drosophila melanogaster OX=7227 GN=Hsc70Cb PE=1 SV=1	157	88446	14	4	14	4
108	Q8MRN5_DROME	Aminopeptidase OS=Drosophila melanogaster OX=7227 GN=CG5839 PE=1 SV=1	156	106791	13	7	13	7
109	A1ZB24_DROME	Mucin 55B, isoform A OS=Drosophila melanogaster OX=7227 GN=Muc55B PE=1 SV=1	155	50514	10	6	5	4
110	EIF3L_DROME	Eukaryotic translation initiation factor 3 subunit L OS=Drosophila melanogaster OX=7227 GN=eIF3l PE=2 SV=1	154	63182	9	5	9	5
111	VATH_DROME	V-type proton ATPase subunit H OS=Drosophila melanogaster OX=7227 GN=VhaSFD PE=2 SV=2	151	53700	7	6	7	6
112	A0A0B4KI00_DROME	Organic cation transporter, isoform B OS=Drosophila melanogaster OX=7227 GN=Orct PE=4 SV=1	149	60963	11	6	9	6
113	Q29QY4_DROME	Alcohol dehydrogenase OS=Drosophila melanogaster OX=7227 PE=2 SV=1	149	23297	5	4	3	3
114	A0A0B4JCY6_DROME	Cheerio, isoform I OS=Drosophila melanogaster OX=7227 GN=cher PE=1 SV=1	147	242639	15	4	11	4
115	Q7KTA1_DROME	HL01444p OS=Drosophila melanogaster OX=7227 GN=NimB2 PE=2 SV=1	147	45728	9	5	8	4
116	A0A0B4JD11_DROME	Eukaryotic translation elongation factor 1 gamma, isoform C OS=Drosophila melanogaster OX=7227 GN=eEF1gamma PE=4 SV=1	146	48937	8	5	7	5
117	M9PB21_DROME	3-oxoacyl-[acyl-carrier-protein] reductase OS=Drosophila melanogaster OX=7227 GN=FASN2 PE=1 SV=1	146	265802	6	3	4	2
118	ACSA_DROME	Acetyl-coenzyme A synthetase OS=Drosophila melanogaster OX=7227 GN=AcCoAS PE=2 SV=1	143	75911	12	6	11	5
119	CLU_DROME	Protein clueless OS=Drosophila melanogaster OX=7227 GN=clu PE=1 SV=1	143	160752	15	4	10	4
120	B5RIL6_DROME	FI03275p (Fragment) OS=Drosophila melanogaster OX=7227 GN=CG32164-RA PE=2 SV=1	141	125311	17	4	13	4
121	Q9VK84_DROME	Solute carrier organic anion transporter family member OS=Drosophila melanogaster OX=7227 GN=Oatp33Ea PE=2 SV=3	141	83065	4	2	4	2
122	Q9Y102_DROME	BcDNA.GH11973 OS=Drosophila melanogaster OX=7227 GN=rgn PE=1 SV=1	141	97288	19	6	15	6
123	Q86BM5_DROME	A kinase anchor protein 200, isoform D OS=Drosophila melanogaster OX=7227 GN=Akap200 PE=1 SV=1	141	88081	5	4	5	4
124	Q9W374_DROME	Dihydropyrimidine dehydrogenase [NADP(+)] OS=Drosophila melanogaster OX=7227 GN=su(r) PE=1 SV=2	140	111155	10	5	10	5
125	G3P2_DROME	Glyceraldehyde-3-phosphate dehydrogenase 2 OS=Drosophila melanogaster OX=7227 GN=Gapdh2 PE=1 SV=2	139	35347	8	4	7	3
126	G6PI_DROME	Glucose-6-phosphate isomerase OS=Drosophila melanogaster OX=7227 GN=Pgi PE=2 SV=2	139	62300	5	2	5	2
127	H0RN65_DROME	MIP27349p1 OS=Drosophila melanogaster OX=7227 GN=CG32521-RA PE=2 SV=1	137	39304	3	2	2	2
128	M9NCR4_DROME	Dumpy, isoform J OS=Drosophila melanogaster OX=7227 GN=dpy PE=4 SV=1	134	1605388	12	6	12	6
129	SKEL1_DROME	Protein Skeletor, isoforms B/C OS=Drosophila melanogaster OX=7227 GN=Skeletor PE=1 SV=2	132	86508	13	6	10	5
130	C7LA95_DROME	Citrate hydro-lyase (Fragment) OS=Drosophila melanogaster OX=7227 PE=2 SV=1	128	101932	14	6	13	5
131	Q9V4B8_DROME	RE68558p OS=Drosophila melanogaster OX=7227 GN=CT7856 PE=2 SV=3	127	102031	9	5	8	5
132	SAHH_DROME	Adenosylhomocysteinase OS=Drosophila melanogaster OX=7227 GN=Ahcy PE=1 SV=2	127	47336	9	4	7	4
133	Q9VFD1_DROME	LD45181p OS=Drosophila melanogaster OX=7227 GN=anon-WO0140519.208 PE=1 SV=1	127	47827	6	3	5	3
134	Q7K8Y3_DROME	IP16419p OS=Drosophila melanogaster OX=7227 GN=Spn42Da PE=1 SV=1	126	44100	5	3	5	3
135	A0A0B4KHD4_DROME	Organic cation transporter 2, isoform B OS=Drosophila melanogaster OX=7227 GN=Orct2 PE=4 SV=1	126	63125	6	4	6	4
136	A1Z7E8_DROME	Maltase A4 OS=Drosophila melanogaster OX=7227 GN=Mal-A4 PE=2 SV=1	124	66434	9	4	9	4
137	Q9VR69_DROME	Chitin deacetylase-like 4 OS=Drosophila melanogaster OX=7227 GN=Cda4 PE=1 SV=2	124	55381	13	5	8	4
138	A1ZAK3_DROME	Dek, isoform C OS=Drosophila melanogaster OX=7227 GN=Dek PE=1 SV=1	123	72310	9	5	7	4
139	A0A0B4KF46_DROME	Ubiquitin-activating enzyme E1 OS=Drosophila melanogaster OX=7227 GN=Uba1 PE=1 SV=1	123	111700	6	3	6	3
140	A1Z6L9_DROME	FI21274p1 OS=Drosophila melanogaster OX=7227 GN=Trap1 PE=1 SV=1	123	77915	3	2	2	1
141	Q4V584_DROME	IP13936p OS=Drosophila melanogaster OX=7227 GN=CG5527 PE=2 SV=1	120	75812	6	3	6	3
142	Q7KRU8_DROME	Ferritin OS=Drosophila melanogaster OX=7227 GN=Fer1HCH PE=1 SV=1	120	23131	10	4	6	3
143	Q8INP8_DROME	Uncharacterized protein, isoform B OS=Drosophila melanogaster OX=7227 GN=Dmel\CG11980 PE=1 SV=1	120	40852	7	5	7	5
144	A0A0B4LF26_DROME	Eukaryotic translation initiation factor 3 subunit J OS=Drosophila melanogaster OX=7227 GN=eIF3j PE=3 SV=1	119	26551	6	3	5	3
145	E6PBX7_DROME	MIP25735p (Fragment) OS=Drosophila melanogaster OX=7227 GN=CG3355-RA PE=2 SV=1	118	34971	7	3	7	3
146	B7Z0E0_DROME	Isocitrate dehydrogenase [NADP] OS=Drosophila melanogaster OX=7227 GN=Idh PE=1 SV=2	116	53609	14	3	13	3
147	CAPR1_DROME	Caprin homolog OS=Drosophila melanogaster OX=7227 GN=Capr PE=1 SV=1	115	103528	6	4	6	4
148	KPYK_DROME	Pyruvate kinase OS=Drosophila melanogaster OX=7227 GN=PyK PE=2 SV=2	113	57404	14	4	14	4
149	Q7K1P6_DROME	LP03106p (Fragment) OS=Drosophila melanogaster OX=7227 GN=Spn100A PE=2 SV=1	112	73119	14	6	13	6
150	Q9VG79_DROME	Dipeptidase C, isoform A OS=Drosophila melanogaster OX=7227 GN=Dip-C PE=1 SV=2	110	54610	6	4	6	4
151	A0A0B4K7L1_DROME	ATP-dependent 6-phosphofructokinase OS=Drosophila melanogaster OX=7227 GN=Pfk PE=1 SV=1	108	105172	6	4	6	4
152	Q24576_DROME	D.melanogaster ubiquitin (Fragment) OS=Drosophila melanogaster OX=7227 GN=Ubi-p63E PE=4 SV=1	107	8428	15	3	6	3
153	Q8IQF8_DROME	AT18092p OS=Drosophila melanogaster OX=7227 GN=Akr1B PE=1 SV=1	105	40085	7	4	7	4
154	Q8IQV7_DROME	LP24295p OS=Drosophila melanogaster OX=7227 GN=Dmel\CG6933 PE=2 SV=1	105	37318	2	2	2	2
155	Q9VJU8_DROME	GH23407p OS=Drosophila melanogaster OX=7227 GN=NimB4 PE=2 SV=2	104	50406	5	4	5	4
156	Q7KML7_DROME	BcDNA.GH07188 OS=Drosophila melanogaster OX=7227 GN=Nepl21 PE=2 SV=1	103	79121	16	5	14	4
157	A0A0B4KFD9_DROME	Uncharacterized protein OS=Drosophila melanogaster OX=7227 GN=CG15226 PE=4 SV=1	103	29317	4	2	3	2
158	A0A0C5K8A6_DROME	AP-3 complex subunit beta OS=Drosophila melanogaster OX=7227 GN=rb-RA PE=2 SV=1	103	129020	1	1	1	1
159	Q9VFQ9_DROME	Dipeptidase B, isoform A OS=Drosophila melanogaster OX=7227 GN=Dip-B PE=1 SV=2	102	55499	8	3	6	3
160	RL4_DROME	60S ribosomal protein L4 OS=Drosophila melanogaster OX=7227 GN=RpL4 PE=1 SV=2	102	44998	10	3	8	3
161	Q9VFD0_DROME	Uncharacterized protein OS=Drosophila melanogaster OX=7227 GN=Dmel\CG3984 PE=4 SV=1	102	56918	4	3	4	3
162	Q9W0B8_DROME	Coatomer subunit alpha OS=Drosophila melanogaster OX=7227 GN=alphaCOP PE=1 SV=1	101	139241	12	3	12	3
163	PPO2_DROME	Phenoloxidase 2 OS=Drosophila melanogaster OX=7227 GN=PPO2 PE=1 SV=1	101	79235	13	4	13	4
164	B5RJT1_DROME	FI04417p (Fragment) OS=Drosophila melanogaster OX=7227 GN=CG32473-RA PE=2 SV=1	101	115751	4	3	4	3
165	Q8MSH8_DROME	GH20107p OS=Drosophila melanogaster OX=7227 GN=yellow-d PE=2 SV=1	98	40396	5	3	5	3
166	Q9V9W2_DROME	60S ribosomal protein L6 OS=Drosophila melanogaster OX=7227 GN=RpL6 PE=1 SV=1	98	27681	3	1	2	1
167	C0PTX6_DROME	RT01988p (Fragment) OS=Drosophila melanogaster OX=7227 GN=Nrg-RC PE=2 SV=1	97	123992	11	2	8	2
168	SYAC_DROME	Alanine--tRNA ligase, cytoplasmic OS=Drosophila melanogaster OX=7227 GN=AlaRS PE=2 SV=1	97	107674	4	2	3	2
169	Q9W4V3_DROME	RH61722p OS=Drosophila melanogaster OX=7227 GN=Dmel\CG14419 PE=2 SV=1	97	20973	6	2	3	2
170	Q9VEP8_DROME	GH11385p OS=Drosophila melanogaster OX=7227 GN=Irc PE=1 SV=2	97	78231	1	1	1	1
171	Q9W2Z3_DROME	Chitinase 6, isoform J OS=Drosophila melanogaster OX=7227 GN=Cht6 PE=1 SV=3	94	494996	10	1	8	1
172	M9NF05_DROME	Chitinase 6, isoform I OS=Drosophila melanogaster OX=7227 GN=Cht6 PE=1 SV=1	94	281427	10	1	8	1
173	D3DMH8_DROME	RNA helicase OS=Drosophila melanogaster OX=7227 GN=eIF-4a-RD PE=2 SV=1	94	45875	7	3	6	3
174	NEP2_DROME	Neprilysin-2 OS=Drosophila melanogaster OX=7227 GN=Nep2 PE=1 SV=1	94	88069	6	4	5	3
175	METK_DROME	S-adenosylmethionine synthase OS=Drosophila melanogaster OX=7227 GN=Sam-S PE=2 SV=2	93	44668	9	2	7	2
176	A1Z7P1_DROME	Phosphoglucomutase 2a OS=Drosophila melanogaster OX=7227 GN=Pgm2a PE=1 SV=1	93	69871	12	5	10	4
177	M9PHP7_DROME	Faulty attraction, isoform F OS=Drosophila melanogaster OX=7227 GN=frac PE=4 SV=1	92	156627	7	3	6	3
178	Q8IGE9_DROME	RH35990p (Fragment) OS=Drosophila melanogaster OX=7227 GN=lost PE=2 SV=1	92	58748	8	4	8	4
179	Q8IGR0_DROME	40S ribosomal protein S27a OS=Drosophila melanogaster OX=7227 GN=aru PE=2 SV=1	91	17929	13	2	6	2
180	Q24575_DROME	D.melanogaster ubiquitin (Fragment) OS=Drosophila melanogaster OX=7227 GN=Ubi-p63E PE=4 SV=1	91	8540	13	2	6	2
181	Q99140_DROME	BetaH spectrin (Fragment) OS=Drosophila melanogaster OX=7227 GN=kst PE=2 SV=1	91	190364	8	2	7	2
182	Q7KV69_DROME	Karst, isoform B OS=Drosophila melanogaster OX=7227 GN=kst PE=1 SV=1	91	473757	10	2	9	2
183	GBLP_DROME	Guanine nucleotide-binding protein subunit beta-like protein OS=Drosophila melanogaster OX=7227 GN=Rack1 PE=1 SV=2	91	35596	9	5	9	5
184	Q8MSW0_DROME	Isoleucyl-tRNA synthetase OS=Drosophila melanogaster OX=7227 GN=IleRS PE=1 SV=1	90	141010	6	3	6	3
185	MP20_DROME	Muscle-specific protein 20 OS=Drosophila melanogaster OX=7227 GN=Mp20 PE=2 SV=2	90	20177	1	1	1	1
186	MAS_DROME	Protein masquerade OS=Drosophila melanogaster OX=7227 GN=mas PE=1 SV=1	89	111493	3	2	3	2
187	F6J842_DROME	CG6186 (Fragment) OS=Drosophila melanogaster OX=7227 GN=CG6186 PE=4 SV=1	89	26356	5	4	5	4
188	RL5_DROME	60S ribosomal protein L5 OS=Drosophila melanogaster OX=7227 GN=RpL5 PE=1 SV=2	88	34016	8	3	6	2
189	E0R979_DROME	Peroxidase (Fragment) OS=Drosophila melanogaster OX=7227 GN=Pxn-RD PE=2 SV=1	88	167894	8	5	8	5
190	Q8MT58_DROME	Carnosine dipeptidase 2, isoform A OS=Drosophila melanogaster OX=7227 GN=Cndp2 PE=1 SV=1	87	53130	6	2	6	2
191	Q9VGP4_DROME	LP08082p OS=Drosophila melanogaster OX=7227 GN=Ranbp9 PE=1 SV=1	87	114334	6	3	5	3
192	CTL1L_DROME	Choline transporter-like 1 OS=Drosophila melanogaster OX=7227 GN=Ctl1 PE=2 SV=1	87	76790	5	2	4	2
193	A4V0U4_DROME	Leukotriene A(4) hydrolase OS=Drosophila melanogaster OX=7227 GN=Dmel\CG10602 PE=1 SV=1	86	68446	10	5	10	5
194	Q0E996_DROME	FI23508p1 OS=Drosophila melanogaster OX=7227 GN=NAT1 PE=1 SV=1	85	104395	10	4	10	4
195	Q9VAK3_DROME	RE47447p OS=Drosophila melanogaster OX=7227 GN=BcDNA:RE47447 PE=2 SV=1	84	23147	1	1	1	1
196	A1ZB21_DROME	DUF725 domain-containing protein OS=Drosophila melanogaster OX=7227 GN=Dmel\CG5767 PE=4 SV=1	84	25940	1	1	1	1
197	RBP2_DROME	E3 SUMO-protein ligase RanBP2 OS=Drosophila melanogaster OX=7227 GN=Nup358 PE=1 SV=1	83	298745	3	1	3	1
198	CHDM_DROME	Chromodomain-helicase-DNA-binding protein Mi-2 homolog OS=Drosophila melanogaster OX=7227 GN=Mi-2 PE=1 SV=2	81	224061	5	3	5	3
199	D2NUH3_DROME	LP02178p OS=Drosophila melanogaster OX=7227 GN=Oatp33Ea-RA PE=2 SV=1	81	52378	2	1	2	1
200	Q9VKF6_DROME	V-type proton ATPase subunit a OS=Drosophila melanogaster OX=7227 GN=Vha100-5 PE=1 SV=1	81	93049	10	3	9	3
201	Q6AWR8_DROME	SD10789p OS=Drosophila melanogaster OX=7227 PE=2 SV=1	80	63307	6	5	6	5
202	Q4U2G8_DROME	LD02432p OS=Drosophila melanogaster OX=7227 GN=Dmel\CG11961 PE=1 SV=1	80	100933	6	3	6	3
203	Q9VAM2_DROME	Aminopeptidase OS=Drosophila melanogaster OX=7227 GN=Dmel\CG11951 PE=3 SV=3	80	106391	3	2	3	2
204	Q6NND1_DROME	Transporter OS=Drosophila melanogaster OX=7227 GN=CG1732 PE=2 SV=1	80	72193	1	1	1	1
205	A0A0B4JCT4_DROME	Narrow, isoform B OS=Drosophila melanogaster OX=7227 GN=nw PE=1 SV=1	80	21562	2	2	2	2
206	A0A0B4KFS1_DROME	Uncharacterized protein, isoform F OS=Drosophila melanogaster OX=7227 GN=CT22687 PE=4 SV=1	80	78100	1	1	1	1
207	ABCE1_DROME	Protein Pixie OS=Drosophila melanogaster OX=7227 GN=pix PE=1 SV=1	79	69254	9	3	8	3
208	Q4V3F7_DROME	IP10437p (Fragment) OS=Drosophila melanogaster OX=7227 GN=BcDNA:GH10614 PE=2 SV=1	79	36168	1	1	1	1
209	Q8IQZ7_DROME	FI19014p1 OS=Drosophila melanogaster OX=7227 GN=Fim PE=1 SV=1	79	72022	8	5	8	5
210	RL3_DROME	60S ribosomal protein L3 OS=Drosophila melanogaster OX=7227 GN=RpL3 PE=1 SV=3	79	46886	7	4	6	4
211	C6TP78_DROME	GH22783p (Fragment) OS=Drosophila melanogaster OX=7227 GN=regucalcin-RD PE=2 SV=1	77	35936	1	1	1	1
212	Q8MSS0_DROME	SD02424p OS=Drosophila melanogaster OX=7227 GN=CG7839 PE=2 SV=1	77	131725	2	1	2	1
213	Q7JWE2_DROME	GH09427p OS=Drosophila melanogaster OX=7227 GN=CG6183 PE=2 SV=1	77	30988	3	2	3	2
214	TPIS_DROME	Triosephosphate isomerase OS=Drosophila melanogaster OX=7227 GN=Tpi PE=1 SV=3	76	26609	5	2	5	2
215	Q8IN25_DROME	Aminopeptidase OS=Drosophila melanogaster OX=7227 GN=Dmel\CG31198 PE=1 SV=1	76	106667	2	2	2	2
216	Q8SZR1_DROME	RE11719p OS=Drosophila melanogaster OX=7227 GN=CG15239 PE=2 SV=1	76	51121	5	3	4	2
217	TCPG_DROME	T-complex protein 1 subunit gamma OS=Drosophila melanogaster OX=7227 GN=CCT3 PE=2 SV=2	76	59357	3	3	3	3
218	NCDN_DROME	Neurochondrin homolog OS=Drosophila melanogaster OX=7227 GN=Neurochondrin PE=2 SV=1	76	81577	9	3	9	3
219	ATPA_DROME	ATP synthase subunit alpha, mitochondrial OS=Drosophila melanogaster OX=7227 GN=blw PE=1 SV=2	74	59384	5	2	5	2
220	E0R982_DROME	GH12877p OS=Drosophila melanogaster OX=7227 GN=betaTub56D-RA PE=2 SV=1	73	51322	6	3	6	3
221	L0MLJ3_DROME	Uncharacterized protein, isoform M OS=Drosophila melanogaster OX=7227 GN=Dmel\CG1674 PE=1 SV=1	73	93254	4	2	4	2
222	A0A0B4K6N1_DROME	40S ribosomal protein S8 OS=Drosophila melanogaster OX=7227 GN=RpS8 PE=3 SV=1	73	23745	3	2	3	2
223	Q9VP77_DROME	DnaJ homolog subfamily C member 2 OS=Drosophila melanogaster OX=7227 GN=Dmel\CG10565 PE=1 SV=1	72	73575	3	1	3	1
224	L0MN91_DROME	Bent, isoform I OS=Drosophila melanogaster OX=7227 GN=bt PE=1 SV=1	72	991912	14	3	12	3
225	A0A126GUT1_DROME	Translationally-controlled tumor protein homolog OS=Drosophila melanogaster OX=7227 GN=Tctp PE=3 SV=1	72	19625	1	1	1	1
226	SPTCB_DROME	Spectrin beta chain OS=Drosophila melanogaster OX=7227 GN=beta-Spec PE=1 SV=2	72	265575	2	1	2	1
227	Q24043_DROME	Uncharacterized protein (Fragment) OS=Drosophila melanogaster OX=7227 GN=CG32793 PE=2 SV=1	71	70326	4	3	4	3
228	O46067_DROME	EG:25E8.1 protein OS=Drosophila melanogaster OX=7227 GN=GRP170 PE=1 SV=1	71	103382	8	2	7	2
229	M9PIG4_DROME	Golgi complex-localized glycoprotein 1, isoform B OS=Drosophila melanogaster OX=7227 GN=Glg1 PE=1 SV=1	70	125384	6	3	6	3
230	E1JGP0_DROME	LD04994p1 OS=Drosophila melanogaster OX=7227 GN=Act57B-RC PE=2 SV=1	70	40232	15	4	12	4
231	C7LAI0_DROME	RH23673p OS=Drosophila melanogaster OX=7227 GN=Fim-RC PE=2 SV=1	69	55873	5	1	5	1
232	A1ZBB4_DROME	Uncharacterized protein, isoform B OS=Drosophila melanogaster OX=7227 GN=hnRNP U PE=1 SV=1	69	140410	5	2	5	2
233	Q9VIE8_DROME	Aconitate hydratase, mitochondrial OS=Drosophila melanogaster OX=7227 GN=mAcon1 PE=1 SV=2	68	85345	5	2	5	2
234	VATA2_DROME	V-type proton ATPase catalytic subunit A isoform 2 OS=Drosophila melanogaster OX=7227 GN=Vha68-2 PE=1 SV=2	68	68259	5	2	5	2
235	X2J9A4_DROME	Translocation protein SEC62 OS=Drosophila melanogaster OX=7227 GN=Trp1 PE=1 SV=1	68	43924	2	2	2	2
236	A0A0B4K8A6_DROME	NtR, isoform B OS=Drosophila melanogaster OX=7227 GN=NtR PE=1 SV=1	68	66172	1	1	1	1
237	CAND1_DROME	Cullin-associated NEDD8-dissociated protein 1 OS=Drosophila melanogaster OX=7227 GN=Cand1 PE=2 SV=1	68	139267	3	2	3	2
238	SND1_DROME	Staphylococcal nuclease domain-containing protein 1 OS=Drosophila melanogaster OX=7227 GN=Tudor-SN PE=1 SV=1	68	103037	5	2	5	2
239	VINC_DROME	Vinculin OS=Drosophila melanogaster OX=7227 GN=Vinc PE=1 SV=1	68	106236	2	2	2	2
240	PGK_DROME	Phosphoglycerate kinase OS=Drosophila melanogaster OX=7227 GN=Pgk PE=2 SV=2	68	43834	7	2	7	2
241	G3M3A2_DROME	Ribosomal protein S3, isoform B OS=Drosophila melanogaster OX=7227 GN=RpS3 PE=1 SV=1	67	27454	5	3	5	3
242	Q9VV60_DROME	Tyrosine--tRNA ligase OS=Drosophila melanogaster OX=7227 GN=TyrRS PE=1 SV=1	67	58122	3	2	3	2
243	Q8IQD7_DROME	Phospholipid scramblase OS=Drosophila melanogaster OX=7227 GN=scramb1 PE=2 SV=1	67	25941	5	2	5	2
244	E6EK15_DROME	Calcium-transporting ATPase OS=Drosophila melanogaster OX=7227 GN=PMCA PE=1 SV=1	67	131477	9	1	8	1
245	A0A126BEE6_DROME	Uncharacterized protein, isoform B OS=Drosophila melanogaster OX=7227 GN=Dmel\CG8223 PE=4 SV=1	67	51859	6	1	6	1
246	Q9VE75_DROME	V-type proton ATPase subunit a OS=Drosophila melanogaster OX=7227 GN=Vha100-2 PE=1 SV=2	67	94787	8	5	7	4
247	POE_DROME	Protein purity of essence OS=Drosophila melanogaster OX=7227 GN=poe PE=1 SV=1	67	590325	5	2	5	2
248	A0A0B4K7G9_DROME	Inorganic diphosphatase OS=Drosophila melanogaster OX=7227 GN=Nurf-38 PE=1 SV=1	67	32516	3	3	3	3
249	C6SUW7_DROME	LP19801p (Fragment) OS=Drosophila melanogaster OX=7227 GN=CG11470-RA PE=2 SV=1	66	25164	3	1	3	1
250	Q4QQ97_DROME	IP09974p (Fragment) OS=Drosophila melanogaster OX=7227 PE=2 SV=1	66	29578	3	2	2	1
251	S5MFU4_DROME	FI21824p1 (Fragment) OS=Drosophila melanogaster OX=7227 GN=CG17475-RA PE=2 SV=1	65	33138	3	1	2	1
252	Q9VQT8_DROME	Immune induced molecule 33, isoform A OS=Drosophila melanogaster OX=7227 GN=IM33 PE=1 SV=1	65	8745	2	2	2	2
253	K7Z7Z8_DROME	Triosephosphate isomerase (Fragment) OS=Drosophila melanogaster OX=7227 GN=tpi PE=2 SV=1	64	17395	2	1	2	1
254	X2JBY1_DROME	Uncharacterized protein, isoform D OS=Drosophila melanogaster OX=7227 GN=CT26106 PE=4 SV=1	64	104716	7	2	7	2
255	A0A0B4KG06_DROME	Tropomyosin 1, isoform S OS=Drosophila melanogaster OX=7227 GN=Tm1 PE=1 SV=1	64	32635	4	1	4	1
256	TPM4_DROME	Tropomyosin-1, isoforms 33/34 OS=Drosophila melanogaster OX=7227 GN=Tm1 PE=2 SV=2	64	54552	4	1	4	1
257	TPM1_DROME	Tropomyosin-1, isoforms 9A/A/B OS=Drosophila melanogaster OX=7227 GN=Tm1 PE=1 SV=2	64	39301	3	1	3	1
258	Q8IGY1_DROME	RE08101p OS=Drosophila melanogaster OX=7227 GN=Tm1 PE=1 SV=1	64	80004	3	1	3	1
259	D0UGE6_DROME	Tenectin isoform 1 OS=Drosophila melanogaster OX=7227 GN=tnc PE=2 SV=1	63	299425	16	2	12	2
260	Q8SX53_DROME	RE01745p OS=Drosophila melanogaster OX=7227 GN=CG13676 PE=2 SV=1	63	99158	1	1	1	1
261	A0A0B4KHV0_DROME	Furin 1, isoform J OS=Drosophila melanogaster OX=7227 GN=Fur1 PE=3 SV=1	63	161631	1	1	1	1
262	MODSP_DROME	Modular serine protease OS=Drosophila melanogaster OX=7227 GN=modSP PE=1 SV=2	63	69388	8	4	8	4
263	ACT1_DROME	Actin-5C OS=Drosophila melanogaster OX=7227 GN=Act5C PE=1 SV=4	62	41795	16	4	13	4
264	C0PTW6_DROME	RT01378p (Fragment) OS=Drosophila melanogaster OX=7227 GN=Fas2-RA PE=2 SV=1	62	81278	1	1	1	1
265	Q0E8E2_DROME	Uncharacterized protein, isoform B OS=Drosophila melanogaster OX=7227 GN=SPH66 PE=4 SV=1	62	127648	3	2	3	2
266	A1Z7F1_DROME	Maltase A6, isoform C OS=Drosophila melanogaster OX=7227 GN=Mal-A6 PE=1 SV=2	61	67871	4	2	3	2
267	Q8MLU9_DROME	Uncharacterized protein OS=Drosophila melanogaster OX=7227 GN=Dmel\CG13492 PE=4 SV=3	60	321099	2	2	2	2
268	ACE_DROME	Angiotensin-converting enzyme OS=Drosophila melanogaster OX=7227 GN=Ance PE=1 SV=3	60	70869	4	1	4	1
269	A8Y560_DROME	Ribosomal protein L15 OS=Drosophila melanogaster OX=7227 GN=RpL15 PE=1 SV=2	60	24310	4	2	4	2
270	Q9VKC2_DROME	Amino acid transporter protein JHI-21 OS=Drosophila melanogaster OX=7227 GN=JhI-21 PE=1 SV=1	60	54785	2	1	1	1
271	Q9VWI2_DROME	N(Alpha)-acetyltransferase 15/16, isoform A OS=Drosophila melanogaster OX=7227 GN=Naa15-16 PE=1 SV=1	59	103027	3	1	3	1
272	PYG_DROME	Glycogen phosphorylase OS=Drosophila melanogaster OX=7227 GN=GlyP PE=2 SV=2	59	96935	8	1	8	1
273	X2JEF0_DROME	Glucose-6-phosphate 1-dehydrogenase OS=Drosophila melanogaster OX=7227 GN=Zw PE=1 SV=1	59	57955	4	2	4	2
274	Q7KN63_DROME	Dolichyl-diphosphooligosaccharide--protein glycotransferase (Fragment) OS=Drosophila melanogaster OX=7227 GN=Stt3B PE=2 SV=1	59	90285	8	2	8	2
275	PP4R2_DROME	Serine/threonine-protein phosphatase 4 regulatory subunit 2 OS=Drosophila melanogaster OX=7227 GN=PPP4R2r PE=1 SV=2	59	66768	6	2	5	2
276	A0A6H2EFX8_DROME	Thioredoxin reductase-1, isoform D OS=Drosophila melanogaster OX=7227 GN=Trxr-1 PE=3 SV=1	58	57375	3	1	2	1
277	A0A1B2AKQ4_DROME	GEO10457p1 (Fragment) OS=Drosophila melanogaster OX=7227 PE=2 SV=1	58	17142	2	2	2	2
278	Q7K7G5_DROME	EG:125H10.1 protein OS=Drosophila melanogaster OX=7227 GN=EG:125H10.1 PE=4 SV=1	57	83143	4	1	3	1
279	Q9W392_DROME	CCT-beta OS=Drosophila melanogaster OX=7227 GN=CCT2 PE=1 SV=2	57	58027	3	1	3	1
280	Q8IPI3_DROME	Anion exchange protein OS=Drosophila melanogaster OX=7227 GN=Ndae1 PE=1 SV=2	56	131520	5	1	4	1
281	PDI_DROME	Protein disulfide-isomerase OS=Drosophila melanogaster OX=7227 GN=Pdi PE=2 SV=1	56	55746	3	1	3	1
282	Q9VHW4_DROME	FI21225p1 OS=Drosophila melanogaster OX=7227 GN=unc-45 PE=1 SV=1	56	104981	2	1	2	1
283	A2RVD4_DROME	IP06506p (Fragment) OS=Drosophila melanogaster OX=7227 GN=CG1961 PE=2 SV=1	56	64197	3	2	2	2
284	E4NKJ2_DROME	MIP25937p (Fragment) OS=Drosophila melanogaster OX=7227 GN=CG14527-RA PE=2 SV=1	56	81570	9	3	8	2
285	A0A0B4KF06_DROME	Valyl-tRNA synthetase OS=Drosophila melanogaster OX=7227 GN=ValRS PE=1 SV=1	56	118717	8	2	8	2
286	A0A0B4LF52_DROME	BetaTrypsin, isoform B OS=Drosophila melanogaster OX=7227 GN=betaTry PE=4 SV=1	56	25677	3	2	3	2
287	X2J5G6_DROME	Ribosomal protein L7, isoform B OS=Drosophila melanogaster OX=7227 GN=RpL7 PE=3 SV=1	56	29534	2	2	2	2
288	HAYAN_DROME	Serine protease Hayan OS=Drosophila melanogaster OX=7227 GN=Hayan PE=2 SV=1	55	70072	5	2	5	2
289	Q9VYW4_DROME	LD04461p OS=Drosophila melanogaster OX=7227 GN=Dmel\CG1703 PE=1 SV=1	55	101481	3	2	3	2
290	A1Z9J3_DROME	Short stop, isoform H OS=Drosophila melanogaster OX=7227 GN=shot PE=1 SV=1	55	988943	6	1	6	1
291	Q9VJ86_DROME	Bicoid stability factor OS=Drosophila melanogaster OX=7227 GN=bsf PE=1 SV=2	55	157167	5	1	5	1
292	Q5BI62_DROME	LP14331p OS=Drosophila melanogaster OX=7227 GN=Mdr50 PE=1 SV=1	54	145186	4	1	4	1
293	Q9VK82_DROME	Organic anion transporting polypeptide 33Eb OS=Drosophila melanogaster OX=7227 GN=Oatp33Eb PE=2 SV=2	54	88312	3	3	3	3
294	RLA0_DROME	60S acidic ribosomal protein P0 OS=Drosophila melanogaster OX=7227 GN=RpLP0 PE=1 SV=1	54	34181	4	2	4	2
295	ECM29_DROME	Proteasome-associated protein ECM29 homolog OS=Drosophila melanogaster OX=7227 GN=CG8858 PE=1 SV=1	54	211953	5	4	5	4
296	E3CTU3_DROME	RT10325p (Fragment) OS=Drosophila melanogaster OX=7227 GN=CG32372-RA PE=2 SV=1	54	89403	5	2	5	2
297	Q9VRD9_DROME	Cystathionine beta-synthase OS=Drosophila melanogaster OX=7227 GN=Cbs PE=1 SV=1	54	56846	2	1	2	1
298	VATB_DROME	V-type proton ATPase subunit B OS=Drosophila melanogaster OX=7227 GN=Vha55 PE=2 SV=1	53	54515	4	3	4	3
299	A0A0B4LGF8_DROME	Muscle LIM protein at 60A, isoform F OS=Drosophila melanogaster OX=7227 GN=Mlp60A PE=1 SV=1	53	9952	1	1	1	1
300	NOC2L_DROME	Nucleolar complex protein 2 homolog OS=Drosophila melanogaster OX=7227 GN=CG9246 PE=1 SV=1	53	86578	6	1	6	1
301	Q9W2L6_DROME	RH02475p OS=Drosophila melanogaster OX=7227 GN=Dmel\CG9394 PE=1 SV=1	52	76659	3	1	3	1
302	Q9VXC7_DROME	RE37738p OS=Drosophila melanogaster OX=7227 GN=Dmel\CG9673 PE=1 SV=1	52	27850	1	1	1	1
303	Q9VE40_DROME	RH24988p OS=Drosophila melanogaster OX=7227 GN=anon-EST:ParkEST066 PE=2 SV=1	52	22554	1	1	1	1
304	X2JE06_DROME	GEO07624p1 OS=Drosophila melanogaster OX=7227 GN=RpL24 PE=1 SV=1	52	17509	2	1	2	1
305	B0LQU2_DROME	Phe-4-monooxygenase OS=Drosophila melanogaster OX=7227 GN=Henna PE=2 SV=1	52	53369	2	1	2	1
306	E1UI86_DROME	CG10912 protein OS=Drosophila melanogaster OX=7227 GN=CG10912 PE=4 SV=1	52	29673	2	2	2	2
307	RL22_DROME	60S ribosomal protein L22 OS=Drosophila melanogaster OX=7227 GN=RpL22 PE=1 SV=2	51	30592	1	1	1	1
308	A0A1B2AIV7_DROME	60S ribosomal protein L14 (Fragment) OS=Drosophila melanogaster OX=7227 PE=2 SV=1	51	19162	2	2	2	2
309	Q8MS45_DROME	RE08455p OS=Drosophila melanogaster OX=7227 GN=CG4752 PE=2 SV=1	50	139513	3	2	3	2
310	A4VA65_DROME	Fst (Fragment) OS=Drosophila melanogaster OX=7227 GN=CG9434 PE=4 SV=1	50	27616	1	1	1	1
311	Q9W269_DROME	Solute carrier organic anion transporter family member OS=Drosophila melanogaster OX=7227 GN=Oatp58Dc PE=1 SV=1	50	87557	1	1	1	1
312	Q8SZ51_DROME	RE16722p OS=Drosophila melanogaster OX=7227 GN=yellow-h PE=2 SV=1	50	41176	1	1	1	1
313	A0A0B4KHZ0_DROME	Without children, isoform E OS=Drosophila melanogaster OX=7227 GN=woc PE=1 SV=1	49	188547	5	2	5	2
314	MAL1_DROME	Maltase A1 OS=Drosophila melanogaster OX=7227 GN=Mal-A1 PE=2 SV=2	49	66344	2	1	2	1
315	CRQ_DROME	Protein croquemort OS=Drosophila melanogaster OX=7227 GN=crq PE=1 SV=3	49	56117	5	1	3	1
316	A1A729_DROME	IP17447p (Fragment) OS=Drosophila melanogaster OX=7227 PE=2 SV=1 Imaginal disc growth factor 4	49	25036	2	1	2	1
317	A0A0S0WNN6_DROME	Embargoed, isoform B OS=Drosophila melanogaster OX=7227 GN=emb PE=1 SV=1	48	122720	2	1	2	1
318	Q9VG42_DROME	Glycine N-methyltransferase OS=Drosophila melanogaster OX=7227 GN=Gnmt PE=1 SV=1	48	32662	1	1	1	1
319	A0A0B4KFD1_DROME	LDL receptor protein 1, isoform F OS=Drosophila melanogaster OX=7227 GN=LRP1 PE=1 SV=1	48	530204	3	2	2	2
320	Q8SWX4_DROME	Aminopeptidase OS=Drosophila melanogaster OX=7227 GN=CG5839 PE=1 SV=1	47	108294	2	1	2	1
321	L0MQ08_DROME	Calsyntenin-1, isoform C OS=Drosophila melanogaster OX=7227 GN=Cals PE=4 SV=1	47	110522	8	4	8	4
322	CO4A1_DROME	Collagen alpha-1(IV) chain OS=Drosophila melanogaster OX=7227 GN=Col4a1 PE=1 SV=3	47	174193	3	1	3	1
323	A0A0C4DHG2_DROME	Gelsolin, isoform J OS=Drosophila melanogaster OX=7227 GN=Gel PE=4 SV=1	47	88320	6	1	6	1
324	Q9VC05_DROME	Oxysterol-binding protein OS=Drosophila melanogaster OX=7227 GN=Osbp PE=1 SV=1	47	89269	2	1	2	1
325	D2NUI1_DROME	TA01985p (Fragment) OS=Drosophila melanogaster OX=7227 GN=CG31086-RA PE=2 SV=1	46	17036	1	1	1	1
326	A0A0B4K891_DROME	Uncharacterized protein, isoform E OS=Drosophila melanogaster OX=7227 GN=Dmel\CG8963 PE=1 SV=1	46	58321	1	1	1	1
327	B7FNK6_DROME	FI09240p (Fragment) OS=Drosophila melanogaster OX=7227 GN=CG17109-RA PE=2 SV=1 N-acyl-aliphatic-L-amino acid amidohydrolase	46	46713	2	1	2	1
328	Q9VKW5_DROME	Post-proline cleaving enzyme OS=Drosophila melanogaster OX=7227 GN=Dmel\CG5355 PE=1 SV=2 carboxylesterase	46	86257	4	1	4	1
329	Q9W259_DROME	FI23916p1 OS=Drosophila melanogaster OX=7227 GN=13506 PE=1 SV=2	46	57037	5	2	4	2
330	CUBN_DROME	Cubilin homolog OS=Drosophila melanogaster OX=7227 GN=Cubn PE=2 SV=3	45	417912	2	1	2	1
331	A0A0B4LFJ1_DROME	Imaginal disc growth factor 6, isoform B OS=Drosophila melanogaster OX=7227 GN=Idgf6 PE=3 SV=1	45	50323	8	5	7	5
332	Q6NLA3_DROME	V-type proton ATPase subunit a OS=Drosophila melanogaster OX=7227 GN=Vha100-1 PE=1 SV=1	45	96768	2	1	2	1
333	A0A0B4K7Z1_DROME	Nahoda, isoform C OS=Drosophila melanogaster OX=7227 GN=nahoda PE=1 SV=1	45	128797	7	2	7	2
334	PP2B2_DROME	Serine/threonine-protein phosphatase 2B catalytic subunit 2 OS=Drosophila melanogaster OX=7227 GN=Pp2B-14D PE=1 SV=2	45	63061	3	2	3	2
335	PGM_DROME	Phosphoglucomutase OS=Drosophila melanogaster OX=7227 GN=Pgm1 PE=1 SV=1	45	60728	2	2	2	2
336	Q8MRH4_DROME	LD46360p OS=Drosophila melanogaster OX=7227 GN=Acn PE=2 SV=1	45	66222	1	1	1	1
337	RAN_DROME	GTP-binding nuclear protein Ran OS=Drosophila melanogaster OX=7227 GN=Ran PE=1 SV=1	44	24693	1	1	1	1
338	Q5U0Z2_DROME	LD30448p OS=Drosophila melanogaster OX=7227 GN=CG10576 PE=2 SV=2	44	42705	3	1	3	1
339	C5WLN8_DROME	TA01007p (Fragment) OS=Drosophila melanogaster OX=7227 GN=RpL36A-RA PE=2 SV=1	44	13563	3	1	2	1
340	TRYA_DROME	Trypsin alpha OS=Drosophila melanogaster OX=7227 GN=alphaTry PE=2 SV=1	44	26025	1	1	1	1
341	Q7KTC1_DROME	Multidrug-Resistance like protein 1, isoform K OS=Drosophila melanogaster OX=7227 GN=MRP PE=1 SV=1	44	173743	2	1	2	1
342	SP88E_DROME	Serine protease inhibitor 88Ea OS=Drosophila melanogaster OX=7227 GN=Spn88Ea PE=2 SV=1	44	48446	8	1	7	1
343	M9NDG5_DROME	Uncharacterized protein, isoform B OS=Drosophila melanogaster OX=7227 GN=Dmel\CG12009 PE=4 SV=1	44	96136	4	1	4	1
344	M9PBJ0_DROME	Sallimus, isoform X OS=Drosophila melanogaster OX=7227 GN=sls PE=3 SV=1	43	2052372	11	1	10	1
345	GALT1_DROME	Polypeptide N-acetylgalactosaminyltransferase 1 OS=Drosophila melanogaster OX=7227 GN=Pgant1 PE=1 SV=2	43	68918	2	1	2	1
346	A8DZ29_DROME	Eukaryotic translation initiation factor 4G1, isoform B OS=Drosophila melanogaster OX=7227 GN=eIF4G1 PE=1 SV=1	43	210993	6	1	6	1
347	CALR_DROME	Calreticulin OS=Drosophila melanogaster OX=7227 GN=Calr PE=1 SV=2	43	46779	2	1	2	1
348	GARS_DROME	Glycine--tRNA ligase OS=Drosophila melanogaster OX=7227 GN=GlyRS PE=1 SV=1	43	85138	1	1	1	1
349	Q9VCU1_DROME	FI07649p OS=Drosophila melanogaster OX=7227 GN=Nepl15 PE=2 SV=2	43	80545	3	1	3	1
350	C0PUW8_DROME	MIP02948p OS=Drosophila melanogaster OX=7227 GN=CG3305-RA PE=2 SV=1 Lamp1	43	22559	1	1	1	1
351	Q9W012_DROME	LP12691p OS=Drosophila melanogaster OX=7227 GN=Dmel\CG16762 PE=2 SV=1	43	27680	1	1	1	1
352	X2J5E8_DROME	Peptidylprolyl isomerase OS=Drosophila melanogaster OX=7227 GN=Fkbp59 PE=4 SV=1	43	48765	2	1	2	1
353	EBI_DROME	F-box-like/WD repeat-containing protein ebi OS=Drosophila melanogaster OX=7227 GN=ebi PE=1 SV=2	43	72343	2	1	2	1
354	A0A0U3SHB6_DROME	Carboxylic ester hydrolase OS=Drosophila melanogaster OX=7227 PE=3 SV=1	43	61082	7	2	7	2
355	Q7YU26_DROME	RE05480p OS=Drosophila melanogaster OX=7227 GN=CG13795 PE=2 SV=1	43	68234	3	1	2	1
356	Q9W2C8_DROME	LD47230p OS=Drosophila melanogaster OX=7227 GN=tpr PE=2 SV=2 SP17/tracheal-prostasin	43	40520	2	1	2	1
357	SRP68_DROME	Signal recognition particle subunit SRP68 OS=Drosophila melanogaster OX=7227 GN=Srp68 PE=2 SV=1	42	68966	1	1	1	1
358	Q7PLL6_DROME	Lethal (3) 80Fj, isoform A OS=Drosophila melanogaster OX=7227 GN=l(3)80Fj PE=1 SV=2	42	293723	5	1	5	1
359	Q8SZV2_DROME	GH07181p OS=Drosophila melanogaster OX=7227 GN=CG10116 PE=2 SV=1	42	18688	1	1	1	1
360	Q8T410_DROME	AT22968p OS=Drosophila melanogaster OX=7227 GN=Cnx99A PE=2 SV=1	42	67480	6	2	6	2
361	Q9W1G7_DROME	LD21576p OS=Drosophila melanogaster OX=7227 GN=Nap1 PE=1 SV=1	42	42741	2	2	2	2
362	Q9V3U6_DROME	26-29kD-proteinase OS=Drosophila melanogaster OX=7227 GN=26-29-p PE=1 SV=1	42	62090	8	1	8	1
363	A0A0B4KEI5_DROME	Arsenite-resistance protein 2 homolog OS=Drosophila melanogaster OX=7227 GN=Ars2 PE=1 SV=1	42	106225	3	1	2	1
364	Q7KMM4_DROME	BcDNA.GH04962 OS=Drosophila melanogaster OX=7227 GN=GCS2alpha PE=1 SV=1 Glucosidase 2 α subunit	41	105665	3	1	2	1
365	A0A0B4LEH6_DROME	Angiotensin-converting enzyme OS=Drosophila melanogaster OX=7227 GN=Ance-4 PE=1 SV=1	41	59513	4	1	3	1
366	A8JQT5_DROME	Moesin/ezrin/radixin homolog 1 OS=Drosophila melanogaster OX=7227 GN=Cdep PE=1 SV=2	41	473183	7	2	3	1
367	Q9VRJ6_DROME	Non-specific serine/threonine protein kinase OS=Drosophila melanogaster OX=7227 GN=Tcs5 PE=1 SV=1 Threonyl-carbamoyl synthesis 5	41	25348	4	2	2	1
368	Q8SXJ9_DROME	RE18886p OS=Drosophila melanogaster OX=7227 GN=Smvt PE=2 SV=1 Sodium-dependent multivitamin transporter	41	65043	7	3	5	3
369	TCPA_DROME	T-complex protein 1 subunit alpha OS=Drosophila melanogaster OX=7227 GN=CCT1 PE=2 SV=2	41	59519	3	1	3	1
370	Q8IGV1_DROME	RE24907p (Fragment) OS=Drosophila melanogaster OX=7227 GN=Saf-B PE=2 SV=1 Scaffold attachment factor B	41	107800	3	1	3	1
371	Q0E8R1_DROME	FI07211p OS=Drosophila melanogaster OX=7227 GN=vir-1 PE=1 SV=1 virus-induced RNA 1	41	48568	4	1	3	1
372	B3DN57_DROME	Dolichyl-diphosphooligosaccharide--protein glycotransferase (Fragment) OS=Drosophila melanogaster OX=7227 GN=CG1518-RA PE=2 SV=1	41	81410	3	1	3	1
373	VATA1_DROME	V-type proton ATPase catalytic subunit A isoform 1 OS=Drosophila melanogaster OX=7227 GN=Vha68-1 PE=2 SV=2	40	68332	2	1	2	1
374	C6SV02_DROME	60S ribosomal protein L35 (Fragment) OS=Drosophila melanogaster OX=7227 GN=RpL35-RA PE=2 SV=1	40	15280	1	1	1	1
375	Q8IRB3_DROME	Uncharacterized protein OS=Drosophila melanogaster OX=7227 GN=Dmel\CG32241 PE=4 SV=2	40	44989	5	3	5	3
376	X2JIQ5_DROME	60S ribosomal protein L17 OS=Drosophila melanogaster OX=7227 GN=RpL17 PE=3 SV=1	40	21579	1	1	1	1
377	Q6AWP5_DROME	RE65032p (Fragment) OS=Drosophila melanogaster OX=7227 PE=2 SV= 1 Vacuolar protein sorting 35	40	95452	3	1	3	1
378	Q7KJV6_DROME	SUMO-activating enzyme subunit OS=Drosophila melanogaster OX=7227 GN=Uba2 PE=2 SV=1	40	77547	1	1	1	1
379	Q5U137_DROME	LP16180p (Fragment) OS=Drosophila melanogaster OX=7227 PE=2 SV=1 methanethiol oxidase	40	55493	2	1	2	1
380	Q7JX95_DROME	RH42110p OS=Drosophila melanogaster OX=7227 GN=Dmel\CG11123 PE=1 SV=1	40	75688	2	1	2	1
381	A1Z7M7_DROME	Uncharacterized protein, isoform A OS=Drosophila melanogaster OX=7227 GN=SP54 PE=4 SV=1	39	93135	4	1	3	1
382	Q7JYY0_DROME	40S ribosomal protein S30 (Fragment) OS=Drosophila melanogaster OX=7227 GN=RpS30 PE=2 SV=1	39	16498	1	1	1	1
383	C7LA75_DROME	Heat shock protein cognate 4, isoform G OS=Drosophila melanogaster OX=7227 GN=Hsc70-4 PE=1 SV=1	39	71087	6	2	6	2
384	GALT6_DROME	N-acetylgalactosaminyltransferase 6 OS=Drosophila melanogaster OX=7227 GN=Pgant6 PE=1 SV=2	39	76924	1	1	1	1
385	Q9VQ34_DROME	GH17801p OS=Drosophila melanogaster OX=7227 GN=Dmel\CG17660 PE=1 SV=3	39	60088	2	1	2	1
386	F0JAP3_DROME	Adenylosuccinate synthetase OS=Drosophila melanogaster OX=7227 GN=CG17273-RA PE=2 SV=1	38	51020	1	1	1	1
387	Q9VTX2_DROME	RE32936p OS=Drosophila melanogaster OX=7227 GN=Smyd4-2 PE=2 SV=1	38	74264	1	1	1	1
388	T2FFJ2_DROME	Leucyl-tRNA synthetase OS=Drosophila melanogaster OX=7227 GN=CG33123-RA PE=2 SV=1	38	134805	4	2	4	2
389	A4VA01_DROME	CG6687 protein OS=Drosophila melanogaster OX=7227 GN=CG6687 PE=3 SV=1 Serpin 88Eb	38	48760	7	1	6	1
390	A1ZB84_DROME	GPI ethanolamine phosphate transferase 3 OS=Drosophila melanogaster OX=7227 GN=PIG-O PE=1 SV=1	38	121252	2	1	2	1
391	Q9VK69_DROME	T-complex protein 1 subunit delta OS=Drosophila melanogaster OX=7227 GN=CCT4 PE=1 SV=1	37	57080	4	2	4	2
392	M9PE30_DROME	Transgelin OS=Drosophila melanogaster OX=7227 GN=Chd64 PE=1 SV=1	37	19394	1	1	1	1
393	Q9VHF7_DROME	RE08710p OS=Drosophila melanogaster OX=7227 GN=Dmel\CG16749 PE=1 SV=1 SP91	36	28340	3	2	3	2
394	A0A0B4JD82_DROME	Stretchin-Mlck, isoform T OS=Drosophila melanogaster OX=7227 GN=Strn-Mlck PE=1 SV=1	36	885946	4	1	4	1
395	CADE_DROME	DE-cadherin OS=Drosophila melanogaster OX=7227 GN=shg PE=1 SV=2	36	169715	2	1	2	1
396	COPB_DROME	Coatomer subunit beta OS=Drosophila melanogaster OX=7227 GN=betaCOP PE=2 SV=2	36	107339	3	1	2	1
397	LDH_DROME	L-lactate dehydrogenase OS=Drosophila melanogaster OX=7227 GN=Ldh PE=2 SV=1	36	35515	1	1	1	1
398	RS3A_DROME	40S ribosomal protein S3a OS=Drosophila melanogaster OX=7227 GN=RpS3A PE=1 SV=4	36	30321	5	1	5	1
399	ZGPAT_DROME	Zinc finger CCCH-type with G patch domain-containing protein OS=Drosophila melanogaster OX=7227 GN=CG4709 PE=2 SV=1	36	58598	2	0	1	0
400	Q7K4Y0_DROME	Desaturase 1, isoform A OS=Drosophila melanogaster OX=7227 GN=Desat1 PE=1 SV=1	36	43392	2	1	2	1
401	Q9VF46_DROME	GH25158p OS=Drosophila melanogaster OX=7227 GN=Dmel\CG5399 PE=2 SV=1	36	23145	2	1	2	1
402	A1Z6I3_DROME	SERPIN domain-containing protein OS=Drosophila melanogaster OX=7227 GN=Dmel\CG43366 PE=3 SV=2	36	234614	2	1	2	1
403	A1Z784_DROME	Acetyl-CoA carboxylase OS=Drosophila melanogaster OX=7227 GN=ACC PE=1 SV=1	36	278421	1	1	1	1
404	Q9V434_DROME	Asparagine--tRNA ligase OS=Drosophila melanogaster OX=7227 GN=AsnRS PE=1 SV=1	36	63891	2	1	2	1
405	A0A6F7R657_DROME	Widerborst, isoform H OS=Drosophila melanogaster OX=7227 GN=wdb PE=1 SV=1	36	79428	3	1	3	1
406	CLH_DROME	Clathrin heavy chain OS=Drosophila melanogaster OX=7227 GN=Chc PE=1 SV=1	35	191055	3	2	3	2
407	Q8IMH4_DROME	Saposin-related, isoform B OS=Drosophila melanogaster OX=7227 GN=Sap-r PE=1 SV=2	35	97554	3	2	3	2
408	B4YWM6_DROME	Phosphotransferase (Fragment) OS=Drosophila melanogaster OX=7227 GN=CG3001 PE=3 SV=1	35	24824	2	1	2	1
409	CAZ_DROME	RNA-binding protein cabeza OS=Drosophila melanogaster OX=7227 GN=caz PE=2 SV=2	35	38815	1	1	1	1
410	X2JB48_DROME	ADP/ATP translocase OS=Drosophila melanogaster OX=7227 GN=sesB PE=1 SV=1	35	32888	4	1	4	1
411	A0A0B4K6W2_DROME	Ubiquitinyl hydrolase 1 OS=Drosophila melanogaster OX=7227 GN=faf PE=3 SV=1	35	309740	2	1	2	1
412	SCARF_DROME	Inactive serine protease scarface OS=Drosophila melanogaster OX=7227 GN=scaf PE=1 SV=1	35	71371	3	1	3	1
413	Q4V4W4_DROME	Carboxypeptidase (Fragment) OS=Drosophila melanogaster OX=7227 GN=CG31821 PE=2 SV=1	35	47770	1	1	1	1
414	D1FZ49_DROME	Odorant-binding protein 99c OS=Drosophila melanogaster OX=7227 GN=Obp99c PE=4 SV=1	35	16934	1	1	1	1
415	H1ZYF1_DROME	40S ribosomal protein S6 OS=Drosophila melanogaster OX=7227 GN=RpS6 PE=3 SV=1	35	28390	3	1	3	1
416	A1Z9M5_DROME	Uncharacterized protein OS=Drosophila melanogaster OX=7227 GN=Dmel\CG30069 PE=1 SV=1 SAXO downstream of blistered	34	460680	5	1	3	1
417	Q8SYG0_DROME	60S ribosomal protein L34 OS=Drosophila melanogaster OX=7227 GN=RpL34a PE=2 SV=1	34	18031	5	2	4	2
418	Q8INJ6_DROME	Glorund, isoform C OS=Drosophila melanogaster OX=7227 GN=glo PE=1 SV=1	34	19877	1	1	1	1
419	F6J1Q4_DROME	CG1703 (Fragment) OS=Drosophila melanogaster OX=7227 GN=CG1703 PE=4 SV=1	34	26070	2	1	2	1
420	M9PD08_DROME	Eukaryotic translation release factor 3, isoform C OS=Drosophila melanogaster OX=7227 GN=eRF3 PE=1 SV=1	34	55252	2	1	2	1
421	Q9VAS4_DROME	LP22773p OS=Drosophila melanogaster OX=7227 GN=Nepl17 PE=2 SV=1	34	78329	3	1	3	1
422	TRYE_DROME	Trypsin epsilon OS=Drosophila melanogaster OX=7227 GN=epsilonTry PE=2 SV=1	33	27793	2	1	2	1
423	H8F4R0_DROME	FI19407p1 (Fragment) OS=Drosophila melanogaster OX=7227 GN=Myo61F-RA PE=2 SV=1	33	122818	4	1	3	1
424	GSTD1_DROME	Glutathione S-transferase D1 OS=Drosophila melanogaster OX=7227 GN=GstD1 PE=1 SV=1	33	23851	3	1	3	1
425	Q8IGC5_DROME	Threonyl-tRNA synthetase OS=Drosophila melanogaster OX=7227 GN=ThrRS PE=2 SV=1	33	81577	2	1	2	1
426	Q9VHL2_DROME	T-complex protein 1 subunit eta OS=Drosophila melanogaster OX=7227 GN=CCT7 PE=1 SV=2	33	59349	5	1	5	1
427	L0CPR4_DROME	p-element somatic inhibitor OS=Drosophila melanogaster OX=7227 GN=Psi PE=4 SV=1	33	73334	5	1	4	1
428	F3YDI6_DROME	LP03941p OS=Drosophila melanogaster OX=7227 GN=Hsp70Ab-RA PE=2 SV=1	33	70047	5	1	4	1
429	F3YDH5_DROME	AT29089p (Fragment) OS=Drosophila melanogaster OX=7227 GN=Hsc70-1-RA PE=2 SV=1	33	73362	4	1	3	1
430	HSP7B_DROME	Heat shock 70 kDa protein cognate 2 OS=Drosophila melanogaster OX=7227 GN=Hsc70-2 PE=1 SV=2	33	69679	2	1	2	1
431	Q0KI00_DROME	Aminopeptidase OS=Drosophila melanogaster OX=7227 GN=SP1029 PE=1 SV=1	32	107954	5	1	5	1
432	Q8T0I9_DROME	GH27479p OS=Drosophila melanogaster OX=7227 GN=Tsp PE=2 SV= 1 Thrombospondin	32	47324	3	1	3	1
433	CSN1_DROME	COP9 signalosome complex subunit 1b OS=Drosophila melanogaster OX=7227 GN=CSN1b PE=2 SV=1	32	58177	2	1	1	1
434	Q8IR10_DROME	RE02040p OS=Drosophila melanogaster OX=7227 GN=TwdlY PE=2 SV=1 TweedleY	31	26611	1	1	1	1
435	A0A0B4LGD3_DROME	Kazachoc, isoform G OS=Drosophila melanogaster OX=7227 GN=kcc PE=1 SV=1	31	119627	4	1	3	1
436	Q9VJ73_DROME	Ada2a-containing complex component 2 OS=Drosophila melanogaster OX=7227 GN=Atac2 PE=1 SV=1	30	89117	4	1	2	1
437	ASPG1_DROME	Putative N(4)-(beta-N-acetylglucosaminyl)-L-asparaginase CG1827 OS=Drosophila melanogaster OX=7227 GN=CG1827 PE=2 SV=1	30	42213	3	0	3	0
438	INO1_DROME	Inositol-3-phosphate synthase OS=Drosophila melanogaster OX=7227 GN=Inos PE=1 SV=1	29	62211	2	1	2	1
439	Q9VTP0_DROME	Uncharacterized protein OS=Drosophila melanogaster OX=7227 GN=CT18701 PE=4 SV=4 Cubilin 2	29	403252	3	1	3	1
440	A0A0B4LFZ4_DROME	Vesicle-fusing ATPase OS=Drosophila melanogaster OX=7227 GN=TER94 PE=1 SV=1	29	91866	2	1	2	1
441	A0A0B4LGB7_DROME	Calcium-transporting ATPase OS=Drosophila melanogaster OX=7227 GN=SERCA PE=1 SV=1	28	109281	2	1	2	1
442	M9PEB5_DROME	Uncharacterized protein, isoform B OS=Drosophila melanogaster OX=7227 GN=AMT PE=4 SV=1	28	134020	1	0	1	0
443	Q8MQS7_DROME	Malate dehydrogenase OS=Drosophila melanogaster OX=7227 GN=Mdh1 PE=2 SV=1	28	36050	2	1	2	1
444	RL13A_DROME	60S ribosomal protein L13a OS=Drosophila melanogaster OX=7227 GN=RpL13A PE=1 SV=1	27	23632	4	1	4	1
445	Q5LJN5_DROME	Male fertility factor kl5 OS=Drosophila melanogaster OX=7227 GN=kl-5 PE=3 SV=4	27	525908	13	0	6	0
446	E2QCG7_DROME	Eukaryotic translation initiation factor 3 subunit B OS=Drosophila melanogaster OX=7227 GN=eIF3b PE=1 SV=1	27	80391	3	0	3	0
447	Q9VEB1_DROME	Malate dehydrogenase OS=Drosophila melanogaster OX=7227 GN=Mdh2 PE=1 SV=1	27	35296	4	0	3	0
448	D0IQJ2_DROME	RH67364p OS=Drosophila melanogaster OX=7227 GN=Indy-RB PE=2 SV=1	26	65541	2	1	2	1
449	Q9W0E1_DROME	Pinstripe, isoform A OS=Drosophila melanogaster OX=7227 GN=pns PE=3 SV=1	26	163280	5	0	2	0
450	M9PCA6_DROME	Acid beta-galactosidase OS=Drosophila melanogaster OX=7227 GN=Gal PE=1 SV=1	25	75058	6	0	5	0
451	CK5P3_DROME	CDK5RAP3-like protein OS=Drosophila melanogaster OX=7227 GN=CG30291 PE=2 SV=1	25	57707	6	0	6	0
452	A0A0S0WGQ9_DROME	Piezo-type mechanosensitive ion channel component OS=Drosophila melanogaster OX=7227 GN=Piezo PE=1 SV=1	24	335065	2	1	2	1
453	B7Z0G4_DROME	FI11563p OS=Drosophila melanogaster OX=7227 GN=Sugb PE=1 SV=1 Sugar baby	24	65733	1	1	1	1
454	A0A2U8U0K3_DROME	Glucose dehydrogenase, isoform B OS=Drosophila melanogaster OX=7227 GN=Gld PE=1 SV=1	24	68351	3	1	3	1
455	Q7K3J0_DROME	CCT-theta OS=Drosophila melanogaster OX=7227 GN=CCT8 PE=1 SV=1	23	59396	2	0	2	0
456	Q7JUX5_DROME	RE13549p (Fragment) OS=Drosophila melanogaster OX=7227 GN=CG6726 PE=2 SV=1 N-acyl-aliphatic-L-amino acid amidohydrolase	21	46312	7	0	6	0
457	Q9VAS2_DROME	Neprilysin-like 18 OS=Drosophila melanogaster OX=7227 GN=Nepl18 PE=1 SV=1	21	78885	2	0	2	0
458	M9PFF0_DROME	60S ribosomal protein L13 OS=Drosophila melanogaster OX=7227 GN=RpL13 PE=1 SV=1	21	24936	3	0	3	0
459	A8DYH1_DROME	Muscle wasted, isoform C OS=Drosophila melanogaster OX=7227 GN=mute PE=4 SV=1	20	195871	3	0	2	0
460	Q7K2R3_DROME	GH17088p (Fragment) OS=Drosophila melanogaster OX=7227 GN=CG8952 PE=2 SV=1 SP52	20	30730	1	0	1	0
461	RL31_DROME	60S ribosomal protein L31 OS=Drosophila melanogaster OX=7227 GN=RpL31 PE=1 SV=1	18	14524	1	0	1	0
462	M9MRC9_DROME	60S ribosomal protein L27a OS=Drosophila melanogaster OX=7227 GN=RpL27A PE=2 SV=1	18	17011	2	0	2	0
463	Q960H1_DROME	LP12301p OS=Drosophila melanogaster OX=7227 GN=Sodh-1 PE=2 SV=1	17	38618	1	0	1	0
464	A0A4D6K262_DROME	Uncharacterized protein, isoform C OS=Drosophila melanogaster OX=7227 GN=Dmel\CG3078 PE=4 SV=1	17	81956	11	0	2	0
465	H2B_DROME	Histone H2B OS=Drosophila melanogaster OX=7227 GN=His2B PE=1 SV=2	16	13688	1	0	1	0

## Sheet: Mascot G2
		Band G2
prot_hit_num	prot_acc	prot_desc	prot_score	prot_mass	prot_matches	prot_matches_sig	prot_sequences	prot_sequences_sig
1	APLP_DROME	Apolipophorins OS=Drosophila melanogaster OX=7227 GN=apolpp PE=1 SV=2	24186	372447	2148	1067	250	194
2	B7Z001_DROME	3-oxoacyl-[acyl-carrier-protein] reductase OS=Drosophila melanogaster OX=7227 GN=FASN1 PE=1 SV=2	4359	277826	266	170	129	100
3	Q7KTG2_DROME	Apolipoprotein lipid transfer particle OS=Drosophila melanogaster OX=7227 GN=Apoltp PE=1 SV=2	2533	494010	196	106	137	85
4	TIG_DROME	Tiggrin OS=Drosophila melanogaster OX=7227 GN=Tig PE=1 SV=2	2335	257289	160	95	107	70
5	E1JHJ4_DROME	Myosin heavy chain, isoform N OS=Drosophila melanogaster OX=7227 GN=Mhc PE=1 SV=1	1837	222883	112	62	86	51
6	M9PBL3_DROME	HSP 82 OS=Drosophila melanogaster OX=7227 GN=Hsp83 PE=3 SV=1	1629	81814	146	71	56	38
7	PDI_DROME	Protein disulfide-isomerase OS=Drosophila melanogaster OX=7227 GN=Pdi PE=2 SV=1	1549	55746	85	49	42	28
8	KPYK_DROME	Pyruvate kinase OS=Drosophila melanogaster OX=7227 GN=PyK PE=2 SV=2	1356	57404	77	53	36	27
9	M9PD73_DROME	Thioester-containing protein 4, isoform B OS=Drosophila melanogaster OX=7227 GN=Tep4 PE=1 SV=1	1300	166266	100	61	59	37
10	Q9W3L4_DROME	GH20802p OS=Drosophila melanogaster OX=7227 GN=Dmel\CG2233 PE=1 SV=1	1250	46479	88	46	25	15
11	C7LA94_DROME	FI05241p OS=Drosophila melanogaster OX=7227 PE=2 SV=1	1029	60771	48	31	30	23
12	Q7KTA1_DROME	HL01444p OS=Drosophila melanogaster OX=7227 GN=NimB2 PE=2 SV=1	1019	45728	56	40	22	21
13	E2QCF1_DROME	ATP-citrate synthase OS=Drosophila melanogaster OX=7227 GN=ATPCL PE=1 SV=1	1004	119672	73	43	48	33
14	Q7KN85_DROME	ATP-citrate synthase OS=Drosophila melanogaster OX=7227 GN=ATPCL PE=1 SV=1	914	121328	73	42	48	33
15	A0A0B4LFH8_DROME	ATP-citrate synthase OS=Drosophila melanogaster OX=7227 GN=ATPCL PE=1 SV=1	873	119743	72	42	48	33
16	PPO2_DROME	Phenoloxidase 2 OS=Drosophila melanogaster OX=7227 GN=PPO2 PE=1 SV=1	820	79235	81	44	42	28
17	A0ZWN4_DROME	Thiolester containing protein IV (Fragment) OS=Drosophila melanogaster OX=7227 GN=TepIV PE=3 SV=1	816	101364	61	40	34	22
18	Q9VFZ4_DROME	Uncharacterized protein OS=Drosophila melanogaster OX=7227 GN=Dmel\CG7966 PE=1 SV=2	813	54585	34	25	22	16
19	Q9VHL2_DROME	T-complex protein 1 subunit eta OS=Drosophila melanogaster OX=7227 GN=CCT7 PE=1 SV=2	809	59349	45	28	28	21
20	Q9VF24_DROME	Crossveinless d OS=Drosophila melanogaster OX=7227 GN=cv-d PE=1 SV=2	809	167737	63	32	46	25
21	H7BWR4_DROME	Malic enzyme OS=Drosophila melanogaster OX=7227 PE=2 SV=1	751	63932	50	26	30	20
22	Q3YMU0_DROME	Protein disulfide-isomerase (Fragment) OS=Drosophila melanogaster OX=7227 GN=ERp60 PE=1 SV=1	746	55336	49	34	29	23
23	E1JI93_DROME	Tequila, isoform F OS=Drosophila melanogaster OX=7227 GN=teq PE=1 SV=2	744	263791	50	27	39	23
24	G6PI_DROME	Glucose-6-phosphate isomerase OS=Drosophila melanogaster OX=7227 GN=Pgi PE=2 SV=2	712	62300	44	27	25	16
25	Q9VSU2_DROME	Tequila, isoform G OS=Drosophila melanogaster OX=7227 GN=teq PE=1 SV=4	711	308866	52	27	41	23
26	Q9TWZ1_DROME	Protein disulfide-isomerase OS=Drosophila melanogaster OX=7227 PE=3 SV=1	706	55338	46	30	27	20
27	EF2_DROME	Eukaryotic translation elongation factor 2 OS=Drosophila melanogaster OX=7227 GN=eEF2 PE=1 SV=4	699	94398	69	30	36	19
28	Q27598_DROME	Pro-phenol oxidase A1 OS=Drosophila melanogaster OX=7227 PE=1 SV=1	665	79042	47	25	36	21
29	M9PJM6_DROME	Upheld, isoform Q OS=Drosophila melanogaster OX=7227 GN=up PE=1 SV=1	660	46484	40	23	27	16
30	A1Z784_DROME	Acetyl-CoA carboxylase OS=Drosophila melanogaster OX=7227 GN=ACC PE=1 SV=1	646	278421	39	26	34	24
31	Q9BI19_DROME	GRAAL2 protein OS=Drosophila melanogaster OX=7227 GN=teq PE=2 SV=1	634	264182	48	25	37	21
32	C7LA95_DROME	Citrate hydro-lyase (Fragment) OS=Drosophila melanogaster OX=7227 PE=2 SV=1	628	101932	42	22	30	18
33	B7Z155_DROME	Uncharacterized protein, isoform B OS=Drosophila melanogaster OX=7227 GN=Dmel\CG4928 PE=1 SV=1	627	58645	21	15	10	8
34	Q9VN44_DROME	FI07923p OS=Drosophila melanogaster OX=7227 GN=Karybeta3 PE=1 SV=1	620	123482	44	26	31	20
35	Q9VSD6_DROME	D-Importin 7/RanBP7 OS=Drosophila melanogaster OX=7227 GN=msk PE=1 SV=1	618	119234	46	28	29	19
36	SPTCA_DROME	Spectrin alpha chain OS=Drosophila melanogaster OX=7227 GN=alpha-Spec PE=1 SV=2	614	278132	49	26	45	25
37	PYG_DROME	Glycogen phosphorylase OS=Drosophila melanogaster OX=7227 GN=GlyP PE=2 SV=2	607	96935	54	29	38	22
38	Q7KN75_DROME	Dodeca-satellite-binding protein 1, isoform A OS=Drosophila melanogaster OX=7227 GN=Dp1 PE=1 SV=1	592	144188	40	19	35	17
39	A0A0B4KF46_DROME	Ubiquitin-activating enzyme E1 OS=Drosophila melanogaster OX=7227 GN=Uba1 PE=1 SV=1	587	111700	36	16	29	14
40	TNNT_DROME	Troponin T, skeletal muscle OS=Drosophila melanogaster OX=7227 GN=up PE=1 SV=3	585	47419	38	21	26	14
41	M9PHR2_DROME	Upheld, isoform O OS=Drosophila melanogaster OX=7227 GN=up PE=1 SV=1	585	47460	38	21	26	14
42	AMYA_DROME	Alpha-amylase A OS=Drosophila melanogaster OX=7227 GN=Amy-p PE=2 SV=1	576	53712	28	20	19	13
43	Q9VUC1_DROME	Hsc70Cb, isoform A OS=Drosophila melanogaster OX=7227 GN=Hsc70Cb PE=1 SV=1	565	88446	42	21	28	18
44	A4V0U4_DROME	Leukotriene A(4) hydrolase OS=Drosophila melanogaster OX=7227 GN=Dmel\CG10602 PE=1 SV=1	554	68446	42	28	26	19
45	SND1_DROME	Staphylococcal nuclease domain-containing protein 1 OS=Drosophila melanogaster OX=7227 GN=Tudor-SN PE=1 SV=1	541	103037	41	24	32	21
46	Q960G6_DROME	SD02860p OS=Drosophila melanogaster OX=7227 GN=teq PE=2 SV=1	539	267451	44	22	33	18
47	LAMA_DROME	Laminin subunit alpha OS=Drosophila melanogaster OX=7227 GN=LanA PE=1 SV=2	513	410893	24	18	20	15
48	SPTCB_DROME	Spectrin beta chain OS=Drosophila melanogaster OX=7227 GN=beta-Spec PE=1 SV=2	510	265575	31	17	28	16
49	Q59E58_DROME	Zipper, isoform C OS=Drosophila melanogaster OX=7227 GN=zip PE=1 SV=1	497	226778	36	17	34	17
50	B6IDY5_DROME	CYP6G1 OS=Drosophila melanogaster OX=7227 GN=Cyp6g1 PE=2 SV=1	495	59829	44	17	24	12
51	A0A6H2EFX8_DROME	Thioredoxin reductase-1, isoform D OS=Drosophila melanogaster OX=7227 GN=Trxr-1 PE=3 SV=1	481	57375	26	20	16	13
52	NDG_DROME	Nidogen OS=Drosophila melanogaster OX=7227 GN=Ndg PE=1 SV=1	477	148986	32	19	23	15
53	Q9W1G7_DROME	LD21576p OS=Drosophila melanogaster OX=7227 GN=Nap1 PE=1 SV=1	471	42741	38	23	21	14
54	Q9VAY2_DROME	HSP 82 OS=Drosophila melanogaster OX=7227 GN=Gp93 PE=1 SV=1	468	90182	16	12	13	10
55	C7LA75_DROME	Heat shock protein cognate 4, isoform G OS=Drosophila melanogaster OX=7227 GN=Hsc70-4 PE=1 SV=1	465	71087	27	16	22	13
56	Q9VN01_DROME	GH23891p OS=Drosophila melanogaster OX=7227 GN=Nepl11 PE=2 SV=1	464	67309	21	17	18	15
57	E6PBY8_DROME	LP21606p OS=Drosophila melanogaster OX=7227 GN=up-RG PE=2 SV=1	463	47320	35	18	25	13
58	M9NH07_DROME	Upheld, isoform N OS=Drosophila melanogaster OX=7227 GN=up PE=1 SV=1	463	47173	35	18	25	13
59	Q9VRS7_DROME	GH01508p OS=Drosophila melanogaster OX=7227 GN=Jon65Aiii PE=2 SV=1	461	28496	9	8	6	5
60	DALY_DROME	Division abnormally delayed protein OS=Drosophila melanogaster OX=7227 GN=dally PE=1 SV=1	461	68987	22	13	15	8
61	LSP1G_DROME	Larval serum protein 1 gamma chain OS=Drosophila melanogaster OX=7227 GN=Lsp1gamma PE=2 SV=2	454	93348	35	20	30	17
62	Q9VHN7_DROME	LP07963p OS=Drosophila melanogaster OX=7227 GN=anon-WO0118547.344 PE=1 SV=3	443	67989	37	20	24	14
63	Q4QPQ0_DROME	GH22814p (Fragment) OS=Drosophila melanogaster OX=7227 PE=2 SV=1	440	61886	22	15	17	13
64	Q8MT58_DROME	Carnosine dipeptidase 2, isoform A OS=Drosophila melanogaster OX=7227 GN=Cndp2 PE=1 SV=1	436	53130	34	20	27	19
65	Q9W374_DROME	Dihydropyrimidine dehydrogenase [NADP(+)] OS=Drosophila melanogaster OX=7227 GN=su(r) PE=1 SV=2	433	111155	27	13	25	13
66	G6PD_DROME	Glucose-6-phosphate 1-dehydrogenase OS=Drosophila melanogaster OX=7227 GN=Zw PE=1 SV=2	431	60392	29	16	21	13
67	Q86P23_DROME	RE22242p OS=Drosophila melanogaster OX=7227 GN=serp PE=2 SV=1	428	61568	20	15	14	10
68	ATPA_DROME	ATP synthase subunit alpha, mitochondrial OS=Drosophila melanogaster OX=7227 GN=blw PE=1 SV=2	427	59384	23	12	16	9
69	NCDN_DROME	Neurochondrin homolog OS=Drosophila melanogaster OX=7227 GN=Neurochondrin PE=2 SV=1	416	81577	35	19	26	16
70	UMPS_DROME	Uridine 5~-monophosphate synthase OS=Drosophila melanogaster OX=7227 GN=r-l PE=2 SV=2	416	53386	21	16	16	12
71	A0A0B4JCY6_DROME	Cheerio, isoform I OS=Drosophila melanogaster OX=7227 GN=cher PE=1 SV=1	415	242639	42	22	32	18
72	B7Z0L2_DROME	Cheerio, isoform F OS=Drosophila melanogaster OX=7227 GN=cher PE=1 SV=1	415	99895	42	22	32	18
73	Q9W392_DROME	CCT-beta OS=Drosophila melanogaster OX=7227 GN=CCT2 PE=1 SV=2	414	58027	19	11	16	8
74	CLU_DROME	Protein clueless OS=Drosophila melanogaster OX=7227 GN=clu PE=1 SV=1	402	160752	17	13	16	12
75	Q7KN04_DROME	F-spondin OS=Drosophila melanogaster OX=7227 GN=fat-spondin PE=1 SV=1	392	84891	14	10	11	8
76	B7YZU7_DROME	Lectin-22C OS=Drosophila melanogaster OX=7227 GN=lectin-22C PE=1 SV=1	392	29452	20	13	11	9
77	ENDOU_DROME	Poly(U)-specific endoribonuclease homolog OS=Drosophila melanogaster OX=7227 GN=CG2145 PE=2 SV=1	391	63557	22	14	15	11
78	CATA_DROME	Catalase OS=Drosophila melanogaster OX=7227 GN=Cat PE=1 SV=2	388	57113	16	13	14	12
79	SYAC_DROME	Alanine--tRNA ligase, cytoplasmic OS=Drosophila melanogaster OX=7227 GN=AlaRS PE=2 SV=1	381	107674	25	16	22	15
80	Q7KV69_DROME	Karst, isoform B OS=Drosophila melanogaster OX=7227 GN=kst PE=1 SV=1	380	473757	36	14	34	14
81	Q9VV60_DROME	Tyrosine--tRNA ligase OS=Drosophila melanogaster OX=7227 GN=TyrRS PE=1 SV=1	377	58122	30	15	24	12
82	TBA1_DROME	Tubulin alpha-1 chain OS=Drosophila melanogaster OX=7227 GN=alphaTub84B PE=1 SV=1	373	49876	20	14	15	10
83	A1Z6X6_DROME	Glyoxalase I OS=Drosophila melanogaster OX=7227 GN=Glo1 PE=1 SV=1	368	20033	34	18	15	10
84	VATH_DROME	V-type proton ATPase subunit H OS=Drosophila melanogaster OX=7227 GN=VhaSFD PE=2 SV=2	364	53700	13	11	11	9
85	Q8IPB7_DROME	Alpha-mannosidase OS=Drosophila melanogaster OX=7227 GN=LManII PE=1 SV=1	361	122659	36	16	27	15
86	Q8IQU1_DROME	LD36620p OS=Drosophila melanogaster OX=7227 GN=verm PE=1 SV=1	360	59580	37	14	19	11
87	A0A0F6T1J9_DROME	6-phosphogluconate dehydrogenase, decarboxylating OS=Drosophila melanogaster OX=7227 GN=Pgd PE=3 SV=1	357	52397	28	17	20	12
88	TBB1_DROME	Tubulin beta-1 chain OS=Drosophila melanogaster OX=7227 GN=betaTub56D PE=1 SV=2	356	50115	20	13	13	9
89	VATB_DROME	V-type proton ATPase subunit B OS=Drosophila melanogaster OX=7227 GN=Vha55 PE=2 SV=1	354	54515	25	14	16	10
90	TERA_DROME	Transitional endoplasmic reticulum ATPase TER94 OS=Drosophila melanogaster OX=7227 GN=TER94 PE=1 SV=1	343	88803	26	13	23	11
91	A0A0B4KHL2_DROME	Coatomer subunit gamma OS=Drosophila melanogaster OX=7227 GN=gammaCOP PE=1 SV=1	335	99381	26	14	22	14
92	ACSA_DROME	Acetyl-coenzyme A synthetase OS=Drosophila melanogaster OX=7227 GN=AcCoAS PE=2 SV=1	334	75911	31	17	22	13
93	A0A077HCQ5_DROME	Alcohol dehydrogenase (Fragment) OS=Drosophila melanogaster OX=7227 GN=Adh PE=3 SV=1	329	25666	12	9	9	6
94	Q9VK69_DROME	T-complex protein 1 subunit delta OS=Drosophila melanogaster OX=7227 GN=CCT4 PE=1 SV=1	329	57080	27	14	20	11
95	Q8SZM9_DROME	RH02901p OS=Drosophila melanogaster OX=7227 GN=CG3246 PE=2 SV=1	324	49258	14	9	9	7
96	A0ZWQ1_DROME	Thiolester containing protein II, isoform A (Fragment) OS=Drosophila melanogaster OX=7227 GN=TepII PE=4 SV=1	322	155853	27	13	25	12
97	A1Z7M8_DROME	Angiotensin-converting enzyme OS=Drosophila melanogaster OX=7227 GN=Ance-4 PE=1 SV=1	316	70113	21	12	17	10
98	A9UNH0_DROME	LP08340p (Fragment) OS=Drosophila melanogaster OX=7227 PE=2 SV=1	314	71895	19	11	16	10
99	Q9U5D0_DROME	Hemolectin OS=Drosophila melanogaster OX=7227 GN=Hml PE=2 SV=1	314	426068	34	16	30	16
100	Q9VGP4_DROME	LP08082p OS=Drosophila melanogaster OX=7227 GN=Ranbp9 PE=1 SV=1	311	114334	20	13	15	10
101	Q9VAG2_DROME	GH22837p OS=Drosophila melanogaster OX=7227 GN=neo PE=2 SV=1	311	83033	13	9	11	8
102	EIF3A_DROME	Eukaryotic translation initiation factor 3 subunit A OS=Drosophila melanogaster OX=7227 GN=eIF3a PE=1 SV=1	309	133798	41	17	31	14
103	C7LA80_DROME	ATP-dependent 6-phosphofructokinase OS=Drosophila melanogaster OX=7227 GN=Pfk-RC PE=2 SV=1	308	86665	16	8	14	8
104	TCPA_DROME	T-complex protein 1 subunit alpha OS=Drosophila melanogaster OX=7227 GN=CCT1 PE=2 SV=2	307	59519	18	12	15	10
105	SODC_DROME	Superoxide dismutase [Cu-Zn] OS=Drosophila melanogaster OX=7227 GN=Sod1 PE=1 SV=2	307	15689	11	7	7	5
106	Q9VAM2_DROME	Aminopeptidase OS=Drosophila melanogaster OX=7227 GN=Dmel\CG11951 PE=3 SV=3	306	106391	17	11	12	9
107	Q9VLI0_DROME	Alpha-mannosidase OS=Drosophila melanogaster OX=7227 GN=LManV PE=1 SV=1	303	111798	21	12	17	11
108	EST6_DROME	Esterase-6 OS=Drosophila melanogaster OX=7227 GN=Est-6 PE=1 SV=2	300	61087	20	15	15	13
109	E3CTP5_DROME	MIP25834p (Fragment) OS=Drosophila melanogaster OX=7227 GN=CG9289-RA PE=2 SV=1	299	74882	17	9	12	7
110	CLH_DROME	Clathrin heavy chain OS=Drosophila melanogaster OX=7227 GN=Chc PE=1 SV=1	294	191055	27	12	25	12
111	A0ZWQ6_DROME	Thiolester containing protein II, isoform A (Fragment) OS=Drosophila melanogaster OX=7227 GN=TepII PE=4 SV=1	293	155935	26	11	24	10
112	Q9W322_DROME	GH10201p OS=Drosophila melanogaster OX=7227 GN=Dmel\CG3106 PE=2 SV=1	286	84422	15	10	12	8
113	DHE3_DROME	Glutamate dehydrogenase, mitochondrial OS=Drosophila melanogaster OX=7227 GN=Gdh PE=1 SV=2	285	62497	19	9	16	9
114	IF5_DROME	Eukaryotic translation initiation factor 5 OS=Drosophila melanogaster OX=7227 GN=eIF5 PE=1 SV=1	275	51668	16	9	14	7
115	Q4V4W4_DROME	Carboxypeptidase (Fragment) OS=Drosophila melanogaster OX=7227 GN=CG31821 PE=2 SV=1	273	47770	20	9	15	7
116	Q8IN25_DROME	Aminopeptidase OS=Drosophila melanogaster OX=7227 GN=Dmel\CG31198 PE=1 SV=1	272	106667	14	8	13	8
117	LAMB1_DROME	Laminin subunit beta-1 OS=Drosophila melanogaster OX=7227 GN=LanB1 PE=1 SV=4	269	198205	22	11	20	10
118	2AAA_DROME	Serine/threonine-protein phosphatase PP2A 65 kDa regulatory subunit OS=Drosophila melanogaster OX=7227 GN=Pp2A-29B PE=2 SV=4	269	65382	23	11	17	9
119	H5V8B8_DROME	MIP33436p1 OS=Drosophila melanogaster OX=7227 GN=Pp2A-29B PE=1 SV=1	269	71816	23	11	17	9
120	Q7K3J0_DROME	CCT-theta OS=Drosophila melanogaster OX=7227 GN=CCT8 PE=1 SV=1	266	59396	16	9	14	8
121	Q4V584_DROME	IP13936p OS=Drosophila melanogaster OX=7227 GN=CG5527 PE=2 SV=1	266	75812	17	12	12	7
122	EF1A1_DROME	Elongation factor 1-alpha 1 OS=Drosophila melanogaster OX=7227 GN=eEF1alpha1 PE=1 SV=2	264	50275	20	14	12	9
123	Q9V455_DROME	Importin subunit alpha OS=Drosophila melanogaster OX=7227 GN=Kap-alpha3 PE=1 SV=1	263	56954	20	10	16	8
124	ATPB_DROME	ATP synthase subunit beta, mitochondrial OS=Drosophila melanogaster OX=7227 GN=ATPsynbeta PE=1 SV=3	262	54074	12	7	10	5
125	Q7KLU9_DROME	Anon1A3 (Fragment) OS=Drosophila melanogaster OX=7227 GN=anon1A3 PE=4 SV=1	262	32260	10	7	7	5
126	UGDH_DROME	UDP-glucose 6-dehydrogenase OS=Drosophila melanogaster OX=7227 GN=sgl PE=1 SV=1	260	52841	15	10	13	8
127	Q9V426_DROME	LD07162p OS=Drosophila melanogaster OX=7227 GN=vig PE=1 SV=1	258	52678	12	6	11	6
128	HAYAN_DROME	Serine protease Hayan OS=Drosophila melanogaster OX=7227 GN=Hayan PE=2 SV=1	256	70072	26	13	17	9
129	ALF_DROME	Fructose-bisphosphate aldolase OS=Drosophila melanogaster OX=7227 GN=Ald1 PE=1 SV=5	255	39023	13	7	11	7
130	Q9VDU4_DROME	Uncharacterized protein OS=Drosophila melanogaster OX=7227 GN=Dmel\CG6300 PE=3 SV=2	255	60164	12	6	11	5
131	Q9VDU3_DROME	RE32325p OS=Drosophila melanogaster OX=7227 GN=Dmel\CG11659 PE=2 SV=2	255	61171	12	6	11	5
132	Q9VF53_DROME	Aldehyde oxidase 1 OS=Drosophila melanogaster OX=7227 GN=AOX1 PE=1 SV=1	253	139036	17	7	17	7
133	EIF3L_DROME	Eukaryotic translation initiation factor 3 subunit L OS=Drosophila melanogaster OX=7227 GN=eIF3l PE=2 SV=1	253	63182	12	8	11	8
134	KINH_DROME	Kinesin heavy chain OS=Drosophila melanogaster OX=7227 GN=Khc PE=1 SV=2	252	110331	23	10	19	9
135	M9PGH3_DROME	Chitinase 10, isoform B OS=Drosophila melanogaster OX=7227 GN=Cht10 PE=3 SV=1	249	258612	16	9	13	8
136	T2GG67_DROME	Alpha-mannosidase (Fragment) OS=Drosophila melanogaster OX=7227 GN=CG9468-RA PE=2 SV=1	249	117281	21	12	15	9
137	BIP_DROME	Endoplasmic reticulum chaperone BiP OS=Drosophila melanogaster OX=7227 GN=Hsc70-3 PE=1 SV=2	242	72216	16	9	14	8
138	Q0E993_DROME	Valyl-tRNA synthetase OS=Drosophila melanogaster OX=7227 GN=ValRS PE=1 SV=1	239	118179	24	8	21	7
139	M9PB21_DROME	3-oxoacyl-[acyl-carrier-protein] reductase OS=Drosophila melanogaster OX=7227 GN=FASN2 PE=1 SV=1	237	265802	11	6	7	3
140	E1JI91_DROME	UTP--glucose-1-phosphate uridylyltransferase OS=Drosophila melanogaster OX=7227 GN=UGP PE=1 SV=1	236	58472	8	8	8	8
141	C7LAH9_DROME	Moesin/ezrin/radixin homolog 1 OS=Drosophila melanogaster OX=7227 GN=Moe PE=1 SV=1	236	75841	28	11	20	9
142	B5RIL6_DROME	FI03275p (Fragment) OS=Drosophila melanogaster OX=7227 GN=CG32164-RA PE=2 SV=1	236	125311	21	10	17	10
143	A1ZBB4_DROME	Uncharacterized protein, isoform B OS=Drosophila melanogaster OX=7227 GN=hnRNP U PE=1 SV=1	235	140410	15	9	14	9
144	ENO_DROME	Enolase OS=Drosophila melanogaster OX=7227 GN=Eno PE=1 SV=2	234	54276	12	8	10	8
145	H8F4R0_DROME	FI19407p1 (Fragment) OS=Drosophila melanogaster OX=7227 GN=Myo61F-RA PE=2 SV=1	231	122818	17	7	15	7
146	D0IQJ2_DROME	RH67364p OS=Drosophila melanogaster OX=7227 GN=Indy-RB PE=2 SV=1	230	65541	13	10	10	9
147	Q9VR69_DROME	Chitin deacetylase-like 4 OS=Drosophila melanogaster OX=7227 GN=Cda4 PE=1 SV=2	228	55381	18	8	13	7
148	Q7JQR3_DROME	Sulfhydryl oxidase OS=Drosophila melanogaster OX=7227 GN=Qsox1 PE=1 SV=1	227	71795	20	12	17	11
149	Q9VIE8_DROME	Aconitate hydratase, mitochondrial OS=Drosophila melanogaster OX=7227 GN=mAcon1 PE=1 SV=2	224	85345	26	12	19	11
150	Q9VWD9_DROME	LD38919p OS=Drosophila melanogaster OX=7227 GN=Ubqn PE=1 SV=1	222	58798	11	7	10	6
151	Q0KI00_DROME	Aminopeptidase OS=Drosophila melanogaster OX=7227 GN=SP1029 PE=1 SV=1	222	107954	14	10	13	9
152	A0A6H2EG25_DROME	Terribly reduced optic lobes, isoform BC OS=Drosophila melanogaster OX=7227 GN=trol PE=1 SV=1	221	439954	17	6	17	6
153	A0A0B4LFJ1_DROME	Imaginal disc growth factor 6, isoform B OS=Drosophila melanogaster OX=7227 GN=Idgf6 PE=3 SV=1	221	50323	19	14	12	11
154	C0PTX6_DROME	RT01988p (Fragment) OS=Drosophila melanogaster OX=7227 GN=Nrg-RC PE=2 SV=1	221	123992	17	5	14	5
155	Q8IQV7_DROME	LP24295p OS=Drosophila melanogaster OX=7227 GN=Dmel\CG6933 PE=2 SV=1	219	37318	7	5	5	5
156	A4VA01_DROME	CG6687 protein OS=Drosophila melanogaster OX=7227 GN=CG6687 PE=3 SV=1	215	48760	22	11	14	8
157	Q8MSW0_DROME	Isoleucyl-tRNA synthetase OS=Drosophila melanogaster OX=7227 GN=IleRS PE=1 SV=1	215	141010	19	9	18	9
158	VATA2_DROME	V-type proton ATPase catalytic subunit A isoform 2 OS=Drosophila melanogaster OX=7227 GN=Vha68-2 PE=1 SV=2	214	68259	19	7	17	7
159	Q8IQZ7_DROME	FI19014p1 OS=Drosophila melanogaster OX=7227 GN=Fim PE=1 SV=1	212	72022	18	11	18	11
160	Q8SYB5_DROME	RE74144p OS=Drosophila melanogaster OX=7227 GN=Jon65Aiv PE=2 SV=1	211	29178	6	5	6	5
161	Q9VZJ8_DROME	RH40737p OS=Drosophila melanogaster OX=7227 GN=Dmel\CG11594 PE=1 SV=1	209	59603	11	5	9	4
162	L0MN91_DROME	Bent, isoform I OS=Drosophila melanogaster OX=7227 GN=bt PE=1 SV=1	209	991912	26	8	24	8
163	ACE_DROME	Angiotensin-converting enzyme OS=Drosophila melanogaster OX=7227 GN=Ance PE=1 SV=3	208	70869	29	13	19	11
164	A1Z7E8_DROME	Maltase A4 OS=Drosophila melanogaster OX=7227 GN=Mal-A4 PE=2 SV=1	206	66434	10	4	10	4
165	GLT_DROME	Glutactin OS=Drosophila melanogaster OX=7227 GN=Glt PE=1 SV=2	205	118678	23	11	16	9
166	VINC_DROME	Vinculin OS=Drosophila melanogaster OX=7227 GN=Vinc PE=1 SV=1	205	106236	17	8	16	7
167	Q9VDT5_DROME	Carboxypeptidase OS=Drosophila melanogaster OX=7227 GN=anon-WO02059370.13 PE=1 SV=1	203	54351	16	3	12	2
168	A0A0B4KHE9_DROME	26S proteasome non-ATPase regulatory subunit 1 OS=Drosophila melanogaster OX=7227 GN=Rpn2 PE=3 SV=1	203	113127	17	8	17	8
169	COPB_DROME	Coatomer subunit beta OS=Drosophila melanogaster OX=7227 GN=betaCOP PE=2 SV=2	203	107339	13	10	12	9
170	Q9V9X0_DROME	FI18240p1 OS=Drosophila melanogaster OX=7227 GN=nyo PE=2 SV=2	203	87757	7	4	5	3
171	GARS_DROME	Glycine--tRNA ligase OS=Drosophila melanogaster OX=7227 GN=GlyRS PE=1 SV=1	203	85138	13	9	12	8
172	Q9VJ86_DROME	Bicoid stability factor OS=Drosophila melanogaster OX=7227 GN=bsf PE=1 SV=2	202	157167	17	8	16	7
173	Q9W0B8_DROME	Coatomer subunit alpha OS=Drosophila melanogaster OX=7227 GN=alphaCOP PE=1 SV=1	202	139241	19	9	17	9
174	GSH1_DROME	Glutamate--cysteine ligase OS=Drosophila melanogaster OX=7227 GN=Gclc PE=2 SV=1	201	80695	9	6	7	5
175	Q9VVA4_DROME	GH26789p OS=Drosophila melanogaster OX=7227 GN=GS PE=1 SV=2	199	231928	25	12	23	10
176	CALR_DROME	Calreticulin OS=Drosophila melanogaster OX=7227 GN=Calr PE=1 SV=2	199	46779	26	11	17	9
177	ACER_DROME	Angiotensin-converting enzyme-related protein OS=Drosophila melanogaster OX=7227 GN=Acer PE=1 SV=1	198	73011	16	7	14	7
178	Q0E9E2_DROME	Pyruvate carboxylase OS=Drosophila melanogaster OX=7227 GN=PCB PE=1 SV=1	198	132591	18	7	15	7
179	A0A0C4DHE7_DROME	Glutamate dehydrogenase OS=Drosophila melanogaster OX=7227 GN=Gdh PE=1 SV=1	197	43038	16	7	13	7
180	CH60C_DROME	60 kDa heat shock protein homolog 2, mitochondrial OS=Drosophila melanogaster OX=7227 GN=Hsp60C PE=2 SV=2	197	61548	8	5	5	3
181	Q9VCV4_DROME	Citrate hydro-lyase OS=Drosophila melanogaster OX=7227 GN=Irp-1A PE=1 SV=1	195	98741	19	8	13	6
182	M9MRQ6_DROME	Sh3beta, isoform E OS=Drosophila melanogaster OX=7227 GN=Sh3beta PE=1 SV=1	193	54200	8	6	8	6
183	Q7KML7_DROME	BcDNA.GH07188 OS=Drosophila melanogaster OX=7227 GN=Nepl21 PE=2 SV=1	193	79121	13	8	11	7
184	DPP3_DROME	Dipeptidyl peptidase 3 OS=Drosophila melanogaster OX=7227 GN=DppIII PE=2 SV=2	191	89138	22	11	21	10
185	CAPR1_DROME	Caprin homolog OS=Drosophila melanogaster OX=7227 GN=Capr PE=1 SV=1	191	103528	9	5	9	5
186	Q9VWI2_DROME	N(Alpha)-acetyltransferase 15/16, isoform A OS=Drosophila melanogaster OX=7227 GN=Naa15-16 PE=1 SV=1	190	103027	15	8	14	7
187	PGM_DROME	Phosphoglucomutase OS=Drosophila melanogaster OX=7227 GN=Pgm1 PE=1 SV=1	189	60728	11	7	11	7
188	Q9GNH8_DROME	Phosphotransferase OS=Drosophila melanogaster OX=7227 GN=Hex-A PE=1 SV=1	188	49883	10	6	10	6
189	PGK_DROME	Phosphoglycerate kinase OS=Drosophila melanogaster OX=7227 GN=Pgk PE=2 SV=2	186	43834	12	8	11	7
190	Q7Z2C7_DROME	LD26327p (Fragment) OS=Drosophila melanogaster OX=7227 GN=CG7298 PE=2 SV=1	186	41645	8	5	5	4
191	B7Z028_DROME	Acyl-coenzyme A oxidase OS=Drosophila melanogaster OX=7227 GN=Acox3 PE=1 SV=1	185	81281	12	7	10	5
192	Q15DH8_DROME	Carboxylic ester hydrolase (Fragment) OS=Drosophila melanogaster OX=7227 GN=Est-6 PE=3 SV=1	183	16318	10	7	7	6
193	Q9Y119_DROME	BcDNA.GH08860 OS=Drosophila melanogaster OX=7227 GN=Tps1 PE=1 SV=1	183	91077	17	7	13	7
194	GPDA_DROME	Glycerol-3-phosphate dehydrogenase [NAD(+)], cytoplasmic OS=Drosophila melanogaster OX=7227 GN=Gpdh1 PE=1 SV=3	182	39659	13	8	13	8
195	ACTN_DROME	Alpha-actinin, sarcomeric OS=Drosophila melanogaster OX=7227 GN=Actn PE=1 SV=2	181	106952	12	7	12	7
196	Q5BHY9_DROME	Signal recognition particle subunit SRP72 OS=Drosophila melanogaster OX=7227 GN=Srp72 PE=2 SV=1	179	72815	11	8	10	7
197	A0A2U8U0K3_DROME	Glucose dehydrogenase, isoform B OS=Drosophila melanogaster OX=7227 GN=Gld PE=1 SV=1	179	68351	8	6	7	5
198	Q8IGN0_DROME	RE59368p OS=Drosophila melanogaster OX=7227 GN=Past1 PE=2 SV=1	178	60971	24	8	18	6
199	A0A0B4KGG8_DROME	Sodium/potassium-transporting ATPase subunit alpha OS=Drosophila melanogaster OX=7227 GN=Atpalpha PE=1 SV=1	177	111062	7	3	7	3
200	Q9Y102_DROME	BcDNA.GH11973 OS=Drosophila melanogaster OX=7227 GN=rgn PE=1 SV=1	174	97288	15	5	11	4
201	E8NH93_DROME	AT25649p OS=Drosophila melanogaster OX=7227 GN=mfas-RJ PE=2 SV=1	174	100224	15	8	13	7
202	E8NH85_DROME	AT16455p OS=Drosophila melanogaster OX=7227 GN=mfas-RG PE=2 SV=1	174	93076	14	8	12	7
203	A0A6C0PTF0_DROME	NADPH--cytochrome P450 reductase OS=Drosophila melanogaster OX=7227 PE=2 SV=1	174	76311	5	4	5	4
204	SYCC_DROME	Cysteine--tRNA ligase, cytoplasmic OS=Drosophila melanogaster OX=7227 GN=CysRS PE=1 SV=1	173	84206	10	6	10	6
205	Q9VKZ8_DROME	Ubiquitin carboxyl-terminal hydrolase OS=Drosophila melanogaster OX=7227 GN=Usp14 PE=1 SV=1	173	53673	7	5	7	5
206	A0A0S0WNN6_DROME	Embargoed, isoform B OS=Drosophila melanogaster OX=7227 GN=emb PE=1 SV=1	173	122720	10	6	8	4
207	Q8T9D5_DROME	SD05601p OS=Drosophila melanogaster OX=7227 GN=CG1640 PE=2 SV=1	171	63115	9	5	9	5
208	TCPG_DROME	T-complex protein 1 subunit gamma OS=Drosophila melanogaster OX=7227 GN=CCT3 PE=2 SV=2	170	59357	20	7	16	7
209	Q95WY3_DROME	FI04781p OS=Drosophila melanogaster OX=7227 GN=Nop56 PE=1 SV=1	169	54803	12	6	11	6
210	Q9VGH5_DROME	AT27789p OS=Drosophila melanogaster OX=7227 GN=glo PE=1 SV=1	167	61359	10	4	8	4
211	Q9W475_DROME	LP17541p OS=Drosophila melanogaster OX=7227 GN=Dmel\CG3108 PE=2 SV=2	164	125259	15	5	12	4
212	A0A0B4K7G4_DROME	Modulo, isoform C OS=Drosophila melanogaster OX=7227 GN=mod PE=1 SV=1	160	60273	9	5	9	5
213	CAND1_DROME	Cullin-associated NEDD8-dissociated protein 1 OS=Drosophila melanogaster OX=7227 GN=Cand1 PE=2 SV=1	160	139267	10	5	9	5
214	F3YDH5_DROME	AT29089p (Fragment) OS=Drosophila melanogaster OX=7227 GN=Hsc70-1-RA PE=2 SV=1	158	73362	9	5	7	4
215	Q8IGC5_DROME	Threonyl-tRNA synthetase OS=Drosophila melanogaster OX=7227 GN=ThrRS PE=2 SV=1	157	81577	11	5	11	5
216	A0A0B4JD11_DROME	Eukaryotic translation elongation factor 1 gamma, isoform C OS=Drosophila melanogaster OX=7227 GN=eEF1gamma PE=4 SV=1	155	48937	8	6	8	6
217	Q9VI15_DROME	GH12023p OS=Drosophila melanogaster OX=7227 GN=Dmel\CG10286 PE=1 SV=1	153	69134	12	9	9	7
218	A0A0B4LH29_DROME	Uncharacterized protein, isoform B OS=Drosophila melanogaster OX=7227 GN=CG9480 PE=1 SV=1	153	49673	5	4	5	4
219	T2FFJ2_DROME	Leucyl-tRNA synthetase OS=Drosophila melanogaster OX=7227 GN=CG33123-RA PE=2 SV=1	153	134805	6	4	5	4
220	Q9VQL1_DROME	Seryl-tRNA synthetase OS=Drosophila melanogaster OX=7227 GN=SerRS PE=1 SV=1	153	56420	12	8	10	8
221	M9PEA9_DROME	Sallimus, isoform Z OS=Drosophila melanogaster OX=7227 GN=sls PE=3 SV=1	152	1723243	14	6	13	6
222	M9PBJ0_DROME	Sallimus, isoform X OS=Drosophila melanogaster OX=7227 GN=sls PE=3 SV=1	152	2052372	16	6	15	6
223	EAS_DROME	Ethanolamine kinase OS=Drosophila melanogaster OX=7227 GN=eas PE=1 SV=2	152	59526	9	3	9	3
224	Q9VJ22_DROME	GH09876p OS=Drosophila melanogaster OX=7227 GN=BEST:GH09876 PE=2 SV=2	148	44443	6	5	4	3
225	R4TCQ6_DROME	Eukaryotic translation initiation factor 5B OS=Drosophila melanogaster OX=7227 GN=eIF5B-RB PE=2 SV=1	148	127097	9	4	8	4
226	MODSP_DROME	Modular serine protease OS=Drosophila melanogaster OX=7227 GN=modSP PE=1 SV=2	148	69388	9	5	9	5
227	Q8IQX8_DROME	Histidine--tRNA ligase OS=Drosophila melanogaster OX=7227 GN=HisRS PE=1 SV=2	147	62322	14	9	13	9
228	NSUN2_DROME	tRNA (cytosine(34)-C(5))-methyltransferase OS=Drosophila melanogaster OX=7227 GN=Nsun2 PE=2 SV=1	147	84109	9	4	9	4
229	NEP2_DROME	Neprilysin-2 OS=Drosophila melanogaster OX=7227 GN=Nep2 PE=1 SV=1	147	88069	9	6	9	6
230	Q961N7_DROME	Post-proline cleaving enzyme OS=Drosophila melanogaster OX=7227 GN=CG5355 PE=2 SV=1	145	73085	16	5	15	5
231	Q9VF39_DROME	FI01459p OS=Drosophila melanogaster OX=7227 GN=Dmel\CG9590 PE=1 SV=1	145	50639	8	5	7	4
232	Q8IGE9_DROME	RH35990p (Fragment) OS=Drosophila melanogaster OX=7227 GN=lost PE=2 SV=1	144	58748	17	10	13	8
233	Q7JV69_DROME	SD11922p OS=Drosophila melanogaster OX=7227 GN=Spn55B PE=1 SV=1	143	42121	8	5	7	4
234	Q9VEQ0_DROME	Xylulose kinase OS=Drosophila melanogaster OX=7227 GN=Dmel\CG3534 PE=1 SV=1	143	61115	7	3	6	3
235	Q8MST5_DROME	Tubulin beta chain OS=Drosophila melanogaster OX=7227 GN=betaTub97EF PE=1 SV=1	140	51220	11	4	8	4
236	A1Z968_DROME	NAT1, isoform D OS=Drosophila melanogaster OX=7227 GN=NAT1 PE=1 SV=1	140	162769	11	6	11	6
237	A0A023SGM0_DROME	Epoxide hydrolase OS=Drosophila melanogaster OX=7227 GN=Jheh3 PE=3 SV=1	139	53668	17	7	13	7
238	Q9VW54_DROME	26S proteasome non-ATPase regulatory subunit 2 OS=Drosophila melanogaster OX=7227 GN=Rpn1 PE=1 SV=2	139	102212	16	9	12	6
239	Q9VRD9_DROME	Cystathionine beta-synthase OS=Drosophila melanogaster OX=7227 GN=Cbs PE=1 SV=1	138	56846	7	5	7	5
240	Q9VG79_DROME	Dipeptidase C, isoform A OS=Drosophila melanogaster OX=7227 GN=Dip-C PE=1 SV=2	138	54610	6	4	5	4
241	E6PBX7_DROME	MIP25735p (Fragment) OS=Drosophila melanogaster OX=7227 GN=CG3355-RA PE=2 SV=1	137	34971	7	4	7	4
242	Q9VMV5_DROME	Viking, isoform A OS=Drosophila melanogaster OX=7227 GN=vkg PE=1 SV=1	137	193659	6	4	6	4
243	Q7M3J9_DROME	Tubulin beta-3 chain (Fragment) OS=Drosophila melanogaster OX=7227 PE=3 SV=1	137	18232	8	5	4	3
244	Q7K0E6_DROME	Aspartate--tRNA ligase, cytoplasmic OS=Drosophila melanogaster OX=7227 GN=AspRS PE=1 SV=1	136	59022	12	4	8	4
245	Q9VGE7_DROME	Beta-galactosidase OS=Drosophila melanogaster OX=7227 GN=Ect3 PE=1 SV=1	136	71852	8	6	8	6
246	A4V9Z3_DROME	Jon65Aiv (Fragment) OS=Drosophila melanogaster OX=7227 GN=CG6467 PE=4 SV=1	136	22017	5	3	4	3
247	A1Z8U4_DROME	CCT-epsilon OS=Drosophila melanogaster OX=7227 GN=CCT5 PE=1 SV=1	135	55756	8	5	7	5
248	X2J9A4_DROME	Translocation protein SEC62 OS=Drosophila melanogaster OX=7227 GN=Trp1 PE=1 SV=1	135	43924	6	4	6	4
249	A1Z7P1_DROME	Phosphoglucomutase 2a OS=Drosophila melanogaster OX=7227 GN=Pgm2a PE=1 SV=1	135	69871	11	6	9	5
250	ECM29_DROME	Proteasome-associated protein ECM29 homolog OS=Drosophila melanogaster OX=7227 GN=CG8858 PE=1 SV=1	134	211953	9	5	9	5
251	A8DZ29_DROME	Eukaryotic translation initiation factor 4G1, isoform B OS=Drosophila melanogaster OX=7227 GN=eIF4G1 PE=1 SV=1	134	210993	15	6	14	6
252	A1Z992_DROME	1,4-alpha-glucan branching enzyme OS=Drosophila melanogaster OX=7227 GN=AGBE PE=1 SV=1	133	79060	13	5	12	5
253	A0A0B4KGF7_DROME	Beta-Mannosidase, isoform H OS=Drosophila melanogaster OX=7227 GN=beta-Man PE=1 SV=1	131	103178	5	2	5	2
254	Q9W273_DROME	Alkaline phosphatase OS=Drosophila melanogaster OX=7227 GN=Alp8 PE=2 SV=1	130	57371	7	3	7	3
255	Q9VXQ5_DROME	Chaperonin containing TCP1 subunit 6 OS=Drosophila melanogaster OX=7227 GN=CCT6 PE=1 SV=1	129	58210	14	5	14	5
256	Q0KHW6_DROME	Shaggy, isoform R OS=Drosophila melanogaster OX=7227 GN=sgg PE=1 SV=2	129	61471	9	5	8	4
257	VATA1_DROME	V-type proton ATPase catalytic subunit A isoform 1 OS=Drosophila melanogaster OX=7227 GN=Vha68-1 PE=2 SV=2	128	68332	8	4	7	4
258	SKEL1_DROME	Protein Skeletor, isoforms B/C OS=Drosophila melanogaster OX=7227 GN=Skeletor PE=1 SV=2	126	86508	13	3	10	3
259	Q9VPZ5_DROME	GH04232p OS=Drosophila melanogaster OX=7227 GN=CT16527 PE=1 SV=1	126	70890	8	4	7	4
260	Q8SXQ1_DROME	Aldehyde dehydrogenase 7 family member A1 OS=Drosophila melanogaster OX=7227 GN=Aldh7A1 PE=1 SV=1	125	58278	4	4	4	4
261	SRP68_DROME	Signal recognition particle subunit SRP68 OS=Drosophila melanogaster OX=7227 GN=Srp68 PE=2 SV=1	123	68966	6	5	6	5
262	A8JNP2_DROME	Arginine kinase OS=Drosophila melanogaster OX=7227 GN=Argk PE=1 SV=1	123	42169	7	4	7	4
263	XPO2_DROME	Exportin-2 OS=Drosophila melanogaster OX=7227 GN=Cse1 PE=2 SV=2	123	110098	13	7	12	6
264	HSP68_DROME	Heat shock protein 68 OS=Drosophila melanogaster OX=7227 GN=Hsp68 PE=1 SV=1	123	69701	5	4	4	3
265	F3YDI6_DROME	LP03941p OS=Drosophila melanogaster OX=7227 GN=Hsp70Ab-RA PE=2 SV=1	123	70047	5	4	4	3
266	Q9VTR6_DROME	Pericardin OS=Drosophila melanogaster OX=7227 GN=prc PE=1 SV=2	122	163402	7	4	7	4
267	ABCE1_DROME	Protein Pixie OS=Drosophila melanogaster OX=7227 GN=pix PE=1 SV=1	122	69254	16	6	14	5
268	A1ZBW0_DROME	Heterogeneous nuclear ribonucleoprotein K, isoform C OS=Drosophila melanogaster OX=7227 GN=HnRNP-K PE=1 SV=1	121	50991	5	3	4	3
269	Q7KTZ2_DROME	Pi3K21B, isoform B OS=Drosophila melanogaster OX=7227 GN=Pi3K21B PE=1 SV=1	120	56250	3	3	3	3
270	MAL3_DROME	Maltase A3 OS=Drosophila melanogaster OX=7227 GN=Mal-A3 PE=2 SV=2	120	65194	7	3	6	3
271	Q9VIM0_DROME	GH14278p OS=Drosophila melanogaster OX=7227 GN=38C.55 PE=1 SV=1	119	53668	16	8	10	5
272	RNP4F_DROME	RNA-binding protein 4F OS=Drosophila melanogaster OX=7227 GN=Rnp4F PE=1 SV=1	118	106674	3	2	3	2
273	Q9VJ80_DROME	LD42267p OS=Drosophila melanogaster OX=7227 GN=Dmel\CG10211 PE=1 SV=3	117	155419	11	5	11	5
274	E3CTT6_DROME	RT10112p (Fragment) OS=Drosophila melanogaster OX=7227 GN=CG10824-RA PE=2 SV=1	117	59666	5	3	4	3
275	Q9VD61_DROME	Sulfhydryl oxidase OS=Drosophila melanogaster OX=7227 GN=Qsox2 PE=2 SV=1	117	62736	3	2	3	2
276	A0A126BEE6_DROME	Uncharacterized protein, isoform B OS=Drosophila melanogaster OX=7227 GN=Dmel\CG8223 PE=4 SV=1	116	51859	7	3	6	3
277	Q8IQF8_DROME	AT18092p OS=Drosophila melanogaster OX=7227 GN=Akr1B PE=1 SV=1	116	40085	4	4	4	4
278	RBP2_DROME	E3 SUMO-protein ligase RanBP2 OS=Drosophila melanogaster OX=7227 GN=Nup358 PE=1 SV=1	113	298745	8	3	8	3
279	RL3_DROME	60S ribosomal protein L3 OS=Drosophila melanogaster OX=7227 GN=RpL3 PE=1 SV=3	113	46886	5	4	5	4
280	TREA_DROME	Trehalase OS=Drosophila melanogaster OX=7227 GN=Treh PE=1 SV=1	112	67646	12	6	10	4
281	A2RVD4_DROME	IP06506p (Fragment) OS=Drosophila melanogaster OX=7227 GN=CG1961 PE=2 SV=1	112	64197	4	3	3	2
282	CAZ_DROME	RNA-binding protein cabeza OS=Drosophila melanogaster OX=7227 GN=caz PE=2 SV=2	112	38815	3	1	3	1
283	H0RN65_DROME	MIP27349p1 OS=Drosophila melanogaster OX=7227 GN=CG32521-RA PE=2 SV=1	111	39304	2	2	2	2
284	E3CTU3_DROME	RT10325p (Fragment) OS=Drosophila melanogaster OX=7227 GN=CG32372-RA PE=2 SV=1	111	89403	6	4	6	4
285	SP88E_DROME	Serine protease inhibitor 88Ea OS=Drosophila melanogaster OX=7227 GN=Spn88Ea PE=2 SV=1	110	48446	12	9	12	9
286	A1Z6L9_DROME	FI21274p1 OS=Drosophila melanogaster OX=7227 GN=Trap1 PE=1 SV=1	110	77915	5	2	4	1
287	HSP7B_DROME	Heat shock 70 kDa protein cognate 2 OS=Drosophila melanogaster OX=7227 GN=Hsc70-2 PE=1 SV=2	110	69679	5	3	4	2
288	Q9V3Z4_DROME	GH11341p OS=Drosophila melanogaster OX=7227 GN=Rpn5 PE=1 SV=1	110	57711	10	4	10	4
289	A0A0B4K6W2_DROME	Ubiquitinyl hydrolase 1 OS=Drosophila melanogaster OX=7227 GN=faf PE=3 SV=1	109	309740	9	5	9	5
290	Q0KHQ6_DROME	6-phosphofructo-2-kinase OS=Drosophila melanogaster OX=7227 GN=Pfrx PE=1 SV=1	109	60766	11	6	11	6
291	Q9VIH3_DROME	Microsomal triacylglycerol transfer protein OS=Drosophila melanogaster OX=7227 GN=Mtp PE=1 SV=2	109	98715	6	2	6	2
292	Q9VYW4_DROME	LD04461p OS=Drosophila melanogaster OX=7227 GN=Dmel\CG1703 PE=1 SV=1	108	101481	9	3	9	3
293	A0A6F7UQK0_DROME	Cytoplasmic linker protein 190, isoform W OS=Drosophila melanogaster OX=7227 GN=CLIP-190 PE=1 SV=1	107	200737	3	1	3	1
294	Q8INW9_DROME	Fondue, isoform A OS=Drosophila melanogaster OX=7227 GN=fon PE=1 SV=1	107	56557	6	5	4	4
295	A0A0B4JCT4_DROME	Narrow, isoform B OS=Drosophila melanogaster OX=7227 GN=nw PE=1 SV=1	105	21562	3	3	3	3
296	Q9VEH0_DROME	Aluminum tubes, isoform A OS=Drosophila melanogaster OX=7227 GN=alt PE=1 SV=1	105	95038	3	3	3	3
297	A0A0B4LGZ7_DROME	Uncharacterized protein, isoform H OS=Drosophila melanogaster OX=7227 GN=Dmel\CG45076 PE=4 SV=1	105	68601	3	2	3	2
298	Q9VKF6_DROME	V-type proton ATPase subunit a OS=Drosophila melanogaster OX=7227 GN=Vha100-5 PE=1 SV=1	105	93049	6	5	6	5
299	D3DMH8_DROME	RNA helicase OS=Drosophila melanogaster OX=7227 GN=eIF-4a-RD PE=2 SV=1	104	45875	10	5	9	4
300	Q9V3U6_DROME	26-29kD-proteinase OS=Drosophila melanogaster OX=7227 GN=26-29-p PE=1 SV=1	104	62090	13	7	10	5
301	Q7K0L5_DROME	LP01562p OS=Drosophila melanogaster OX=7227 GN=veil PE=1 SV=1	104	65444	6	3	6	3
302	Q9VNP7_DROME	LD37241p OS=Drosophila melanogaster OX=7227 GN=slif PE=2 SV=1	104	65943	4	3	3	2
303	M9MRD1_DROME	Muscle-specific protein 300 kDa, isoform D OS=Drosophila melanogaster OX=7227 GN=Msp300 PE=1 SV=1	103	1404286	20	4	20	4
304	Q9VHF7_DROME	RE08710p OS=Drosophila melanogaster OX=7227 GN=Dmel\CG16749 PE=1 SV=1	103	28340	9	5	7	5
305	A1ZB24_DROME	Mucin 55B, isoform A OS=Drosophila melanogaster OX=7227 GN=Muc55B PE=1 SV=1	102	50514	2	1	2	1
306	Q24576_DROME	D.melanogaster ubiquitin (Fragment) OS=Drosophila melanogaster OX=7227 GN=Ubi-p63E PE=4 SV=1	101	8428	18	5	7	4
307	Q24575_DROME	D.melanogaster ubiquitin (Fragment) OS=Drosophila melanogaster OX=7227 GN=Ubi-p63E PE=4 SV=1	101	8540	19	5	8	4
308	G3P2_DROME	Glyceraldehyde-3-phosphate dehydrogenase 2 OS=Drosophila melanogaster OX=7227 GN=Gapdh2 PE=1 SV=2	101	35347	7	3	7	3
309	DYHC_DROME	Dynein heavy chain, cytoplasmic OS=Drosophila melanogaster OX=7227 GN=Dhc64C PE=2 SV=2	100	529851	19	6	18	6
310	Q9W259_DROME	FI23916p1 OS=Drosophila melanogaster OX=7227 GN=13506 PE=1 SV=2	100	57037	4	2	4	2
311	DCTN1_DROME	Dynactin subunit 1 OS=Drosophila melanogaster OX=7227 GN=DCTN1-p150 PE=1 SV=2	100	141131	9	2	8	2
312	A1ZAK3_DROME	Dek, isoform C OS=Drosophila melanogaster OX=7227 GN=Dek PE=1 SV=1	99	72310	3	2	3	2
313	SPZ_DROME	Protein spaetzle OS=Drosophila melanogaster OX=7227 GN=spz PE=1 SV=3	99	37423	4	3	4	3
314	O46067_DROME	EG:25E8.1 protein OS=Drosophila melanogaster OX=7227 GN=GRP170 PE=1 SV=1	99	103382	13	5	11	5
315	Q9VH81_DROME	Protein-serine/threonine phosphatase OS=Drosophila melanogaster OX=7227 GN=PpD3 PE=1 SV=1	98	59225	5	3	5	3
316	Q6AWR8_DROME	SD10789p OS=Drosophila melanogaster OX=7227 PE=2 SV=1	98	63307	11	5	8	5
317	Q0E8E2_DROME	Uncharacterized protein, isoform B OS=Drosophila melanogaster OX=7227 GN=SPH66 PE=4 SV=1	98	127648	4	1	4	1
318	L0MLJ3_DROME	Uncharacterized protein, isoform M OS=Drosophila melanogaster OX=7227 GN=Dmel\CG1674 PE=1 SV=1	98	93254	6	3	6	3
319	X2JEB6_DROME	Imaginal disc growth factor 4, isoform C OS=Drosophila melanogaster OX=7227 GN=Idgf4 PE=1 SV=1	98	48574	9	3	7	3
320	Q9VME2_DROME	LP16634p OS=Drosophila melanogaster OX=7227 GN=Nepl6 PE=2 SV=3	98	75273	3	2	3	2
321	MAL1_DROME	Maltase A1 OS=Drosophila melanogaster OX=7227 GN=Mal-A1 PE=2 SV=2	98	66344	4	2	4	2
322	B7Z0E0_DROME	Isocitrate dehydrogenase [NADP] OS=Drosophila melanogaster OX=7227 GN=Idh PE=1 SV=2	98	53609	11	6	9	5
323	MYSP1_DROME	Paramyosin, long form OS=Drosophila melanogaster OX=7227 GN=Prm PE=1 SV=1	97	102277	13	4	12	4
324	Q9VHW4_DROME	FI21225p1 OS=Drosophila melanogaster OX=7227 GN=unc-45 PE=1 SV=1	97	104981	8	3	8	3
325	BGBP3_DROME	Gram-negative bacteria-binding protein 3 OS=Drosophila melanogaster OX=7227 GN=GNBP3 PE=1 SV=2	97	55176	6	3	5	3
326	Q9VPY2_DROME	Phospholipase A2 activator protein, isoform A OS=Drosophila melanogaster OX=7227 GN=Plap PE=1 SV=1	96	85697	5	3	4	3
327	Q8IQZ1_DROME	Glutathione synthetase OS=Drosophila melanogaster OX=7227 GN=Gss2 PE=1 SV=2	96	54603	6	4	6	4
328	A0A0B4KH28_DROME	Syndapin, isoform C OS=Drosophila melanogaster OX=7227 GN=Synd PE=1 SV=1	96	56003	3	2	3	2
329	A0A0B4KEL0_DROME	Aldehyde dehydrogenase OS=Drosophila melanogaster OX=7227 GN=Aldh-III PE=1 SV=1	96	55808	8	5	8	5
330	A0A0B4KHJ5_DROME	Glycogen [starch] synthase OS=Drosophila melanogaster OX=7227 GN=GlyS PE=1 SV=1	96	79184	8	4	8	4
331	ATC1_DROME	Calcium-transporting ATPase sarcoplasmic/endoplasmic reticulum type OS=Drosophila melanogaster OX=7227 GN=SERCA PE=1 SV=2	96	111630	9	7	9	7
332	M9PD08_DROME	Eukaryotic translation release factor 3, isoform C OS=Drosophila melanogaster OX=7227 GN=eRF3 PE=1 SV=1	95	55252	7	4	7	4
333	X2JCI0_DROME	Fasciclin 2, isoform H OS=Drosophila melanogaster OX=7227 GN=Fas2 PE=1 SV=1	95	93021	4	3	4	3
334	Q8MRN5_DROME	Aminopeptidase OS=Drosophila melanogaster OX=7227 GN=CG5839 PE=1 SV=1	94	106791	4	2	4	2
335	API5_DROME	Apoptosis inhibitor 5 homolog OS=Drosophila melanogaster OX=7227 GN=cass PE=2 SV=1	94	59893	6	2	6	2
336	Q9W5Z0_DROME	SP71 OS=Drosophila melanogaster OX=7227 PE=2 SV=2	94	68077	5	3	5	3
337	MINP1_DROME	Multiple inositol polyphosphate phosphatase 1 OS=Drosophila melanogaster OX=7227 GN=Mipp1 PE=1 SV=2	93	53537	8	2	8	2
338	SYQ_DROME	Probable glutamine--tRNA ligase OS=Drosophila melanogaster OX=7227 GN=GlnRS PE=2 SV=1	93	87453	4	1	4	1
339	C4IXY5_DROME	MIP06849p OS=Drosophila melanogaster OX=7227 GN=bur-RA PE=2 SV=1	93	31728	3	2	3	2
340	GBLP_DROME	Guanine nucleotide-binding protein subunit beta-like protein OS=Drosophila melanogaster OX=7227 GN=Rack1 PE=1 SV=2	92	35596	5	3	5	3
341	Q8WSN4_DROME	Glutamine amidotransferase OS=Drosophila melanogaster OX=7227 GN=bur PE=2 SV=1	92	81022	5	3	5	3
342	H1UUG1_DROME	FI17852p1 (Fragment) OS=Drosophila melanogaster OX=7227 GN=Cyp6a8-RA PE=2 SV=1	92	58791	6	4	6	4
343	B0LQU2_DROME	Phe-4-monooxygenase OS=Drosophila melanogaster OX=7227 GN=Henna PE=2 SV=1	91	53369	7	3	6	3
344	Q9VJD7_DROME	RH50269p OS=Drosophila melanogaster OX=7227 GN=SPH93 PE=2 SV=1	91	53149	12	3	11	3
345	RL4_DROME	60S ribosomal protein L4 OS=Drosophila melanogaster OX=7227 GN=RpL4 PE=1 SV=2	91	44998	4	3	4	3
346	A1ZBJ2_DROME	Uncharacterized protein, isoform B OS=Drosophila melanogaster OX=7227 GN=cg7461 PE=1 SV=2	91	68325	9	3	9	3
347	G3P1_DROME	Glyceraldehyde-3-phosphate dehydrogenase 1 OS=Drosophila melanogaster OX=7227 GN=Gapdh1 PE=2 SV=2	90	35328	4	1	4	1
348	Q9VCU1_DROME	FI07649p OS=Drosophila melanogaster OX=7227 GN=Nepl15 PE=2 SV=2	89	80545	7	4	7	4
349	A0A0B4LEY1_DROME	Secretory 31, isoform C OS=Drosophila melanogaster OX=7227 GN=Sec31 PE=1 SV=1	88	137976	5	2	5	2
350	Q24253_DROME	AP complex subunit beta OS=Drosophila melanogaster OX=7227 GN=AP-1-2beta PE=1 SV=1	87	101115	6	3	6	3
351	X2J4N6_DROME	Uncharacterized protein, isoform B OS=Drosophila melanogaster OX=7227 GN=Dmel\CG6907 PE=3 SV=1	87	48681	5	2	5	2
352	Q9VP77_DROME	DnaJ homolog subfamily C member 2 OS=Drosophila melanogaster OX=7227 GN=Dmel\CG10565 PE=1 SV=1	87	73575	7	4	6	4
353	Q8MSS0_DROME	SD02424p OS=Drosophila melanogaster OX=7227 GN=CG7839 PE=2 SV=1	86	131725	3	2	3	2
354	Q7KUB3_DROME	Ecdysone-inducible gene E1, isoform A OS=Drosophila melanogaster OX=7227 GN=ImpE1 PE=4 SV=1	86	176856	2	1	2	1
355	Q9VAX8_DROME	116 kDa U5 small nuclear ribonucleoprotein component OS=Drosophila melanogaster OX=7227 GN=Dmel\CG4849 PE=1 SV=1	85	110580	1	1	1	1
356	A0A0B4LH53_DROME	Vesicle-fusing ATPase OS=Drosophila melanogaster OX=7227 GN=Nsf2 PE=3 SV=1	85	83382	2	1	2	1
357	Q7PLL6_DROME	Lethal (3) 80Fj, isoform A OS=Drosophila melanogaster OX=7227 GN=l(3)80Fj PE=1 SV=2	84	293723	11	4	10	4
358	A9UNH6_DROME	RE06041p OS=Drosophila melanogaster OX=7227 PE=2 SV=1	84	73665	9	5	8	5
359	A0A0B4LF26_DROME	Eukaryotic translation initiation factor 3 subunit J OS=Drosophila melanogaster OX=7227 GN=eIF3j PE=3 SV=1	84	26551	5	2	5	2
360	A0A126GUV7_DROME	Non-specific serine/threonine protein kinase OS=Drosophila melanogaster OX=7227 GN=fray PE=1 SV=1	84	77903	5	2	5	2
361	A0A0B4KGX1_DROME	Jaguar, isoform L OS=Drosophila melanogaster OX=7227 GN=jar PE=1 SV=1	83	144846	6	3	6	3
362	A1Z6S6_DROME	RE54322p OS=Drosophila melanogaster OX=7227 GN=vimar PE=1 SV=1	82	70209	7	3	6	2
363	B5RJT1_DROME	FI04417p (Fragment) OS=Drosophila melanogaster OX=7227 GN=CG32473-RA PE=2 SV=1	82	115751	3	3	3	3
364	Q95SR0_DROME	Aminopeptidase OS=Drosophila melanogaster OX=7227 GN=CG11955 PE=2 SV=1	82	107386	4	1	4	1
365	Q4V3F7_DROME	IP10437p (Fragment) OS=Drosophila melanogaster OX=7227 GN=BcDNA:GH10614 PE=2 SV=1	82	36168	1	1	1	1
366	G3M3A3_DROME	CG4408-PA OS=Drosophila melanogaster OX=7227 PE=3 SV=1	82	54365	18	1	4	1
367	Q8IR93_DROME	Dynein light intermediate chain OS=Drosophila melanogaster OX=7227 GN=Dlic PE=1 SV=1	82	44176	5	2	5	2
368	Q9VVL7_DROME	Dihydrolipoyl dehydrogenase OS=Drosophila melanogaster OX=7227 GN=E3 PE=1 SV=1	81	53052	5	2	5	2
369	MYSP2_DROME	Paramyosin, short form OS=Drosophila melanogaster OX=7227 GN=Prm PE=2 SV=2	80	74233	7	2	6	2
370	A0A0B4K6V8_DROME	Alpha-Esterase-5, isoform B OS=Drosophila melanogaster OX=7227 GN=alpha-Est5 PE=1 SV=1	80	61449	6	5	5	4
371	METK_DROME	S-adenosylmethionine synthase OS=Drosophila melanogaster OX=7227 GN=Sam-S PE=2 SV=2	80	44668	7	3	5	2
372	Q9VEP6_DROME	Adenylosuccinate lyase OS=Drosophila melanogaster OX=7227 GN=AdSL PE=1 SV=1	79	53764	8	4	7	4
373	Q7JWE2_DROME	GH09427p OS=Drosophila melanogaster OX=7227 GN=CG6183 PE=2 SV=1	79	30988	3	3	3	3
374	A1Z7H8_DROME	Peptidase S1 domain-containing protein OS=Drosophila melanogaster OX=7227 GN=Dmel\CG8738 PE=4 SV=1	79	51488	7	1	6	1
375	A0A0B4K6I6_DROME	Uncharacterized protein, isoform B OS=Drosophila melanogaster OX=7227 GN=CT19744 PE=1 SV=1	79	55419	5	3	4	2
376	Q95RS6_DROME	IP12536p OS=Drosophila melanogaster OX=7227 GN=BcDNA:LD13269 PE=2 SV=1	79	45617	2	1	2	1
377	U3Q053_DROME	N-terminal acetyltransferase B complex subunit MDM20 homolog OS=Drosophila melanogaster OX=7227 GN=psidin-RA PE=2 SV=1	79	109040	6	3	6	3
378	Q9V4B8_DROME	RE68558p OS=Drosophila melanogaster OX=7227 GN=CT7856 PE=2 SV=3	78	102031	10	3	10	3
379	SP27A_DROME	Serine protease inhibitor 27A OS=Drosophila melanogaster OX=7227 GN=Spn27A PE=1 SV=1	78	49764	7	4	7	4
380	Q9VEP8_DROME	GH11385p OS=Drosophila melanogaster OX=7227 GN=Irc PE=1 SV=2	78	78231	8	1	8	1
381	FACR3_DROME	Putative fatty acyl-CoA reductase CG8306 OS=Drosophila melanogaster OX=7227 GN=CG8306 PE=2 SV=1	78	58430	1	1	1	1
382	Q1EC31_DROME	IP03868p OS=Drosophila melanogaster OX=7227 GN=NUCB1 PE=2 SV=1	77	54946	3	3	3	3
383	A8JUP3_DROME	Chitinase 6, isoform H OS=Drosophila melanogaster OX=7227 GN=Cht6 PE=1 SV=2	77	244089	7	1	5	1
384	EAF3_DROME	NuA4 complex subunit EAF3 homolog OS=Drosophila melanogaster OX=7227 GN=MRG15 PE=1 SV=1	77	47165	5	3	4	3
385	S5MFU4_DROME	FI21824p1 (Fragment) OS=Drosophila melanogaster OX=7227 GN=CG17475-RA PE=2 SV=1	76	33138	1	1	1	1
386	Q9VRV8_DROME	FI21453p1 OS=Drosophila melanogaster OX=7227 GN=Tnpo PE=1 SV=1	76	101451	12	3	12	3
387	O76331_DROME	Transportin OS=Drosophila melanogaster OX=7227 GN=Tnpo PE=2 SV=1	76	101429	12	3	12	3
388	Q4U2G8_DROME	LD02432p OS=Drosophila melanogaster OX=7227 GN=Dmel\CG11961 PE=1 SV=1	76	100933	7	4	7	4
389	A0A0B4LFL2_DROME	Eukaryotic translation initiation factor 3 subunit C OS=Drosophila melanogaster OX=7227 GN=eIF3c PE=3 SV=1	76	105588	14	4	13	4
390	E6EK15_DROME	Calcium-transporting ATPase OS=Drosophila melanogaster OX=7227 GN=PMCA PE=1 SV=1	75	131477	6	1	5	1
391	Q9VGC5_DROME	RE54693p OS=Drosophila melanogaster OX=7227 GN=Dmel\CG4830 PE=1 SV=1	75	59207	10	2	10	2
392	Q8MRG3_DROME	RE71324p OS=Drosophila melanogaster OX=7227 GN=Nepl18 PE=2 SV=1	75	78879	3	2	3	2
393	A0A0B4KEJ7_DROME	Coronin OS=Drosophila melanogaster OX=7227 GN=coro PE=1 SV=1	75	58030	5	3	5	3
394	POE_DROME	Protein purity of essence OS=Drosophila melanogaster OX=7227 GN=poe PE=1 SV=1	75	590325	7	2	7	2
395	BGM_DROME	Very long-chain-fatty-acid--CoA ligase bubblegum OS=Drosophila melanogaster OX=7227 GN=bgm PE=1 SV=1	75	73564	3	1	3	1
396	Q9W171_DROME	RE01528p OS=Drosophila melanogaster OX=7227 GN=Dmel\CG4563 PE=1 SV=1	75	59369	8	4	8	4
397	E4NKJ2_DROME	MIP25937p (Fragment) OS=Drosophila melanogaster OX=7227 GN=CG14527-RA PE=2 SV=1	74	81570	3	2	3	2
398	C7LAE6_DROME	GH06592p (Fragment) OS=Drosophila melanogaster OX=7227 GN=CG18135-RA PE=2 SV=1	74	76518	6	4	5	4
399	Q9VZ58_DROME	Purple acid phosphatase OS=Drosophila melanogaster OX=7227 GN=Dmel\CG1637 PE=1 SV=1	74	51845	7	3	6	3
400	D0IQG9_DROME	GM12308p OS=Drosophila melanogaster OX=7227 GN=CG32549-RA PE=2 SV=1	74	81523	7	3	7	3
401	Q9VRP4_DROME	Bifunctional phosphopantetheine adenylyltransferase - Dephospho-CoA kinase OS=Drosophila melanogaster OX=7227 GN=Ppat-Dpck PE=1 SV=2	73	57605	4	2	4	2
402	O97102_DROME	Small ubiquitin-related modifier OS=Drosophila melanogaster OX=7227 GN=smt3 PE=1 SV=1	73	10118	1	1	1	1
403	Q9VFR3_DROME	Chitinase 5 OS=Drosophila melanogaster OX=7227 GN=Cht5 PE=2 SV=1	73	67008	7	2	6	2
404	Q9VSK9_DROME	GH24787p OS=Drosophila melanogaster OX=7227 GN=Pus7 PE=1 SV=1	73	82749	2	1	2	1
405	L0MQ08_DROME	Calsyntenin-1, isoform C OS=Drosophila melanogaster OX=7227 GN=Cals PE=4 SV=1	72	110522	5	3	5	3
406	LDH_DROME	L-lactate dehydrogenase OS=Drosophila melanogaster OX=7227 GN=Ldh PE=2 SV=1	72	35515	3	1	3	1
407	Q9V9W2_DROME	60S ribosomal protein L6 OS=Drosophila melanogaster OX=7227 GN=RpL6 PE=1 SV=1	72	27681	1	1	1	1
408	Q9V9X1_DROME	Morpheyus, isoform A OS=Drosophila melanogaster OX=7227 GN=mey PE=4 SV=3	71	83828	2	1	2	1
409	Q8MS45_DROME	RE08455p OS=Drosophila melanogaster OX=7227 GN=CG4752 PE=2 SV=1	71	139513	10	2	10	2
410	A0A0B4LF52_DROME	BetaTrypsin, isoform B OS=Drosophila melanogaster OX=7227 GN=betaTry PE=4 SV=1	71	25677	4	3	4	3
411	Q961R9_DROME	GH09241p OS=Drosophila melanogaster OX=7227 GN=CT19169 PE=1 SV=1	71	60832	8	3	7	3
412	MP20_DROME	Muscle-specific protein 20 OS=Drosophila melanogaster OX=7227 GN=Mp20 PE=2 SV=2	71	20177	1	1	1	1
413	A0A0B4K5Z8_DROME	Protein transport protein SEC23 OS=Drosophila melanogaster OX=7227 GN=Sec23 PE=1 SV=1	71	87512	3	2	3	2
414	Q9VPH6_DROME	LP10922p OS=Drosophila melanogaster OX=7227 GN=Dmel\CG5618 PE=1 SV=1	70	57425	3	2	3	2
415	M9MRJ4_DROME	Muscle-specific protein 300 kDa, isoform G OS=Drosophila melanogaster OX=7227 GN=Msp300 PE=1 SV=1	70	1506845	13	2	13	2
416	Q71JA7_DROME	Nesprin OS=Drosophila melanogaster OX=7227 GN=Msp300 PE=2 SV=1	70	293967	7	2	7	2
417	PPN_DROME	Papilin OS=Drosophila melanogaster OX=7227 GN=Ppn PE=1 SV=2	70	312834	5	3	5	3
418	A0A0B4K875_DROME	Uncharacterized protein, isoform F OS=Drosophila melanogaster OX=7227 GN=Dmel\CG30187 PE=4 SV=2	70	55638	5	3	5	3
419	PLOD_DROME	Procollagen-lysine,2-oxoglutarate 5-dioxygenase OS=Drosophila melanogaster OX=7227 GN=Plod PE=1 SV=1	70	82457	7	4	7	4
420	A0A0B4LEV3_DROME	Uncharacterized protein, isoform B OS=Drosophila melanogaster OX=7227 GN=Dmel\CG8635 PE=3 SV=1	70	45264	2	2	2	2
421	SAHH_DROME	Adenosylhomocysteinase OS=Drosophila melanogaster OX=7227 GN=Ahcy PE=1 SV=2	70	47336	7	5	6	5
422	UEX_DROME	Unextended protein OS=Drosophila melanogaster OX=7227 GN=uex PE=1 SV=1	70	93225	5	3	5	3
423	T1W1X8_DROME	FI24119p1 (Fragment) OS=Drosophila melanogaster OX=7227 GN=CG9509-RA PE=2 SV=1	69	73010	5	3	5	3
424	A0A6F7R657_DROME	Widerborst, isoform H OS=Drosophila melanogaster OX=7227 GN=wdb PE=1 SV=1	69	79428	7	3	7	3
425	A0ANY9_DROME	CG10206 protein OS=Drosophila melanogaster OX=7227 GN=CG10206 PE=3 SV=1	69	57033	7	2	7	2
426	TRYE_DROME	Trypsin epsilon OS=Drosophila melanogaster OX=7227 GN=epsilonTry PE=2 SV=1	69	27793	2	1	2	1
427	X2JFD6_DROME	Peroxisomal multifunctional enzyme type 2, isoform B OS=Drosophila melanogaster OX=7227 GN=Mfe2 PE=3 SV=1	68	64033	3	2	3	2
428	X2J5E8_DROME	Peptidylprolyl isomerase OS=Drosophila melanogaster OX=7227 GN=Fkbp59 PE=4 SV=1	68	48765	9	3	8	3
429	Q8IGV1_DROME	RE24907p (Fragment) OS=Drosophila melanogaster OX=7227 GN=Saf-B PE=2 SV=1	68	107800	5	2	4	1
430	X2JEJ0_DROME	Bleomycin hydrolase OS=Drosophila melanogaster OX=7227 GN=Dmel\CG1440 PE=1 SV=1	67	62489	6	1	6	1
431	SCARF_DROME	Inactive serine protease scarface OS=Drosophila melanogaster OX=7227 GN=scaf PE=1 SV=1	67	71371	3	1	2	1
432	Q7K8Y3_DROME	IP16419p OS=Drosophila melanogaster OX=7227 GN=Spn42Da PE=1 SV=1	67	44100	7	3	7	3
433	NOC2L_DROME	Nucleolar complex protein 2 homolog OS=Drosophila melanogaster OX=7227 GN=CG9246 PE=1 SV=1	67	86578	7	3	6	3
434	A0A0B4KI27_DROME	Ferritin OS=Drosophila melanogaster OX=7227 GN=Fer1HCH PE=1 SV=1	66	27878	3	1	3	1
435	X2JEX7_DROME	Ubiquitin carboxyl-terminal hydrolase 7 OS=Drosophila melanogaster OX=7227 GN=Usp7 PE=3 SV=1	66	129965	4	2	3	1
436	A0A0B4KHJ9_DROME	Tropomyosin 2, isoform E OS=Drosophila melanogaster OX=7227 GN=Tm2 PE=1 SV=1	66	32786	2	2	2	2
437	M9PEF6_DROME	Nicotinate phosphoribosyltransferase OS=Drosophila melanogaster OX=7227 GN=Naprt PE=3 SV=1	65	73332	3	2	3	2
438	Q5BI62_DROME	LP14331p OS=Drosophila melanogaster OX=7227 GN=Mdr50 PE=1 SV=1	65	145186	4	1	3	1
439	A0A0B4KFY9_DROME	Lamin C, isoform B OS=Drosophila melanogaster OX=7227 GN=LamC PE=4 SV=1	65	72058	5	1	5	1
440	A0ZX70_DROME	Gram-negative bacteria binding protein 1 OS=Drosophila melanogaster OX=7227 GN=GNBP1 PE=3 SV=1	65	55267	5	1	5	1
441	PO210_DROME	Nuclear pore membrane glycoprotein 210 OS=Drosophila melanogaster OX=7227 GN=Gp210 PE=1 SV=1	65	209661	6	1	6	1
442	Q8SZR1_DROME	RE11719p OS=Drosophila melanogaster OX=7227 GN=CG15239 PE=2 SV=1	65	51121	3	2	2	1
443	A0A0B4K891_DROME	Uncharacterized protein, isoform E OS=Drosophila melanogaster OX=7227 GN=Dmel\CG8963 PE=1 SV=1	65	58321	3	3	2	2
444	Q9VE75_DROME	V-type proton ATPase subunit a OS=Drosophila melanogaster OX=7227 GN=Vha100-2 PE=1 SV=2	64	94787	6	3	6	3
445	F0JAK8_DROME	Coatomer subunit delta (Fragment) OS=Drosophila melanogaster OX=7227 GN=deltaCOP-RB PE=2 SV=1	64	43158	2	1	2	1
446	A1Z7N2_DROME	Sodium/nucleoside cotransporter OS=Drosophila melanogaster OX=7227 GN=CNT2 PE=3 SV=1	64	67008	2	1	2	1
447	A0A0B4K6T1_DROME	Lingerer, isoform I OS=Drosophila melanogaster OX=7227 GN=lig PE=1 SV=1	64	130597	3	1	2	1
448	Q8IQS4_DROME	MIP05773p OS=Drosophila melanogaster OX=7227 GN=CG5584 PE=2 SV=2	64	63768	9	3	7	3
449	INO1_DROME	Inositol-3-phosphate synthase OS=Drosophila melanogaster OX=7227 GN=Inos PE=1 SV=1	63	62211	4	2	4	2
450	Q9VB05_DROME	ALG-2 interacting protein X OS=Drosophila melanogaster OX=7227 GN=ALiX PE=1 SV=1	63	92481	4	3	4	3
451	Q9VZU7_DROME	Ubiquitin carboxyl-terminal hydrolase OS=Drosophila melanogaster OX=7227 GN=Usp5 PE=1 SV=1	63	92033	6	3	6	3
452	E6PBX9_DROME	Glycogen synthase kinase-3 beta OS=Drosophila melanogaster OX=7227 GN=sgg-RD PE=2 SV=1	63	93807	6	2	6	2
453	Q8T3P0_DROME	Multifunctional fusion protein OS=Drosophila melanogaster OX=7227 GN=P5CDh1 PE=2 SV=1	63	63653	2	1	2	1
454	D6W4S6_DROME	MIP22901p (Fragment) OS=Drosophila melanogaster OX=7227 PE=2 SV=1	63	27788	2	1	2	1
455	A0A0B4K730_DROME	Ced-6, isoform F OS=Drosophila melanogaster OX=7227 GN=ced-6 PE=1 SV=1	62	55736	2	1	2	1
456	A1ZAC7_DROME	Coiled-coil domain-containing protein 93 OS=Drosophila melanogaster OX=7227 GN=fidipidine PE=1 SV=1	62	69289	2	1	2	1
457	Q9VFD1_DROME	LD45181p OS=Drosophila melanogaster OX=7227 GN=anon-WO0140519.208 PE=1 SV=1	62	47827	2	1	2	1
458	Q9GP66_DROME	Nahoda protein OS=Drosophila melanogaster OX=7227 GN=nahoda PE=2 SV=1	62	149808	8	2	8	2
459	PIGB_DROME	GPI mannosyltransferase 3 OS=Drosophila melanogaster OX=7227 GN=PIG-B PE=2 SV=2	62	64965	7	4	5	3
460	Q8SXJ9_DROME	RE18886p OS=Drosophila melanogaster OX=7227 GN=Smvt PE=2 SV=1	62	65043	6	2	4	2
461	Q8SZD9_DROME	RE03785p OS=Drosophila melanogaster OX=7227 GN=Ugt37D1 PE=2 SV=1	62	60397	2	1	2	1
462	Q9VFQ9_DROME	Dipeptidase B, isoform A OS=Drosophila melanogaster OX=7227 GN=Dip-B PE=1 SV=2	62	55499	4	2	4	2
463	Q9BP41_DROME	RanBP21 OS=Drosophila melanogaster OX=7227 GN=Ranbp21 PE=1 SV=1	62	139204	4	1	3	1
464	Q9UAE7_DROME	Prohormone and neuropeptide processing protease OS=Drosophila melanogaster OX=7227 GN=amon PE=2 SV=1	61	71688	2	1	2	1
465	Q2XXZ0_DROME	CG12234 (Fragment) OS=Drosophila melanogaster OX=7227 GN=Ranbp21 PE=4 SV=1	61	137730	5	2	4	2
466	Q7KJV6_DROME	SUMO-activating enzyme subunit OS=Drosophila melanogaster OX=7227 GN=Uba2 PE=2 SV=1	61	77547	2	1	2	1
467	ELP2_DROME	Probable elongator complex protein 2 OS=Drosophila melanogaster OX=7227 GN=Elp2 PE=1 SV=1	61	88918	1	1	1	1
468	Q4QQ97_DROME	IP09974p (Fragment) OS=Drosophila melanogaster OX=7227 PE=2 SV=1	60	29578	2	2	1	1
469	A0A0B4LFD2_DROME	Heat shock protein cognate 5, isoform B OS=Drosophila melanogaster OX=7227 GN=Hsc70-5 PE=3 SV=1	60	74020	9	3	9	3
470	A1ZBE9_DROME	Methionine--tRNA ligase, cytoplasmic OS=Drosophila melanogaster OX=7227 GN=MetRS PE=1 SV=1	60	112414	4	2	4	2
471	CP6D5_DROME	Probable cytochrome P450 6d5 OS=Drosophila melanogaster OX=7227 GN=Cyp6d5 PE=2 SV=1	60	57348	9	3	9	3
472	Q8MT29_DROME	RE66761p OS=Drosophila melanogaster OX=7227 GN=Tom70 PE=2 SV=1	59	66350	3	2	3	2
473	Q5BIA9_DROME	RE10908p OS=Drosophila melanogaster OX=7227 GN=Dmel\CG8613 PE=1 SV=1	59	91965	3	2	3	2
474	MMS19_DROME	MMS19 nucleotide excision repair protein OS=Drosophila melanogaster OX=7227 GN=Mms19 PE=1 SV=1	58	106981	6	3	6	3
475	A0A0B4K623_DROME	C-1-tetrahydrofolate synthase, cytoplasmic OS=Drosophila melanogaster OX=7227 GN=pug PE=1 SV=1	58	103051	7	1	7	1
476	A0A0B4K6N1_DROME	40S ribosomal protein S8 OS=Drosophila melanogaster OX=7227 GN=RpS8 PE=3 SV=1	58	23745	2	1	2	1
477	CP9C1_DROME	Cytochrome P450 9c1 OS=Drosophila melanogaster OX=7227 GN=Cyp9c1 PE=2 SV=1	58	60499	2	1	2	1
478	Q6NL44_DROME	GH28815p OS=Drosophila melanogaster OX=7227 GN=Dmel\CG33722 PE=1 SV=1	58	53589	1	1	1	1
479	IMB_DROME	Importin subunit beta OS=Drosophila melanogaster OX=7227 GN=Fs(2)Ket PE=1 SV=2	58	98632	5	2	4	2
480	CP4P1_DROME	Cytochrome P450 4p1 OS=Drosophila melanogaster OX=7227 GN=Cyp4p1 PE=2 SV=1	58	59395	1	1	1	1
481	Q7K4Y0_DROME	Desaturase 1, isoform A OS=Drosophila melanogaster OX=7227 GN=Desat1 PE=1 SV=1	58	43392	4	2	4	2
482	A1Z6N2_DROME	FI02861p OS=Drosophila melanogaster OX=7227 GN=Tdc1 PE=2 SV=1	57	65645	9	1	9	1
483	A0A0B4K718_DROME	Short stop, isoform AB OS=Drosophila melanogaster OX=7227 GN=shot PE=1 SV=1	57	464760	3	1	3	1
484	Q9VHX2_DROME	GH08043p OS=Drosophila melanogaster OX=7227 GN=Dmel\CG3223 PE=1 SV=1	57	45096	3	2	2	2
485	Q8SZC6_DROME	RE06169p OS=Drosophila melanogaster OX=7227 GN=Med7 PE=2 SV=1	57	61149	4	1	4	1
486	A0A0B4LGV1_DROME	ER membrane protein complex subunit 1 OS=Drosophila melanogaster OX=7227 GN=EMC1 PE=1 SV=1	57	99970	2	1	2	1
487	M9PBW9_DROME	Rhea, isoform G OS=Drosophila melanogaster OX=7227 GN=rhea PE=1 SV=1	57	304468	6	3	6	3
488	A1Z9J3_DROME	Short stop, isoform H OS=Drosophila melanogaster OX=7227 GN=shot PE=1 SV=1	57	988943	5	2	5	2
489	TPM1_DROME	Tropomyosin-1, isoforms 9A/A/B OS=Drosophila melanogaster OX=7227 GN=Tm1 PE=1 SV=2	56	39301	5	1	5	1
490	TPM4_DROME	Tropomyosin-1, isoforms 33/34 OS=Drosophila melanogaster OX=7227 GN=Tm1 PE=2 SV=2	56	54552	4	1	4	1
491	PENG_DROME	Protein penguin OS=Drosophila melanogaster OX=7227 GN=peng PE=2 SV=1	56	81251	4	2	4	2
492	A0A0B4KGH0_DROME	Dystrophin, isoform K OS=Drosophila melanogaster OX=7227 GN=Dys PE=4 SV=1	56	359633	3	1	3	1
493	S0AT10_DROME	PPO3-RA protein OS=Drosophila melanogaster OX=7227 GN=PPO3-RA PE=2 SV=2	55	79264	8	2	5	2
494	FUCO_DROME	Putative alpha-L-fucosidase OS=Drosophila melanogaster OX=7227 GN=Fuca PE=2 SV=2	55	57686	4	1	4	1
495	Q9VPN5_DROME	LD03220p OS=Drosophila melanogaster OX=7227 GN=Stip1 PE=1 SV=1	55	55663	4	3	4	3
496	Q9W461_DROME	LD23868p OS=Drosophila melanogaster OX=7227 GN=Dmel\CG16721 PE=1 SV=1	55	55980	1	1	1	1
497	Q9VFC9_DROME	GH09123p OS=Drosophila melanogaster OX=7227 GN=Dmel\CG3987 PE=2 SV=2	55	46031	2	1	2	1
498	SAHH2_DROME	Adenosylhomocysteinase-like 1 OS=Drosophila melanogaster OX=7227 GN=AhcyL1 PE=1 SV=1	55	56942	4	2	4	2
499	X2JE06_DROME	GEO07624p1 OS=Drosophila melanogaster OX=7227 GN=RpL24 PE=1 SV=1	54	17509	2	1	2	1
500	Q9V9U2_DROME	FI19428p1 OS=Drosophila melanogaster OX=7227 GN=salt PE=2 SV=2	54	68163	4	2	4	2
501	A0A0B4LF88_DROME	Tripeptidyl-peptidase 2 OS=Drosophila melanogaster OX=7227 GN=TppII PE=4 SV=1	54	151041	6	2	6	2
502	Q7KMM4_DROME	BcDNA.GH04962 OS=Drosophila melanogaster OX=7227 GN=GCS2alpha PE=1 SV=1	54	105665	3	1	3	1
503	A0A0B4LHX9_DROME	Jonah 99Ciii, isoform B OS=Drosophila melanogaster OX=7227 GN=Jon99Ciii PE=4 SV=1	54	28451	4	2	3	2
504	Q6AWP5_DROME	RE65032p (Fragment) OS=Drosophila melanogaster OX=7227 PE=2 SV=1	54	95452	4	1	4	1
505	C4XVL8_DROME	IP13628p (Fragment) OS=Drosophila melanogaster OX=7227 GN=CG4725-RA PE=2 SV=1	54	85846	4	1	4	1
506	Q9VME6_DROME	Neprilysin-like 4 OS=Drosophila melanogaster OX=7227 GN=Nepl4 PE=2 SV=1	54	75297	2	2	2	2
507	M9NFR5_DROME	Ypsilon schachtel, isoform B OS=Drosophila melanogaster OX=7227 GN=yps PE=1 SV=1	53	36956	2	1	2	1
508	Q6NND1_DROME	Transporter OS=Drosophila melanogaster OX=7227 GN=CG1732 PE=2 SV=1	53	72193	1	1	1	1
509	XRN2_DROME	5~-3~ exoribonuclease 2 homolog OS=Drosophila melanogaster OX=7227 GN=Rat1 PE=1 SV=2	53	103895	1	1	1	1
510	Q9VTX2_DROME	RE32936p OS=Drosophila melanogaster OX=7227 GN=Smyd4-2 PE=2 SV=1	53	74264	1	1	1	1
511	D1Z373_DROME	Eukaryotic peptide chain release factor subunit 1 OS=Drosophila melanogaster OX=7227 GN=eRF1-RC PE=2 SV=1	53	49129	2	1	2	1
512	Q9VY05_DROME	GH11762p OS=Drosophila melanogaster OX=7227 GN=Dmel\CG9512 PE=1 SV=1	52	68842	2	2	1	1
513	A4VCK4_DROME	IP08455p OS=Drosophila melanogaster OX=7227 GN=CG31266 PE=2 SV=1	52	33622	2	1	2	1
514	A0A0B4LGL6_DROME	Unzipped, isoform B OS=Drosophila melanogaster OX=7227 GN=uzip PE=4 SV=1	51	54275	1	1	1	1
515	Q9VQ34_DROME	GH17801p OS=Drosophila melanogaster OX=7227 GN=Dmel\CG17660 PE=1 SV=3	51	60088	4	2	4	2
516	CSN1_DROME	COP9 signalosome complex subunit 1b OS=Drosophila melanogaster OX=7227 GN=CSN1b PE=2 SV=1	51	58177	3	3	3	3
517	X2JCG8_DROME	Uncharacterized protein, isoform E OS=Drosophila melanogaster OX=7227 GN=CG32780 PE=1 SV=1	51	89669	7	3	7	3
518	SIL1_DROME	Nucleotide exchange factor Sil1 OS=Drosophila melanogaster OX=7227 GN=Sil1 PE=2 SV=1	51	47913	3	1	3	1
519	E2QCG7_DROME	Eukaryotic translation initiation factor 3 subunit B OS=Drosophila melanogaster OX=7227 GN=eIF3b PE=1 SV=1	51	80391	8	2	7	2
520	I0B1N8_DROME	Probable methylmalonate-semialdehyde dehydrogenase [acylating], mitochondrial (Fragment) OS=Drosophila melanogaster OX=7227 GN=CG17896-RB PE=2 SV=1	51	57629	5	3	5	3
521	EI3D1_DROME	Eukaryotic translation initiation factor 3 subunit D-1 OS=Drosophila melanogaster OX=7227 GN=eIF3d1 PE=1 SV=1	50	63758	4	1	4	1
522	NCBP1_DROME	Nuclear cap-binding protein subunit 1 OS=Drosophila melanogaster OX=7227 GN=Cbp80 PE=1 SV=1	50	93167	5	1	4	1
523	F6J842_DROME	CG6186 (Fragment) OS=Drosophila melanogaster OX=7227 GN=CG6186 PE=4 SV=1	50	26356	8	3	7	3
524	Q9V3N6_DROME	Transmembrane 9 superfamily member OS=Drosophila melanogaster OX=7227 GN=TM9SF4 PE=1 SV=1	50	72489	5	1	4	1
525	A0A0B4KFE4_DROME	Acyl-CoA synthetase long-chain, isoform J OS=Drosophila melanogaster OX=7227 GN=Acsl PE=1 SV=1	50	81762	1	1	1	1
526	Q8IGK8_DROME	RE72291p (Fragment) OS=Drosophila melanogaster OX=7227 GN=GM130 PE=2 SV=1	50	95902	4	2	4	2
527	Q9VE49_DROME	LP06937p OS=Drosophila melanogaster OX=7227 GN=Dmel\CG7702 PE=1 SV=1	50	59479	1	1	1	1
528	G3M3A2_DROME	Ribosomal protein S3, isoform B OS=Drosophila melanogaster OX=7227 GN=RpS3 PE=1 SV=1	49	27454	2	1	2	1
529	A8DYJ2_DROME	Hu li tai shao, isoform P OS=Drosophila melanogaster OX=7227 GN=hts PE=1 SV=2	49	205075	8	2	6	2
530	A8JQT5_DROME	Moesin/ezrin/radixin homolog 1 OS=Drosophila melanogaster OX=7227 GN=Cdep PE=1 SV=2	49	473183	11	5	3	1
531	C28A5_DROME	Probable cytochrome P450 28a5 OS=Drosophila melanogaster OX=7227 GN=Cyp28a5 PE=2 SV=1	49	57668	2	1	2	1
532	Q7PLB8_DROME	3-oxoacyl-[acyl-carrier-protein] reductase OS=Drosophila melanogaster OX=7227 GN=FASN3 PE=1 SV=3	49	266680	8	1	8	1
533	Q9V4E0_DROME	Complex I-49kD OS=Drosophila melanogaster OX=7227 GN=ND-49 PE=1 SV=2	48	52887	2	1	2	1
534	F0JAP3_DROME	Adenylosuccinate synthetase OS=Drosophila melanogaster OX=7227 GN=CG17273-RA PE=2 SV=1	48	51020	1	1	1	1
535	M9PCA6_DROME	Acid beta-galactosidase OS=Drosophila melanogaster OX=7227 GN=Gal PE=1 SV=1	48	75058	2	1	2	1
536	A0A0B4LFP2_DROME	Uncharacterized protein, isoform C OS=Drosophila melanogaster OX=7227 GN=anon-EST:Posey268 PE=1 SV=1	48	68892	1	1	1	1
537	CO4A1_DROME	Collagen alpha-1(IV) chain OS=Drosophila melanogaster OX=7227 GN=Col4a1 PE=1 SV=3	48	174193	3	2	3	2
538	Q8MRI4_DROME	ATP-binding domain-containing protein 4 OS=Drosophila melanogaster OX=7227 GN=Dmel\CG1578 PE=1 SV=1	48	97531	1	1	1	1
539	A0A1B2AKQ4_DROME	GEO10457p1 (Fragment) OS=Drosophila melanogaster OX=7227 PE=2 SV=1	48	17142	1	1	1	1
540	Q9VQR9_DROME	Coiled-coil domain-containing protein 47 OS=Drosophila melanogaster OX=7227 GN=Dmel\CG17593 PE=1 SV=1	48	54120	1	1	1	1
541	Q95SC6_DROME	GM03419p OS=Drosophila melanogaster OX=7227 GN=Cip4 PE=2 SV=1	48	15492	1	1	1	1
542	Q86BI3_DROME	Zinc-finger protein at 72D, isoform B OS=Drosophila melanogaster OX=7227 GN=Zn72D PE=1 SV=1	48	95968	5	2	5	2
543	C0PUW8_DROME	MIP02948p OS=Drosophila melanogaster OX=7227 GN=CG3305-RA PE=2 SV=1	48	22559	1	1	1	1
544	A0A0B4KF90_DROME	Like-AP180, isoform J OS=Drosophila melanogaster OX=7227 GN=lap PE=1 SV=1	47	72341	4	1	3	1
545	E1JGP0_DROME	LD04994p1 OS=Drosophila melanogaster OX=7227 GN=Act57B-RC PE=2 SV=1	47	40232	10	3	8	3
546	A0A0B4KEW3_DROME	Z band alternatively spliced PDZ-motif protein 52, isoform M OS=Drosophila melanogaster OX=7227 GN=Zasp52 PE=1 SV=1	47	141930	3	1	3	1
547	Q9VKR7_DROME	Uncharacterized protein, isoform B OS=Drosophila melanogaster OX=7227 GN=Dmel\CG7300 PE=1 SV=2	47	80194	2	2	2	2
548	Q9VFD0_DROME	Uncharacterized protein OS=Drosophila melanogaster OX=7227 GN=Dmel\CG3984 PE=4 SV=1	46	56918	1	1	1	1
549	PWP1_DROME	Periodic tryptophan protein 1 homolog OS=Drosophila melanogaster OX=7227 GN=nclb PE=1 SV=1	46	51359	2	2	2	2
550	CK5P3_DROME	CDK5RAP3-like protein OS=Drosophila melanogaster OX=7227 GN=CG30291 PE=2 SV=1	46	57707	2	1	2	1
551	A8E715_DROME	IP20089p OS=Drosophila melanogaster OX=7227 PE=2 SV=1	46	15785	1	1	1	1
552	Q9W2C8_DROME	LD47230p OS=Drosophila melanogaster OX=7227 GN=tpr PE=2 SV=2 tracheal-prostasin	46	40520	2	1	2	1
553	Q9W379_DROME	LD37736p OS=Drosophila melanogaster OX=7227 GN=Zpr1 PE=1 SV=1	46	51268	10	1	8	1
554	Q9W1R1_DROME	GH10609p OS=Drosophila melanogaster OX=7227 GN=yellow-d PE=2 SV=2	46	48688	5	1	5	1
555	A0A0B4KH94_DROME	Fasciclin 1, isoform G OS=Drosophila melanogaster OX=7227 GN=Fas1 PE=1 SV=1	46	73598	3	2	3	2
556	Q9VV98_DROME	LP05116p OS=Drosophila melanogaster OX=7227 GN=Dmel\CG9701 PE=2 SV=2 beta-glucosidase	45	61792	6	2	6	2
557	Q9W228_DROME	RE07815p OS=Drosophila melanogaster OX=7227 GN=Ugt317A1 PE=1 SV=3 UDP-glycosyltransferase family 317 member A1	45	59090	5	2	5	2
558	EIF3E_DROME	Eukaryotic translation initiation factor 3 subunit E OS=Drosophila melanogaster OX=7227 GN=eIF3e PE=1 SV=1	45	51129	2	1	2	1
559	U520_DROME	Putative U5 small nuclear ribonucleoprotein 200 kDa helicase OS=Drosophila melanogaster OX=7227 GN=l(3)72Ab PE=2 SV=4	45	244356	5	2	5	2
560	Q9V434_DROME	Asparagine--tRNA ligase OS=Drosophila melanogaster OX=7227 GN=AsnRS PE=1 SV=1	44	63891	7	2	7	2
561	SYEP_DROME	Bifunctional glutamate/proline--tRNA ligase OS=Drosophila melanogaster OX=7227 GN=GluProRS PE=1 SV=2	44	189293	5	1	5	1
562	M9PFD0_DROME	ATP binding cassette subfamily A, isoform C OS=Drosophila melanogaster OX=7227 GN=Abca3 PE=4 SV=1	44	192457	3	1	3	1
563	PSMD6_DROME	26S proteasome non-ATPase regulatory subunit 6 OS=Drosophila melanogaster OX=7227 GN=Rpn7 PE=2 SV=1	44	45352	3	1	3	1
564	Q7KVR7_DROME	AP-1 complex subunit gamma OS=Drosophila melanogaster OX=7227 GN=AP-1gamma PE=1 SV=1	43	106200	5	2	5	2
565	Q9VS57_DROME	RE14391p OS=Drosophila melanogaster OX=7227 GN=Sec63 PE=1 SV=1	43	85799	2	1	2	1
566	GLCTK_DROME	Glycerate kinase OS=Drosophila melanogaster OX=7227 GN=Glyctk PE=2 SV=1	43	52759	1	1	1	1
567	RS3A_DROME	40S ribosomal protein S3a OS=Drosophila melanogaster OX=7227 GN=RpS3A PE=1 SV=4	43	30321	4	1	4	1
568	Q8SZM1_DROME	RH04336p OS=Drosophila melanogaster OX=7227 GN=CG9953 PE=2 SV=1 dipeptidyl-peptidase	43	56834	2	2	2	2
569	KLC_DROME	Kinesin light chain OS=Drosophila melanogaster OX=7227 GN=Klc PE=1 SV=1	43	58008	9	1	8	1
570	Q961J8_DROME	GH20109p OS=Drosophila melanogaster OX=7227 GN=Dmel\CG8560 PE=1 SV=1 metallocarboxypeptidase	42	46488	4	1	4	1
571	D0IQK3_DROME	AMP deaminase OS=Drosophila melanogaster OX=7227 GN=AMPdeam PE=1 SV=2	42	89582	3	1	3	1
572	A0A0B4K6V1_DROME	Aralar1, isoform E OS=Drosophila melanogaster OX=7227 GN=aralar1 PE=1 SV=1	42	78284	6	1	6	1
573	Q9VJD1_DROME	Glucosidase 2 subunit beta OS=Drosophila melanogaster OX=7227 GN=GCS2beta PE=1 SV=1	42	61501	2	1	2	1
574	Q6NKL9_DROME	RH57795p (Fragment) OS=Drosophila melanogaster OX=7227 PE=2 SV=1	42	64677	9	3	7	3
575	Q9VCC6_DROME	GM05240p OS=Drosophila melanogaster OX=7227 GN=Dmel\CG6178 PE=1 SV=1 long-chain-fatty-acid--CoA ligase	42	59901	5	1	5	1
576	Q6NP37_DROME	RE31380p (Fragment) OS=Drosophila melanogaster OX=7227 GN=CG9380 PE=2 SV=1 Peptidoglycan recognition protein	42	95958	6	1	5	1
577	A0A0B4K6G5_DROME	Na[+]/H[+] hydrogen antiporter 2, isoform B OS=Drosophila melanogaster OX=7227 GN=Nha2 PE=4 SV=1	41	77045	1	1	1	1
578	Q9VQT8_DROME	Immune induced molecule 33, isoform A OS=Drosophila melanogaster OX=7227 GN=IM33 PE=1 SV=1	41	8745	1	1	1	1
579	Q9VIK1_DROME	Transmembrane 9 superfamily member OS=Drosophila melanogaster OX=7227 GN=TM9SF2 PE=1 SV=1	41	74592	1	1	1	1
580	Q9VQI5_DROME	LP04564p OS=Drosophila melanogaster OX=7227 GN=Ifrd1 PE=1 SV=2	41	47298	3	1	3	1
581	B7Z0L7_DROME	Serine/threonine protein phosphatase 2A regulatory subunit OS=Drosophila melanogaster OX=7227 GN=wrd PE=1 SV=1	41	51318	3	2	3	2
582	A0A0C4DHG2_DROME	Gelsolin, isoform J OS=Drosophila melanogaster OX=7227 GN=Gel PE=4 SV=1	40	88320	4	1	4	1
583	NADE_DROME	Glutamine-dependent NAD(+) synthetase OS=Drosophila melanogaster OX=7227 GN=Nadsyn PE=1 SV=1	40	87559	1	1	1	1
584	Q7KUD4_DROME	Calcium-independent phospholipase A2 VIA, isoform B OS=Drosophila melanogaster OX=7227 GN=iPLA2-VIA PE=1 SV=1	40	97716	1	1	1	1
585	Q7K3E2_DROME	LD34147p OS=Drosophila melanogaster OX=7227 GN=CT16297 PE=1 SV=1	40	61197	1	1	1	1
586	Q9VZ57_DROME	Purple acid phosphatase OS=Drosophila melanogaster OX=7227 GN=Dmel\CG1637 PE=2 SV=1	40	52208	1	1	1	1
587	Q8SX53_DROME	RE01745p OS=Drosophila melanogaster OX=7227 GN=CG13676 PE=2 SV=1	40	99158	2	1	2	1
588	Q7JRC3_DROME	Epoxide hydrolase OS=Drosophila melanogaster OX=7227 GN=Jheh1 PE=2 SV=1	40	54707	3	2	3	2
589	A0A0B4KHB9_DROME	Serine/threonine protein phosphatase 2A regulatory subunit OS=Drosophila melanogaster OX=7227 GN=wrd PE=1 SV=1	40	80462	4	3	4	3
590	X2JBJ9_DROME	26S proteasome non-ATPase regulatory subunit 5 OS=Drosophila melanogaster OX=7227 GN=S5b PE=1 SV=1	40	56632	4	1	4	1
591	Q8SYK8_DROME	RE55321p OS=Drosophila melanogaster OX=7227 GN=Jon99Fi PE=2 SV=1	40	28913	5	1	3	1
592	Q5U158_DROME	RE02581p OS=Drosophila melanogaster OX=7227 GN=Nrd1 PE=2 SV=1	40	132608	5	1	5	1
593	Q9VR44_DROME	GH05102p OS=Drosophila melanogaster OX=7227 GN=CT10168 PE=1 SV=1	40	53904	2	1	2	1
594	A0A0B4LFT2_DROME	Cytochrome P450-4e2, isoform B OS=Drosophila melanogaster OX=7227 GN=Cyp4e2 PE=3 SV=1	39	60654	4	1	4	1
595	A0A0B4KFQ0_DROME	BIR repeat containing ubiquitin-conjugating enzyme, isoform E OS=Drosophila melanogaster OX=7227 GN=Bruce PE=1 SV=1	39	537595	5	1	5	1
596	E1JGQ5_DROME	4-alpha-glucanotransferase OS=Drosophila melanogaster OX=7227 GN=Dmel\CG9485 PE=1 SV=1	39	175982	5	1	5	1
597	A2VEF2_DROME	Telomere length regulation protein TEL2 homolog OS=Drosophila melanogaster OX=7227 GN=CG31285 PE=2 SV=1	39	100408	2	1	2	1
598	PSMD3_DROME	Probable 26S proteasome non-ATPase regulatory subunit 3 OS=Drosophila melanogaster OX=7227 GN=Rpn3 PE=2 SV=1	39	55970	3	1	3	1
599	PYR1_DROME	CAD protein OS=Drosophila melanogaster OX=7227 GN=r PE=1 SV=3	39	246515	1	1	1	1
600	CARME_DROME	Carnosine N-methyltransferase OS=Drosophila melanogaster OX=7227 GN=CG11596 PE=1 SV=1	39	50472	2	2	2	2
601	Q9NEF9_DROME	EG:BACR25B3.1 protein OS=Drosophila melanogaster OX=7227 GN=trol PE=4 SV=1	38	269946	4	1	4	1
602	NEMF_DROME	Nuclear export mediator factor NEMF homolog OS=Drosophila melanogaster OX=7227 GN=Clbn PE=1 SV=2	38	112546	2	1	2	1
603	Q9W275_DROME	Alkaline phosphatase OS=Drosophila melanogaster OX=7227 GN=Alp7 PE=2 SV=1	38	58222	3	1	3	1
604	Q0E8X6_DROME	Eukaryotic translation initiation factor 2B subunit delta, isoform B OS=Drosophila melanogaster OX=7227 GN=eIF2Bdelta PE=1 SV=1	38	61802	2	1	2	1
605	Q8SYL1_DROME	Lethal (2) 09851, isoform A OS=Drosophila melanogaster OX=7227 GN=l(2)09851 PE=1 SV=1	38	50652	5	2	5	2
606	A0A0B4JCQ5_DROME	Phosphatidate phosphatase OS=Drosophila melanogaster OX=7227 GN=Lpin PE=1 SV=1	38	120691	2	1	2	1
607	Q9VFS1_DROME	Adenosine deaminase OS=Drosophila melanogaster OX=7227 GN=Adgf-D PE=1 SV=3	38	58041	1	1	1	1
608	Q7K4H1_DROME	LD40680p OS=Drosophila melanogaster OX=7227 GN=CG8185 PE=2 SV=1	38	57910	1	1	1	1
609	E1JJL4_DROME	Furin 2, isoform I OS=Drosophila melanogaster OX=7227 GN=Fur2 PE=3 SV=1	37	180575	1	1	1	1
610	CBPD_DROME	Carboxypeptidase D OS=Drosophila melanogaster OX=7227 GN=svr PE=1 SV=2	37	158689	1	1	1	1
611	G7H836_DROME	TB01296p1 (Fragment) OS=Drosophila melanogaster OX=7227 GN=pst-RE PE=2 SV=1	37	76132	8	1	7	1
612	Q9VXP8_DROME	Peptidase S1 domain-containing protein OS=Drosophila melanogaster OX=7227 GN=Dmel\CG8952 PE=4 SV=1; SP52	37	29891	2	1	2	1
613	A1Z8U0_DROME	Pre-mRNA processing factor 8 OS=Drosophila melanogaster OX=7227 GN=Prp8 PE=1 SV=1	37	279401	3	1	3	1
614	GSTD1_DROME	Glutathione S-transferase D1 OS=Drosophila melanogaster OX=7227 GN=GstD1 PE=1 SV=1	37	23851	2	1	1	1
615	EBI_DROME	F-box-like/WD repeat-containing protein ebi OS=Drosophila melanogaster OX=7227 GN=ebi PE=1 SV=2	37	72343	3	1	2	1
616	C6SV02_DROME	60S ribosomal protein L35 (Fragment) OS=Drosophila melanogaster OX=7227 GN=RpL35-RA PE=2 SV=1	37	15280	1	1	1	1
617	RCC1_DROME	Regulator of chromosome condensation OS=Drosophila melanogaster OX=7227 GN=Rcc1 PE=1 SV=2	36	58814	3	1	3	1
618	SYFA_DROME	Phenylalanine--tRNA ligase alpha subunit OS=Drosophila melanogaster OX=7227 GN=alpha-PheRS PE=1 SV=1	36	55649	5	1	5	1
619	Q8SZ51_DROME	RE16722p OS=Drosophila melanogaster OX=7227 GN=yellow-h PE=2 SV=1	36	41176	1	1	1	1
620	Q5U0Z2_DROME	LD30448p OS=Drosophila melanogaster OX=7227 GN=CG10576 PE=2 SV=2	36	42705	3	1	3	1
621	Q9VCK9_DROME	RE58966p OS=Drosophila melanogaster OX=7227 GN=Dmel\CG10182 PE=2 SV=2	36	78253	1	1	1	1
622	E1NZE1_DROME	RT10135p (Fragment) OS=Drosophila melanogaster OX=7227 GN=CG17667-RB PE=2 SV=1	35	41535	1	1	1	1
623	CHDM_DROME	Chromodomain-helicase-DNA-binding protein Mi-2 homolog OS=Drosophila melanogaster OX=7227 GN=Mi-2 PE=1 SV=2	35	224061	4	2	4	2
624	Q9VGT8_DROME	UDP-glucuronosyltransferase OS=Drosophila melanogaster OX=7227 GN=Ugt35C1 PE=3 SV=2	35	58719	2	1	2	1
625	Q9VGT3_DROME	GM04645p OS=Drosophila melanogaster OX=7227 GN=Ugt302C1 PE=1 SV=1	35	60137	4	1	4	1
626	H1ZYF1_DROME	40S ribosomal protein S6 OS=Drosophila melanogaster OX=7227 GN=RpS6 PE=3 SV=1	35	28390	1	1	1	1
627	A0A0B4JCX5_DROME	Pasilla, isoform L OS=Drosophila melanogaster OX=7227 GN=ps PE=1 SV=1	35	78927	3	1	3	1
628	A0A0B4KFR6_DROME	Elongator complex protein 1 OS=Drosophila melanogaster OX=7227 GN=Elp1 PE=1 SV=1	35	143198	1	1	1	1
629	M9PIF1_DROME	Uncharacterized protein, isoform B OS=Drosophila melanogaster OX=7227 GN=Tbc1d8-9 PE=1 SV=1	35	143245	2	1	2	1
630	PUR4_DROME	Phosphoribosylformylglycinamidine synthase OS=Drosophila melanogaster OX=7227 GN=Pfas PE=1 SV=2	35	147992	1	1	1	1
631	A0A1W5Q0S1_DROME	cGMP-dependent protein kinase OS=Drosophila melanogaster OX=7227 GN=for PE=1 SV=1	34	83296	4	1	3	1
632	E4NKG9_DROME	RT10538p (Fragment) OS=Drosophila melanogaster OX=7227 GN=CG5096-RA PE=2 SV=1	34	46437	4	1	4	1
633	ITBX_DROME	Integrin beta-PS OS=Drosophila melanogaster OX=7227 GN=mys PE=1 SV=3	34	92595	1	1	1	1
634	IDE_DROME	Insulin-degrading enzyme OS=Drosophila melanogaster OX=7227 GN=Ide PE=1 SV=4	34	113612	2	1	2	1
635	GALT6_DROME	N-acetylgalactosaminyltransferase 6 OS=Drosophila melanogaster OX=7227 GN=Pgant6 PE=1 SV=2	34	76924	2	1	2	1
636	BNB_DROME	Protein bangles and beads OS=Drosophila melanogaster OX=7227 GN=bnb PE=1 SV=1	34	45788	2	1	2	1
637	Q7K3U4_DROME	Flavin-containing monooxygenase OS=Drosophila melanogaster OX=7227 GN=Fmo-2 PE=2 SV=1	34	49175	1	1	1	1
638	ZGPAT_DROME	Zinc finger CCCH-type with G patch domain-containing protein OS=Drosophila melanogaster OX=7227 GN=CG4709 PE=2 SV=1	34	58598	2	0	1	0
639	E4NKK7_DROME	AT21115p (Fragment) OS=Drosophila melanogaster OX=7227 GN=GstD9-RA PE=2 SV=1	34	25941	1	1	1	1
640	Q95SL7_DROME	GH15507p OS=Drosophila melanogaster OX=7227 GN=Pak3 PE=2 SV=1	34	17998	2	1	2	1
641	H0RNA2_DROME	FI16825p1 (Fragment) OS=Drosophila melanogaster OX=7227 GN=CG18180-RA PE=2 SV=1 SP151	34	28456	1	1	1	1
642	COPB2_DROME	Coatomer subunit beta~ OS=Drosophila melanogaster OX=7227 GN=beta~COP PE=2 SV=2	33	102648	3	1	3	1
643	A0A0B4KFQ8_DROME	Stranded at second, isoform C OS=Drosophila melanogaster OX=7227 GN=sas PE=1 SV=1	33	147187	1	1	1	1
644	PYRG_DROME	CTP synthase OS=Drosophila melanogaster OX=7227 GN=CTPsyn PE=1 SV=2	33	69404	2	1	2	1
645	A0A0B4LEV4_DROME	Dicarboxylate carrier 3, isoform B OS=Drosophila melanogaster OX=7227 GN=Dic3 PE=3 SV=1	33	18450	4	1	1	1
646	ULA1_DROME	Nedd8-activating enzyme E1 regulatory subunit OS=Drosophila melanogaster OX=7227 GN=APP-BP1 PE=1 SV=1	33	58680	1	1	1	1
647	CP9B2_DROME	Cytochrome P450 9b2 OS=Drosophila melanogaster OX=7227 GN=Cyp9b2 PE=2 SV=1	33	58873	4	1	4	1
648	M9PFF0_DROME	60S ribosomal protein L13 OS=Drosophila melanogaster OX=7227 GN=RpL13 PE=1 SV=1	33	24936	2	1	2	1
649	Q7K7B5_DROME	EG:22E5.5 protein OS=Drosophila melanogaster OX=7227 GN=EG:22E5.5 PE=4 SV=1	33	73205	3	1	3	1
650	Q9VVD2_DROME	Fermitin 2 OS=Drosophila melanogaster OX=7227 GN=Fit2 PE=2 SV=1	33	81450	1	1	1	1
651	A0A0B4KGF6_DROME	Uncharacterized protein, isoform F OS=Drosophila melanogaster OX=7227 GN=Dmel\CG2747 PE=1 SV=1	33	237408	1	1	1	1
652	Q1WWE1_DROME	FACT complex subunit (Fragment) OS=Drosophila melanogaster OX=7227 GN=dre4 PE=2 SV=1	33	25872	1	1	1	1
653	A0A0B4K624_DROME	RNA helicase OS=Drosophila melanogaster OX=7227 GN=Rm62 PE=1 SV=1	33	50067	1	1	1	1
654	A8JNU6_DROME	Neural conserved at 73EF, isoform I OS=Drosophila melanogaster OX=7227 GN=Nc73EF PE=1 SV=1	32	122818	4	1	4	1
655	Q9V3A8_DROME	Ergic53, isoform A OS=Drosophila melanogaster OX=7227 GN=ergic53 PE=1 SV=1	32	57533	2	1	2	1
656	Q7K5K9_DROME	Cysteinylglycine-S-conjugate dipeptidase OS=Drosophila melanogaster OX=7227 GN=S-Lap8 PE=1 SV=1	32	57741	1	1	1	1
657	NOC3L_DROME	Nucleolar complex protein 3 homolog OS=Drosophila melanogaster OX=7227 GN=CG1234 PE=1 SV=1	32	94434	1	1	1	1
658	B7FNK6_DROME	FI09240p (Fragment) OS=Drosophila melanogaster OX=7227 GN=CG17109-RA PE=2 SV=1	32	46713	3	1	3	1
659	B4PNK5_DROYA	Carboxypeptidase OS=Drosophila yakuba OX=7245 GN=Dyak\GE25110 PE=3 SV=1	32	54380	11	0	8	0
660	PPIA_DROME	Peptidyl-prolyl cis-trans isomerase OS=Drosophila melanogaster OX=7227 GN=Cyp1 PE=1 SV=2	32	24650	1	1	1	1
661	CPR1_DROME	Putative cysteine proteinase CG12163 OS=Drosophila melanogaster OX=7227 GN=CG12163 PE=2 SV=2	32	68918	1	1	1	1
662	E0R979_DROME	Peroxidase (Fragment) OS=Drosophila melanogaster OX=7227 GN=Pxn-RD PE=2 SV=1	32	167894	3	1	3	1
663	A0A0B4JD07_DROME	Protein kinase C OS=Drosophila melanogaster OX=7227 GN=Pkn PE=1 SV=2	31	149693	2	1	1	1
664	M9PEB5_DROME	Uncharacterized protein, isoform B OS=Drosophila melanogaster OX=7227 GN=AMT PE=4 SV=1	31	134020	1	0	1	0
665	Q8SYF5_DROME	RE64043p OS=Drosophila melanogaster OX=7227 GN=BcDNA:RE64043 PE=2 SV=1	31	53977	1	1	1	1
666	NARF_DROME	Probable cytosolic Fe-S cluster assembly factor CG17683 OS=Drosophila melanogaster OX=7227 GN=CG17683 PE=2 SV=1	31	54500	2	1	2	1
667	WDR1_DROME	Actin-interacting protein 1 OS=Drosophila melanogaster OX=7227 GN=flr PE=2 SV=1	30	66509	8	1	7	1
668	E2QCN4_DROME	Not1, isoform F OS=Drosophila melanogaster OX=7227 GN=Not1 PE=1 SV=1	30	279690	5	1	5	1
669	F0JAL5_DROME	RT11134p (Fragment) OS=Drosophila melanogaster OX=7227 GN=CG3837-RA PE=2 SV=1	30	94812	1	1	1	1
670	SYRC_DROME	Probable arginine--tRNA ligase, cytoplasmic OS=Drosophila melanogaster OX=7227 GN=ArgRS PE=2 SV=1	30	75529	3	0	3	0
671	Q0KHZ9_DROME	Calnexin 99A, isoform E OS=Drosophila melanogaster OX=7227 GN=Cnx99A PE=1 SV=2	30	68850	3	1	3	1
672	CP6D4_DROME	Probable cytochrome P450 6d4 OS=Drosophila melanogaster OX=7227 GN=Cyp6d4 PE=2 SV=1	30	59145	2	1	2	1
673	A1Z909_DROME	LD11307p OS=Drosophila melanogaster OX=7227 GN=Dmel\CG8545 PE=1 SV=1	29	99780	3	1	3	1
674	Q9VUG6_DROME	Uncharacterized protein, isoform A OS=Drosophila melanogaster OX=7227 GN=Dmel\CG17177 PE=4 SV=2	29	153873	4	1	3	1
675	X2JB94_DROME	Cyp12c1, isoform B OS=Drosophila melanogaster OX=7227 GN=Cyp12c1 PE=3 SV=1	29	60559	1	1	1	1
676	A0A0F6QCQ6_DROME	CG3835-RA OS=Drosophila melanogaster OX=7227 GN=CG3835 PE=3 SV=1	28	58413	3	0	2	0
677	Q9VJ73_DROME	Ada2a-containing complex component 2 OS=Drosophila melanogaster OX=7227 GN=Atac2 PE=1 SV=1	28	89117	2	0	2	0
678	X2JCS6_DROME	60S ribosomal protein L7a OS=Drosophila melanogaster OX=7227 GN=RpL7A PE=3 SV=1	28	30713	4	1	4	1
679	D3DMM2_DROME	MIP15508p OS=Drosophila melanogaster OX=7227 GN=CG8907-RA PE=2 SV=1	28	82459	3	1	3	1
680	A0A0B4LF37_DROME	No mechanoreceptor potential A, isoform F OS=Drosophila melanogaster OX=7227 GN=nompA PE=4 SV=1	27	146024	5	1	4	1
681	A0A0B4K664_DROME	Mini spindles, isoform E OS=Drosophila melanogaster OX=7227 GN=msps PE=1 SV=1	27	229397	1	1	1	1
682	G7H7Z0_DROME	Lysine--tRNA ligase OS=Drosophila melanogaster OX=7227 GN=Aats-lys-RC PE=2 SV=1	27	68488	7	0	5	0
683	A8DYB0_DROME	Midasin OS=Drosophila melanogaster OX=7227 GN=Dmel\CG13185 PE=1 SV=2	27	630935	2	1	2	1
684	A0A0B4K7L8_DROME	Uncharacterized protein, isoform C OS=Drosophila melanogaster OX=7227 GN=CG5518 PE=3 SV=1	27	122854	1	0	1	0
685	PP2B2_DROME	Serine/threonine-protein phosphatase 2B catalytic subunit 2 OS=Drosophila melanogaster OX=7227 GN=Pp2B-14D PE=1 SV=2	27	63061	4	0	4	0
686	Q8SYP9_DROME	Mitochondrial ribosomal protein S5, isoform A OS=Drosophila melanogaster OX=7227 GN=mRpS5 PE=1 SV=1	27	45956	1	1	1	1
687	Q960H1_DROME	LP12301p OS=Drosophila melanogaster OX=7227 GN=Sodh-1 PE=2 SV=1	26	38618	1	1	1	1
688	E0R947_DROME	MIP25725p (Fragment) OS=Drosophila melanogaster OX=7227 GN=CG8550-RA PE=2 SV=1	26	73922	2	0	2	0
689	Q8MQP7_DROME	Pinstripe, isoform C OS=Drosophila melanogaster OX=7227 GN=pns PE=2 SV=1	26	91181	6	0	2	0
690	Q7K561_DROME	GH11294p OS=Drosophila melanogaster OX=7227 GN=SmydA-1 PE=2 SV=1	25	58631	1	1	1	1
691	Q0E8H9_DROME	Beta-N-acetylhexosaminidase OS=Drosophila melanogaster OX=7227 GN=Hexo1 PE=1 SV=1	25	70513	2	0	2	0
692	ROP_DROME	Protein ROP OS=Drosophila melanogaster OX=7227 GN=Rop PE=2 SV=2	25	67807	3	0	2	0
693	Q9VPB7_DROME	FI17508p1 OS=Drosophila melanogaster OX=7227 GN=Pcif1 PE=1 SV=1	25	100226	2	0	1	0
694	Q5LJN5_DROME	Male fertility factor kl5 OS=Drosophila melanogaster OX=7227 GN=kl-5 PE=3 SV=4	24	525908	7	0	2	0
695	Q7JZR4_DROME	Na[+]-dependent inorganic phosphate cotransporter, isoform A OS=Drosophila melanogaster OX=7227 GN=NaPi-T PE=1 SV=1	24	58848	2	0	2	0
696	Q9VEB1_DROME	Malate dehydrogenase OS=Drosophila melanogaster OX=7227 GN=Mdh2 PE=1 SV=1	24	35296	2	0	2	0
697	Q9VE24_DROME	N-sulfoglucosamine sulfohydrolase OS=Drosophila melanogaster OX=7227 GN=Sgsh PE=1 SV=1	24	59868	1	1	1	1
698	Q9W1B9_DROME	60S ribosomal protein L12 OS=Drosophila melanogaster OX=7227 GN=RpL12 PE=1 SV=1	23	17662	1	1	1	1
699	A0A0B4K880_DROME	Fusilli, isoform H OS=Drosophila melanogaster OX=7227 GN=fus PE=4 SV=1	23	56123	1	0	1	0
700	Q9VF46_DROME	GH25158p OS=Drosophila melanogaster OX=7227 GN=Dmel\CG5399 PE=2 SV=1	23	23145	5	0	2	0
701	PEP_DROME	Zinc finger protein on ecdysone puffs OS=Drosophila melanogaster OX=7227 GN=Pep PE=1 SV=1	23	78000	2	1	2	1
702	LONM_DROME	Lon protease homolog, mitochondrial OS=Drosophila melanogaster OX=7227 GN=Lon PE=1 SV=1	23	114960	2	1	2	1
703	Q8MQS7_DROME	Malate dehydrogenase OS=Drosophila melanogaster OX=7227 GN=Mdh1 PE=2 SV=1	22	36050	1	0	1	0
704	Q8SYZ7_DROME	RE26559p OS=Drosophila melanogaster OX=7227 GN=CG14780-RA PE=2 SV=1 SP95	22	32845	1	0	1	0
705	Q8IMH4_DROME	Saposin-related, isoform B OS=Drosophila melanogaster OX=7227 GN=Sap-r PE=1 SV=2	22	97554	2	0	2	0
706	Q6AWJ1_DROME	LP04173p OS=Drosophila melanogaster OX=7227 GN=CG1317 PE=2 SV=1	21	110998	2	0	2	0
707	Q9VAD3_DROME	Vacuolar protein sorting 13B, isoform A OS=Drosophila melanogaster OX=7227 GN=Vps13B PE=4 SV=3	21	424718	1	0	1	0
708	A0A0B4LHZ4_DROME	Mesh, isoform E OS=Drosophila melanogaster OX=7227 GN=mesh PE=1 SV=1	20	141665	3	0	3	0
709	E2QD26_DROME	Phosphopantothenoylcysteine synthetase, isoform C OS=Drosophila melanogaster OX=7227 GN=Ppcs PE=1 SV=1	20	42622	2	0	2	0
710	Q7K1P6_DROME	LP03106p (Fragment) OS=Drosophila melanogaster OX=7227 GN=Spn100A PE=2 SV=1	20	73119	3	0	3	0
711	ASTE_DROME	Protein asteroid OS=Drosophila melanogaster OX=7227 GN=ast PE=2 SV=1	19	98314	1	0	1	0
712	A0A0B4KHF0_DROME	Ferritin OS=Drosophila melanogaster OX=7227 GN=Fer2LCH PE=1 SV=1	19	26179	1	0	1	0
713	A0A0B4LGP3_DROME	Epithelial membrane protein, isoform E OS=Drosophila melanogaster OX=7227 GN=emp PE=3 SV=1	18	57154	1	0	1	0
714	RFA1_DROME	Replication protein A 70 kDa DNA-binding subunit OS=Drosophila melanogaster OX=7227 GN=RpA-70 PE=1 SV=1	18	66582	1	0	1	0
715	Q8T3P8_DROME	Signal recognition particle 54 kDa protein OS=Drosophila melanogaster OX=7227 GN=Srp54k PE=2 SV=1	17	63081	1	0	1	0
716	Q8SYY1_DROME	Alpha-mannosidase (Fragment) OS=Drosophila melanogaster OX=7227 GN=LManIII PE=2 SV=2	16	115899	2	0	2	0
717	Q9VHB5_DROME	SD10846p OS=Drosophila melanogaster OX=7227 GN=Vps45 PE=1 SV=1	14	65038	1	0	1	0

## Sheet: Mascot G3
Band G3
prot_hit_num	prot_acc	prot_desc	prot_score	prot_mass	prot_matches	prot_matches_sig	prot_sequences	prot_sequences_sig
1	APLP_DROME	Apolipophorins OS=Drosophila melanogaster OX=7227 GN=apolpp PE=1 SV=2	41033	372447	2973	1584	250	195
2	Q9VQL7_DROME	3-oxoacyl-[acyl-carrier-protein] reductase OS=Drosophila melanogaster OX=7227 GN=FASN1 PE=1 SV=1	5901	266277	371	206	128	94
3	ENO_DROME	Enolase OS=Drosophila melanogaster OX=7227 GN=Eno PE=1 SV=2	5820	54276	386	230	31	27
4	TIG_DROME	Tiggrin OS=Drosophila melanogaster OX=7227 GN=Tig PE=1 SV=2	3106	257289	175	113	113	79
5	EF1A1_DROME	Elongation factor 1-alpha 1 OS=Drosophila melanogaster OX=7227 GN=eEF1alpha1 PE=1 SV=2	2904	50275	269	154	23	16
6	EF1A2_DROME	Elongation factor 1-alpha 2 OS=Drosophila melanogaster OX=7227 GN=eEF1alpha2 PE=2 SV=2	2367	50630	225	133	17	11
7	EF2_DROME	Eukaryotic translation elongation factor 2 OS=Drosophila melanogaster OX=7227 GN=eEF2 PE=1 SV=4	2245	94398	311	99	51	33
8	Q9W3L4_DROME	GH20802p OS=Drosophila melanogaster OX=7227 GN=Dmel\CG2233 PE=1 SV=1	2212	46479	246	83	26	18
9	Q7KTG2_DROME	Apolipoprotein lipid transfer particle OS=Drosophila melanogaster OX=7227 GN=Apoltp PE=1 SV=2	2060	494010	167	89	123	68
10	M9PBL3_DROME	HSP 82 OS=Drosophila melanogaster OX=7227 GN=Hsp83 PE=3 SV=1	1695	81814	132	68	55	40
11	M9ND95_DROME	Myosin heavy chain, isoform U OS=Drosophila melanogaster OX=7227 GN=Mhc PE=1 SV=1	1591	222766	94	49	72	43
12	KPYK_DROME	Pyruvate kinase OS=Drosophila melanogaster OX=7227 GN=PyK PE=2 SV=2	1516	57404	75	55	38	29
13	C7LA75_DROME	Heat shock protein cognate 4, isoform G OS=Drosophila melanogaster OX=7227 GN=Hsc70-4 PE=1 SV=1	1459	71087	87	54	37	29
14	E2QCF1_DROME	ATP-citrate synthase OS=Drosophila melanogaster OX=7227 GN=ATPCL PE=1 SV=1	1428	119672	89	49	55	36
15	B7Z0E0_DROME	Isocitrate dehydrogenase [NADP] OS=Drosophila melanogaster OX=7227 GN=Idh PE=1 SV=2	1383	53609	76	51	34	26
16	PDI_DROME	Protein disulfide-isomerase OS=Drosophila melanogaster OX=7227 GN=Pdi PE=2 SV=1	1346	55746	91	47	37	28
17	Q7KN85_DROME	ATP-citrate synthase OS=Drosophila melanogaster OX=7227 GN=ATPCL PE=1 SV=1	1339	121328	88	48	55	36
18	M9PD73_DROME	Thioester-containing protein 4, isoform B OS=Drosophila melanogaster OX=7227 GN=Tep4 PE=1 SV=1	1220	166266	90	46	57	34
19	A1Z784_DROME	Acetyl-CoA carboxylase OS=Drosophila melanogaster OX=7227 GN=ACC PE=1 SV=1	1219	278421	85	48	69	38
20	Q2QBM1_DROME	Malic enzyme OS=Drosophila melanogaster OX=7227 GN=Men PE=1 SV=1	1082	63931	59	38	32	25
21	H7BWS6_DROME	Malic enzyme OS=Drosophila melanogaster OX=7227 PE=2 SV=1	1082	63915	59	38	32	25
22	A0A0B4LFJ1_DROME	Imaginal disc growth factor 6, isoform B OS=Drosophila melanogaster OX=7227 GN=Idgf6 PE=3 SV=1	1056	50323	68	40	28	21
23	A0A0B4JD11_DROME	Eukaryotic translation elongation factor 1 gamma, isoform C OS=Drosophila melanogaster OX=7227 GN=eEF1gamma PE=4 SV=1	1052	48937	62	38	29	21
24	X2JEB6_DROME	Imaginal disc growth factor 4, isoform C OS=Drosophila melanogaster OX=7227 GN=Idgf4 PE=1 SV=1	1050	48574	93	47	28	20
25	6PGD_DROME	6-phosphogluconate dehydrogenase, decarboxylating OS=Drosophila melanogaster OX=7227 GN=Pgd PE=2 SV=1	1032	52458	70	37	25	19
26	Q9VF24_DROME	Crossveinless d OS=Drosophila melanogaster OX=7227 GN=cv-d PE=1 SV=2	970	167737	73	36	47	23
27	PYG_DROME	Glycogen phosphorylase OS=Drosophila melanogaster OX=7227 GN=GlyP PE=2 SV=2	939	96935	72	37	50	27
28	A0A0C4DHG2_DROME	Gelsolin, isoform J OS=Drosophila melanogaster OX=7227 GN=Gel PE=4 SV=1	901	88320	51	37	27	22
29	Q9VUC1_DROME	Hsc70Cb, isoform A OS=Drosophila melanogaster OX=7227 GN=Hsc70Cb PE=1 SV=1	879	88446	48	32	36	27
30	Q9VMF0_DROME	FI04444p OS=Drosophila melanogaster OX=7227 GN=Dmel\CG9498 PE=1 SV=1	864	48731	49	28	24	14
31	SND1_DROME	Staphylococcal nuclease domain-containing protein 1 OS=Drosophila melanogaster OX=7227 GN=Tudor-SN PE=1 SV=1	859	103037	63	34	45	25
32	Q9VHN7_DROME	LP07963p OS=Drosophila melanogaster OX=7227 GN=anon-WO0118547.344 PE=1 SV=3	836	67989	54	32	32	23
33	ACSA_DROME	Acetyl-coenzyme A synthetase OS=Drosophila melanogaster OX=7227 GN=AcCoAS PE=2 SV=1	825	75911	48	31	28	20
34	Q8IHB4_DROME	Aspartate transaminase (Fragment) OS=Drosophila melanogaster OX=7227 GN=Got1 PE=2 SV=1	819	49734	44	33	28	22
35	E1JI93_DROME	Tequila, isoform F OS=Drosophila melanogaster OX=7227 GN=teq PE=1 SV=2	816	263791	53	31	37	24
36	IF4A_DROME	Eukaryotic initiation factor 4A OS=Drosophila melanogaster OX=7227 GN=eIF4A PE=1 SV=3	813	45849	54	28	26	18
37	ACT1_DROME	Actin-5C OS=Drosophila melanogaster OX=7227 GN=Act5C PE=1 SV=4	809	41795	73	31	23	16
38	ACT2_DROME	Actin-42A OS=Drosophila melanogaster OX=7227 GN=Act42A PE=1 SV=3	805	41797	70	30	21	15
39	BIP_DROME	Endoplasmic reticulum chaperone BiP OS=Drosophila melanogaster OX=7227 GN=Hsc70-3 PE=1 SV=2	795	72216	45	27	22	17
40	Q9VN44_DROME	FI07923p OS=Drosophila melanogaster OX=7227 GN=Karybeta3 PE=1 SV=1	795	123482	41	24	30	20
41	Q9VSU2_DROME	Tequila, isoform G OS=Drosophila melanogaster OX=7227 GN=teq PE=1 SV=4	786	308866	53	30	37	23
42	C7LA94_DROME	FI05241p OS=Drosophila melanogaster OX=7227 PE=2 SV=1	785	60771	51	26	28	21
43	PGK_DROME	Phosphoglycerate kinase OS=Drosophila melanogaster OX=7227 GN=Pgk PE=2 SV=2	777	43834	58	34	28	20
44	Q9VSD6_DROME	D-Importin 7/RanBP7 OS=Drosophila melanogaster OX=7227 GN=msk PE=1 SV=1	774	119234	55	32	33	21
45	C7LA95_DROME	Citrate hydro-lyase (Fragment) OS=Drosophila melanogaster OX=7227 PE=2 SV=1	756	101932	49	26	34	19
46	Q9NFX2_DROME	Citrate hydro-lyase OS=Drosophila melanogaster OX=7227 GN=Irp-1B PE=2 SV=1	755	98518	49	26	34	19
47	A0A6H2EFX8_DROME	Thioredoxin reductase-1, isoform D OS=Drosophila melanogaster OX=7227 GN=Trxr-1 PE=3 SV=1	754	57375	36	27	23	18
48	A0ZWM4_DROME	Thiolester containing protein IV (Fragment) OS=Drosophila melanogaster OX=7227 GN=TepIV PE=3 SV=1	750	101330	53	25	32	17
49	A9UNH0_DROME	LP08340p (Fragment) OS=Drosophila melanogaster OX=7227 PE=2 SV=1	745	71895	37	25	24	17
50	Q7YWB4_DROME	Aspartate transaminase OS=Drosophila melanogaster OX=7227 GN=Got1 PE=2 SV=1	741	46088	44	31	28	21
51	PPO2_DROME	Phenoloxidase 2 OS=Drosophila melanogaster OX=7227 GN=PPO2 PE=1 SV=1	704	79235	61	32	39	24
52	Q7KN04_DROME	F-spondin OS=Drosophila melanogaster OX=7227 GN=fat-spondin PE=1 SV=1	674	84891	21	17	17	14
53	T2GG67_DROME	Alpha-mannosidase (Fragment) OS=Drosophila melanogaster OX=7227 GN=CG9468-RA PE=2 SV=1	670	117281	42	26	29	18
54	Q27598_DROME	Pro-phenol oxidase A1 OS=Drosophila melanogaster OX=7227 PE=1 SV=1	659	79042	52	26	37	23
55	Q0E9F9_DROME	FI16720p1 OS=Drosophila melanogaster OX=7227 GN=Dmel\CG2915 PE=1 SV=1	643	51024	35	24	23	14
56	A0ZWQ1_DROME	Thiolester containing protein II, isoform A (Fragment) OS=Drosophila melanogaster OX=7227 GN=TepII PE=4 SV=1	639	155853	45	24	35	19
57	G6PI_DROME	Glucose-6-phosphate isomerase OS=Drosophila melanogaster OX=7227 GN=Pgi PE=2 SV=2	630	62300	40	29	21	19
58	Q9VLI0_DROME	Alpha-mannosidase OS=Drosophila melanogaster OX=7227 GN=LManV PE=1 SV=1	615	111798	33	28	26	22
59	SYAC_DROME	Alanine--tRNA ligase, cytoplasmic OS=Drosophila melanogaster OX=7227 GN=AlaRS PE=2 SV=1	599	107674	36	24	30	19
60	Q7JUX5_DROME	RE13549p (Fragment) OS=Drosophila melanogaster OX=7227 GN=CG6726 PE=2 SV=1	575	46312	27	17	17	10
61	B7FNK6_DROME	FI09240p (Fragment) OS=Drosophila melanogaster OX=7227 GN=CG17109-RA PE=2 SV=1	567	46713	31	22	20	13
62	Q9VAY2_DROME	HSP 82 OS=Drosophila melanogaster OX=7227 GN=Gp93 PE=1 SV=1	565	90182	29	18	23	16
63	VATB_DROME	V-type proton ATPase subunit B OS=Drosophila melanogaster OX=7227 GN=Vha55 PE=2 SV=1	562	54515	35	22	19	14
64	ACER_DROME	Angiotensin-converting enzyme-related protein OS=Drosophila melanogaster OX=7227 GN=Acer PE=1 SV=1	557	73011	34	22	21	15
65	DPP3_DROME	Dipeptidyl peptidase 3 OS=Drosophila melanogaster OX=7227 GN=DppIII PE=2 SV=2	548	89138	38	22	30	19
66	VATA2_DROME	V-type proton ATPase catalytic subunit A isoform 2 OS=Drosophila melanogaster OX=7227 GN=Vha68-2 PE=1 SV=2	544	68259	35	20	27	15
67	A0ZWQ6_DROME	Thiolester containing protein II, isoform A (Fragment) OS=Drosophila melanogaster OX=7227 GN=TepII PE=4 SV=1	536	155935	41	22	31	17
68	O46067_DROME	EG:25E8.1 protein OS=Drosophila melanogaster OX=7227 GN=GRP170 PE=1 SV=1	535	103382	23	21	21	19
69	Q7KN75_DROME	Dodeca-satellite-binding protein 1, isoform A OS=Drosophila melanogaster OX=7227 GN=Dp1 PE=1 SV=1	522	144188	34	19	31	18
70	A0A0B4KG47_DROME	Cheerio, isoform P OS=Drosophila melanogaster OX=7227 GN=cher PE=1 SV=1	520	278154	40	21	31	20
71	IDGF2_DROME	Chitinase-like protein Idgf2 OS=Drosophila melanogaster OX=7227 GN=Idgf2 PE=1 SV=1	516	49128	33	21	24	16
72	A0A0B4LFZ4_DROME	Vesicle-fusing ATPase OS=Drosophila melanogaster OX=7227 GN=TER94 PE=1 SV=1	512	91866	34	19	26	15
73	COPB_DROME	Coatomer subunit beta OS=Drosophila melanogaster OX=7227 GN=betaCOP PE=2 SV=2	508	107339	23	16	19	13
74	Q960G6_DROME	SD02860p OS=Drosophila melanogaster OX=7227 GN=teq PE=2 SV=1	507	267451	43	23	29	17
75	SAHH_DROME	Adenosylhomocysteinase OS=Drosophila melanogaster OX=7227 GN=Ahcy PE=1 SV=2	495	47336	31	17	21	14
76	CLH_DROME	Clathrin heavy chain OS=Drosophila melanogaster OX=7227 GN=Chc PE=1 SV=1	492	191055	33	23	28	22
77	A4V0U4_DROME	Leukotriene A(4) hydrolase OS=Drosophila melanogaster OX=7227 GN=Dmel\CG10602 PE=1 SV=1	491	68446	30	21	21	15
78	PSMD6_DROME	26S proteasome non-ATPase regulatory subunit 6 OS=Drosophila melanogaster OX=7227 GN=Rpn7 PE=2 SV=1	485	45352	23	18	18	15
79	METK_DROME	S-adenosylmethionine synthase OS=Drosophila melanogaster OX=7227 GN=Sam-S PE=2 SV=2	483	44668	34	17	19	12
80	Q9V426_DROME	LD07162p OS=Drosophila melanogaster OX=7227 GN=vig PE=1 SV=1	479	52678	19	10	15	8
81	C6TP73_DROME	LP17834p (Fragment) OS=Drosophila melanogaster OX=7227 GN=CG9331-RA PE=2 SV=1	477	40672	26	18	16	12
82	VATH_DROME	V-type proton ATPase subunit H OS=Drosophila melanogaster OX=7227 GN=VhaSFD PE=2 SV=2	472	53700	23	17	18	13
83	Q59E58_DROME	Zipper, isoform C OS=Drosophila melanogaster OX=7227 GN=zip PE=1 SV=1	464	226778	37	20	33	18
84	LA_DROME	La protein homolog OS=Drosophila melanogaster OX=7227 GN=La PE=1 SV=2	462	44857	34	15	22	12
85	Q8T9D5_DROME	SD05601p OS=Drosophila melanogaster OX=7227 GN=CG1640 PE=2 SV=1	462	63115	25	14	21	11
86	CALR_DROME	Calreticulin OS=Drosophila melanogaster OX=7227 GN=Calr PE=1 SV=2	462	46779	41	21	19	16
87	EST6_DROME	Esterase-6 OS=Drosophila melanogaster OX=7227 GN=Est-6 PE=1 SV=2	462	61087	28	20	20	15
88	Q9VRS7_DROME	GH01508p OS=Drosophila melanogaster OX=7227 GN=Jon65Aiii PE=2 SV=1	460	28496	9	9	7	7
89	Q9VL01_DROME	FI06461p OS=Drosophila melanogaster OX=7227 GN=c-SPH35 PE=1 SV=1	455	44791	44	20	24	15
90	SPTCA_DROME	Spectrin alpha chain OS=Drosophila melanogaster OX=7227 GN=alpha-Spec PE=1 SV=2	451	278132	45	21	39	20
91	A0A0B4K7Z5_DROME	Regulatory particle non-ATPase 6, isoform C OS=Drosophila melanogaster OX=7227 GN=Rpn6 PE=1 SV=1	445	47234	22	12	17	9
92	Q9GNH8_DROME	Phosphotransferase OS=Drosophila melanogaster OX=7227 GN=Hex-A PE=1 SV=1	444	49883	17	11	15	9
93	LSP1G_DROME	Larval serum protein 1 gamma chain OS=Drosophila melanogaster OX=7227 GN=Lsp1gamma PE=2 SV=2	442	93348	37	15	30	14
94	G3M3A3_DROME	CG4408-PA OS=Drosophila melanogaster OX=7227 PE=3 SV=1	437	54365	30	15	15	13
95	TCPG_DROME	T-complex protein 1 subunit gamma OS=Drosophila melanogaster OX=7227 GN=CCT3 PE=2 SV=2	434	59357	26	15	20	13
96	Q8IPB7_DROME	Alpha-mannosidase OS=Drosophila melanogaster OX=7227 GN=LManII PE=1 SV=1	432	122659	39	19	29	17
97	A0A0B4KF46_DROME	Ubiquitin-activating enzyme E1 OS=Drosophila melanogaster OX=7227 GN=Uba1 PE=1 SV=1	431	111700	24	14	22	13
98	A4UZW2_DROME	S-adenosylmethionine synthase OS=Drosophila melanogaster OX=7227 GN=Sam-S PE=1 SV=1	431	44804	34	16	19	11
99	E1JGP0_DROME	LD04994p1 OS=Drosophila melanogaster OX=7227 GN=Act57B-RC PE=2 SV=1	431	40232	72	24	21	15
100	A0A0U3SHB6_DROME	Carboxylic ester hydrolase OS=Drosophila melanogaster OX=7227 PE=3 SV=1	430	61082	28	20	20	15
101	A8DZ29_DROME	Eukaryotic translation initiation factor 4G1, isoform B OS=Drosophila melanogaster OX=7227 GN=eIF4G1 PE=1 SV=1	428	210993	26	14	23	13
102	MYSN_DROME	Myosin heavy chain, non-muscle OS=Drosophila melanogaster OX=7227 GN=zip PE=1 SV=2	428	236498	35	18	32	17
103	Q9VIE8_DROME	Aconitate hydratase, mitochondrial OS=Drosophila melanogaster OX=7227 GN=mAcon1 PE=1 SV=2	424	85345	25	15	20	12
104	B6IDY5_DROME	CYP6G1 OS=Drosophila melanogaster OX=7227 GN=Cyp6g1 PE=2 SV=1	424	59829	30	16	18	12
105	Q9VHL2_DROME	T-complex protein 1 subunit eta OS=Drosophila melanogaster OX=7227 GN=CCT7 PE=1 SV=2	419	59349	20	14	15	11
106	ATPA_DROME	ATP synthase subunit alpha, mitochondrial OS=Drosophila melanogaster OX=7227 GN=blw PE=1 SV=2	415	59384	20	13	16	12
107	Q95RS6_DROME	IP12536p OS=Drosophila melanogaster OX=7227 GN=BcDNA:LD13269 PE=2 SV=1	412	45617	22	13	14	10
108	MYSP1_DROME	Paramyosin, long form OS=Drosophila melanogaster OX=7227 GN=Prm PE=1 SV=1	408	102277	21	12	20	12
109	Q0E993_DROME	Valyl-tRNA synthetase OS=Drosophila melanogaster OX=7227 GN=ValRS PE=1 SV=1	403	118179	29	17	25	16
110	WDR1_DROME	Actin-interacting protein 1 OS=Drosophila melanogaster OX=7227 GN=flr PE=2 SV=1	397	66509	16	12	11	8
111	Q8IN25_DROME	Aminopeptidase OS=Drosophila melanogaster OX=7227 GN=Dmel\CG31198 PE=1 SV=1	392	106667	12	7	10	5
112	GLT_DROME	Glutactin OS=Drosophila melanogaster OX=7227 GN=Glt PE=1 SV=2	392	118678	23	12	15	7
113	M9PB21_DROME	3-oxoacyl-[acyl-carrier-protein] reductase OS=Drosophila melanogaster OX=7227 GN=FASN2 PE=1 SV=1	388	265802	20	11	10	4
114	OLA1_DROME	Obg-like ATPase 1 OS=Drosophila melanogaster OX=7227 GN=CG1354 PE=1 SV=1	385	44882	39	16	24	12
115	Q5U137_DROME	LP16180p (Fragment) OS=Drosophila melanogaster OX=7227 PE=2 SV=1	382	55493	13	11	9	7
116	RL3_DROME	60S ribosomal protein L3 OS=Drosophila melanogaster OX=7227 GN=RpL3 PE=1 SV=3	382	46886	26	11	18	8
117	Q4TWT4_DROME	Dihydropyrimidine dehydrogenase [NADP(+)] OS=Drosophila melanogaster OX=7227 GN=su(r) PE=3 SV=1	380	111227	26	14	23	14
118	RL4_DROME	60S ribosomal protein L4 OS=Drosophila melanogaster OX=7227 GN=RpL4 PE=1 SV=2	379	44998	29	14	20	11
119	Q9W475_DROME	LP17541p OS=Drosophila melanogaster OX=7227 GN=Dmel\CG3108 PE=2 SV=2	378	125259	15	13	14	12
120	M9NFH8_DROME	Uncharacterized protein, isoform F OS=Drosophila melanogaster OX=7227 GN=GS PE=1 SV=1	377	232059	31	18	29	17
121	Q86PE8_DROME	SD23103p OS=Drosophila melanogaster OX=7227 GN=CG5390 PE=2 SV=1	375	44790	42	17	23	13
122	A0A0B4LH50_DROME	Actin 87E, isoform C OS=Drosophila melanogaster OX=7227 GN=Act87E PE=3 SV=1	365	41775	71	22	21	14
123	GARS_DROME	Glycine--tRNA ligase OS=Drosophila melanogaster OX=7227 GN=GlyRS PE=1 SV=1	364	85138	25	15	20	14
124	Q8IGC5_DROME	Threonyl-tRNA synthetase OS=Drosophila melanogaster OX=7227 GN=ThrRS PE=2 SV=1	364	81577	24	15	21	13
125	MOEH_DROME	Moesin/ezrin/radixin homolog 1 OS=Drosophila melanogaster OX=7227 GN=Moe PE=1 SV=2	362	68099	25	15	18	11
126	E8NH67_DROME	GH07746p OS=Drosophila melanogaster OX=7227 GN=aspr PE=2 SV=1	359	46642	12	8	10	7
127	Q9W1G7_DROME	LD21576p OS=Drosophila melanogaster OX=7227 GN=Nap1 PE=1 SV=1	358	42741	20	10	14	7
128	ACE_DROME	Angiotensin-converting enzyme OS=Drosophila melanogaster OX=7227 GN=Ance PE=1 SV=3	357	70869	41	19	25	16
129	Q9VV60_DROME	Tyrosine--tRNA ligase OS=Drosophila melanogaster OX=7227 GN=TyrRS PE=1 SV=1	355	58122	31	17	27	16
130	SPTCB_DROME	Spectrin beta chain OS=Drosophila melanogaster OX=7227 GN=beta-Spec PE=1 SV=2	354	265575	24	9	22	9
131	Q9VBT2_DROME	IP11926p OS=Drosophila melanogaster OX=7227 GN=Dmel\CG11893 PE=2 SV=1	353	48919	28	15	17	11
132	UMPS_DROME	Uridine 5~-monophosphate synthase OS=Drosophila melanogaster OX=7227 GN=r-l PE=2 SV=2	348	53386	14	11	11	8
133	Q0KI00_DROME	Aminopeptidase OS=Drosophila melanogaster OX=7227 GN=SP1029 PE=1 SV=1	347	107954	26	18	23	18
134	Q9VQR0_DROME	FI04421p OS=Drosophila melanogaster OX=7227 GN=Dmel\CG3246 PE=1 SV=1	346	49228	22	15	15	11
135	Q7K127_DROME	Alpha-galactosidase OS=Drosophila melanogaster OX=7227 GN=Dmel\CG7997 PE=1 SV=1	344	47373	22	10	14	8
136	ACT6_DROME	Actin, indirect flight muscle OS=Drosophila melanogaster OX=7227 GN=Act88F PE=1 SV=1	341	41673	62	21	20	13
137	A1Z7J6_DROME	Secretory 31, isoform B OS=Drosophila melanogaster OX=7227 GN=Sec31 PE=1 SV=1	338	136055	15	8	15	8
138	VINC_DROME	Vinculin OS=Drosophila melanogaster OX=7227 GN=Vinc PE=1 SV=1	337	106236	24	13	22	12
139	VATA1_DROME	V-type proton ATPase catalytic subunit A isoform 1 OS=Drosophila melanogaster OX=7227 GN=Vha68-1 PE=2 SV=2	334	68332	17	12	13	9
140	H8F4R0_DROME	FI19407p1 (Fragment) OS=Drosophila melanogaster OX=7227 GN=Myo61F-RA PE=2 SV=1	326	122818	17	10	16	9
141	Q4V584_DROME	IP13936p OS=Drosophila melanogaster OX=7227 GN=CG5527 PE=2 SV=1	326	75812	24	11	15	7
142	L0MQ04_DROME	ATP synthase subunit beta OS=Drosophila melanogaster OX=7227 GN=ATPsynbeta PE=1 SV=1	325	54649	19	11	15	9
143	Q4QPQ0_DROME	GH22814p (Fragment) OS=Drosophila melanogaster OX=7227 PE=2 SV=1	323	61886	24	14	20	12
144	Q1RKX0_DROME	HSP 82 (Fragment) OS=Drosophila melanogaster OX=7227 PE=2 SV=1	323	57594	11	9	10	8
145	G6PD_DROME	Glucose-6-phosphate 1-dehydrogenase OS=Drosophila melanogaster OX=7227 GN=Zw PE=1 SV=2	321	60392	21	11	18	10
146	Q9VKW5_DROME	Post-proline cleaving enzyme OS=Drosophila melanogaster OX=7227 GN=Dmel\CG5355 PE=1 SV=2	321	86257	30	11	24	10
147	A0A0B4KG94_DROME	Uncharacterized protein, isoform B OS=Drosophila melanogaster OX=7227 GN=Dmel\CG6908 PE=1 SV=1	320	47907	25	12	20	9
148	Q8IGN0_DROME	RE59368p OS=Drosophila melanogaster OX=7227 GN=Past1 PE=2 SV=1	317	60971	28	17	23	15
149	A0A0B4LH29_DROME	Uncharacterized protein, isoform B OS=Drosophila melanogaster OX=7227 GN=CG9480 PE=1 SV=1	316	49673	9	8	7	6
150	H5V8B8_DROME	MIP33436p1 OS=Drosophila melanogaster OX=7227 GN=Pp2A-29B PE=1 SV=1	315	71816	21	11	15	8
151	SODC_DROME	Superoxide dismutase [Cu-Zn] OS=Drosophila melanogaster OX=7227 GN=Sod1 PE=1 SV=2	311	15689	13	9	8	6
152	IDGF3_DROME	Chitinase-like protein Idgf3 OS=Drosophila melanogaster OX=7227 GN=Idgf3 PE=1 SV=3	310	49175	17	10	13	8
153	Q9VWI2_DROME	N(Alpha)-acetyltransferase 15/16, isoform A OS=Drosophila melanogaster OX=7227 GN=Naa15-16 PE=1 SV=1	306	103027	20	9	17	9
154	Q9VJQ3_DROME	RH54244p OS=Drosophila melanogaster OX=7227 GN=yellow-c PE=1 SV=3	303	49215	16	9	15	8
155	Q8INW9_DROME	Fondue, isoform A OS=Drosophila melanogaster OX=7227 GN=fon PE=1 SV=1	302	56557	7	7	6	6
156	MAL3_DROME	Maltase A3 OS=Drosophila melanogaster OX=7227 GN=Mal-A3 PE=2 SV=2	301	65194	15	10	14	10
157	Q7KB18_DROME	Epoxide hydrolase OS=Drosophila melanogaster OX=7227 GN=Jheh2 PE=1 SV=1	301	51972	19	10	15	9
158	Q9VLB7_DROME	Rab GDP dissociation inhibitor OS=Drosophila melanogaster OX=7227 GN=Gdi PE=1 SV=1	299	49871	25	15	20	12
159	Q9VBS7_DROME	Uncharacterized protein, isoform B OS=Drosophila melanogaster OX=7227 GN=Dmel\CG10550 PE=1 SV=1	299	49102	24	12	19	11
160	Q7K0E6_DROME	Aspartate--tRNA ligase, cytoplasmic OS=Drosophila melanogaster OX=7227 GN=AspRS PE=1 SV=1	297	59022	15	9	13	7
161	DX39B_DROME	ATP-dependent RNA helicase WM6 OS=Drosophila melanogaster OX=7227 GN=Hel25E PE=1 SV=1	296	48621	18	12	14	9
162	A0A0S0WNN6_DROME	Embargoed, isoform B OS=Drosophila melanogaster OX=7227 GN=emb PE=1 SV=1	296	122720	23	10	17	10
163	A0A0B4K7L1_DROME	ATP-dependent 6-phosphofructokinase OS=Drosophila melanogaster OX=7227 GN=Pfk PE=1 SV=1	295	105172	18	8	16	8
164	Q7KN97_DROME	Pyruvate carboxylase OS=Drosophila melanogaster OX=7227 GN=PCB PE=1 SV=1	294	130781	29	14	23	12
165	F6J842_DROME	CG6186 (Fragment) OS=Drosophila melanogaster OX=7227 GN=CG6186 PE=4 SV=1	291	26356	18	11	11	8
166	Q7KN55_DROME	Adenylyl cyclase-associated protein (Fragment) OS=Drosophila melanogaster OX=7227 GN=capt PE=2 SV=1	290	56809	13	9	10	6
167	Q7KTA1_DROME	HL01444p OS=Drosophila melanogaster OX=7227 GN=NimB2 PE=2 SV=1	290	45728	13	10	12	9
168	Q7KML7_DROME	BcDNA.GH07188 OS=Drosophila melanogaster OX=7227 GN=Nepl21 PE=2 SV=1	285	79121	17	13	16	12
169	IF5_DROME	Eukaryotic translation initiation factor 5 OS=Drosophila melanogaster OX=7227 GN=eIF5 PE=1 SV=1	285	51668	15	8	11	6
170	ACTN_DROME	Alpha-actinin, sarcomeric OS=Drosophila melanogaster OX=7227 GN=Actn PE=1 SV=2	284	106952	20	9	15	8
171	Q9Y119_DROME	BcDNA.GH08860 OS=Drosophila melanogaster OX=7227 GN=Tps1 PE=1 SV=1	284	91077	30	14	25	14
172	CATA_DROME	Catalase OS=Drosophila melanogaster OX=7227 GN=Cat PE=1 SV=2	282	57113	19	11	16	10
173	EIF3E_DROME	Eukaryotic translation initiation factor 3 subunit E OS=Drosophila melanogaster OX=7227 GN=eIF3e PE=1 SV=1	281	51129	16	9	13	8
174	A0A0B4KGP8_DROME	Protein-synthesizing GTPase OS=Drosophila melanogaster OX=7227 GN=eIF2gamma PE=1 SV=1	280	51452	19	12	13	8
175	Q8MS45_DROME	RE08455p OS=Drosophila melanogaster OX=7227 GN=CG4752 PE=2 SV=1	278	139513	13	7	12	7
176	Q9VBS6_DROME	Uncharacterized protein, isoform A OS=Drosophila melanogaster OX=7227 GN=Dmel\CG31087 PE=1 SV=2	278	47665	12	8	11	7
177	Q9VW34_DROME	FI03450p OS=Drosophila melanogaster OX=7227 GN=serp PE=1 SV=2	277	61569	12	10	8	6
178	Q8IQU1_DROME	LD36620p OS=Drosophila melanogaster OX=7227 GN=verm PE=1 SV=1	276	59580	24	14	19	11
179	CISY_DROME	Probable citrate synthase, mitochondrial OS=Drosophila melanogaster OX=7227 GN=kdn PE=2 SV=1	274	51542	17	8	12	6
180	Q961N7_DROME	Post-proline cleaving enzyme OS=Drosophila melanogaster OX=7227 GN=CG5355 PE=2 SV=1	272	73085	24	9	19	8
181	C7LAE6_DROME	GH06592p (Fragment) OS=Drosophila melanogaster OX=7227 GN=CG18135-RA PE=2 SV=1	271	76518	26	13	22	12
182	E0R982_DROME	GH12877p OS=Drosophila melanogaster OX=7227 GN=betaTub56D-RA PE=2 SV=1	268	51322	16	10	12	9
183	E1UIC3_DROME	CG5154 protein OS=Drosophila melanogaster OX=7227 GN=CG5154 PE=3 SV=1	266	50125	18	7	14	7
184	B5RIL6_DROME	FI03275p (Fragment) OS=Drosophila melanogaster OX=7227 GN=CG32164-RA PE=2 SV=1	266	125311	19	9	14	8
185	L0MN91_DROME	Bent, isoform I OS=Drosophila melanogaster OX=7227 GN=bt PE=1 SV=1	264	991912	29	10	28	10
186	Q5U0Z2_DROME	LD30448p OS=Drosophila melanogaster OX=7227 GN=CG10576 PE=2 SV=2	263	42705	19	10	16	10
187	SP77B_DROME	Serine protease inhibitor 77Ba OS=Drosophila melanogaster OX=7227 GN=Spn77Ba PE=2 SV=1	259	50131	11	7	9	6
188	ENDOU_DROME	Poly(U)-specific endoribonuclease homolog OS=Drosophila melanogaster OX=7227 GN=CG2145 PE=2 SV=1	259	63557	17	9	13	8
189	ACT4_DROME	Actin, larval muscle OS=Drosophila melanogaster OX=7227 GN=Act79B PE=1 SV=2	258	41760	49	15	16	10
190	Q6W4K9_DROME	ATP synthase subunit beta (Fragment) OS=Drosophila melanogaster OX=7227 GN=ATPsynbeta PE=3 SV=1	257	40837	15	7	12	6
191	A0A0B4KHL2_DROME	Coatomer subunit gamma OS=Drosophila melanogaster OX=7227 GN=gammaCOP PE=1 SV=1	251	99381	15	9	13	9
192	CBPA1_DROME	Zinc carboxypeptidase A 1 OS=Drosophila melanogaster OX=7227 GN=CG17633 PE=2 SV=1	250	47631	16	9	10	6
193	Q8MT58_DROME	Carnosine dipeptidase 2, isoform A OS=Drosophila melanogaster OX=7227 GN=Cndp2 PE=1 SV=1	249	53130	28	13	20	11
194	A0A0B4LHX9_DROME	Jonah 99Ciii, isoform B OS=Drosophila melanogaster OX=7227 GN=Jon99Ciii PE=4 SV=1	248	28451	6	5	4	3
195	A4VA01_DROME	CG6687 protein OS=Drosophila melanogaster OX=7227 GN=CG6687 PE=3 SV=1	246	48760	22	9	19	8
196	Q8IMT4_DROME	CHK domain-containing protein OS=Drosophila melanogaster OX=7227 GN=CG13665 PE=1 SV=1	245	49945	34	10	22	8
197	Q9VF53_DROME	Aldehyde oxidase 1 OS=Drosophila melanogaster OX=7227 GN=AOX1 PE=1 SV=1	243	139036	22	10	20	9
198	EIF3A_DROME	Eukaryotic translation initiation factor 3 subunit A OS=Drosophila melanogaster OX=7227 GN=eIF3a PE=1 SV=1	239	133798	30	11	27	11
199	MMS19_DROME	MMS19 nucleotide excision repair protein OS=Drosophila melanogaster OX=7227 GN=Mms19 PE=1 SV=1	239	106981	15	7	13	6
200	TXND5_DROME	Thioredoxin domain-containing protein 5 homolog OS=Drosophila melanogaster OX=7227 GN=prtp PE=1 SV=2	233	46621	18	9	15	8
201	Q9VW54_DROME	26S proteasome non-ATPase regulatory subunit 2 OS=Drosophila melanogaster OX=7227 GN=Rpn1 PE=1 SV=2	232	102212	17	10	15	9
202	A0A0B4JCT4_DROME	Narrow, isoform B OS=Drosophila melanogaster OX=7227 GN=nw PE=1 SV=1	231	21562	8	6	6	5
203	Q9W392_DROME	CCT-beta OS=Drosophila melanogaster OX=7227 GN=CCT2 PE=1 SV=2	230	58027	11	7	11	7
204	Q9VFV9_DROME	DnaJ-like-2, isoform A OS=Drosophila melanogaster OX=7227 GN=Droj2 PE=1 SV=1	229	45202	23	11	15	8
205	TBA1_DROME	Tubulin alpha-1 chain OS=Drosophila melanogaster OX=7227 GN=alphaTub84B PE=1 SV=1	227	49876	11	8	8	6
206	ALF_DROME	Fructose-bisphosphate aldolase OS=Drosophila melanogaster OX=7227 GN=Ald1 PE=1 SV=5	227	39023	8	5	7	5
207	M9PCE5_DROME	Hemolectin, isoform B OS=Drosophila melanogaster OX=7227 GN=Hml PE=1 SV=1	227	425873	18	8	15	8
208	M9PDQ9_DROME	Uncharacterized protein, isoform D OS=Drosophila melanogaster OX=7227 GN=Dmel\CG31974 PE=4 SV=1	226	47760	26	8	17	7
209	E1JI91_DROME	UTP--glucose-1-phosphate uridylyltransferase OS=Drosophila melanogaster OX=7227 GN=UGP PE=1 SV=1	225	58472	13	9	12	8
210	Q9VAG2_DROME	GH22837p OS=Drosophila melanogaster OX=7227 GN=neo PE=2 SV=1	223	83033	9	6	7	5
211	Q3YMU0_DROME	Protein disulfide-isomerase (Fragment) OS=Drosophila melanogaster OX=7227 GN=ERp60 PE=1 SV=1	223	55336	19	12	16	11
212	Q6NR65_DROME	RH51491p OS=Drosophila melanogaster OX=7227 GN=CG9511 PE=2 SV=1	222	46779	10	5	8	3
213	Q8MSW0_DROME	Isoleucyl-tRNA synthetase OS=Drosophila melanogaster OX=7227 GN=IleRS PE=1 SV=1	221	141010	18	9	17	9
214	Q9VBS3_DROME	GH11066p OS=Drosophila melanogaster OX=7227 GN=Dmel\CG10560 PE=2 SV=2	221	48137	22	8	16	7
215	Q9VAM2_DROME	Aminopeptidase OS=Drosophila melanogaster OX=7227 GN=Dmel\CG11951 PE=3 SV=3	219	106391	12	7	11	6
216	Q9V3A8_DROME	Ergic53, isoform A OS=Drosophila melanogaster OX=7227 GN=ergic53 PE=1 SV=1	218	57533	11	5	9	4
217	GSH1_DROME	Glutamate--cysteine ligase OS=Drosophila melanogaster OX=7227 GN=Gclc PE=2 SV=1	217	80695	17	9	12	6
218	Q9W273_DROME	Alkaline phosphatase OS=Drosophila melanogaster OX=7227 GN=Alp8 PE=2 SV=1	217	57371	9	6	8	5
219	CSN3_DROME	COP9 signalosome complex subunit 3 OS=Drosophila melanogaster OX=7227 GN=CSN3 PE=2 SV=2	217	50671	12	8	11	7
220	A0A0B4LF52_DROME	BetaTrypsin, isoform B OS=Drosophila melanogaster OX=7227 GN=betaTry PE=4 SV=1	216	25677	9	7	6	6
221	F3YDH5_DROME	AT29089p (Fragment) OS=Drosophila melanogaster OX=7227 GN=Hsc70-1-RA PE=2 SV=1	215	73362	13	5	7	3
222	A0A0B4LFL2_DROME	Eukaryotic translation initiation factor 3 subunit C OS=Drosophila melanogaster OX=7227 GN=eIF3c PE=3 SV=1	215	105588	22	9	21	9
223	EAS_DROME	Ethanolamine kinase OS=Drosophila melanogaster OX=7227 GN=eas PE=1 SV=2	214	59526	9	5	8	4
224	Q9W3C3_DROME	LD10016p OS=Drosophila melanogaster OX=7227 GN=Dmel\CG2004 PE=1 SV=1	213	48256	11	5	9	5
225	PABP_DROME	Polyadenylate-binding protein OS=Drosophila melanogaster OX=7227 GN=pAbp PE=1 SV=3	213	69882	17	9	14	8
226	E3CTP5_DROME	MIP25834p (Fragment) OS=Drosophila melanogaster OX=7227 GN=CG9289-RA PE=2 SV=1	213	74882	9	6	6	5
227	Q7K8Y3_DROME	IP16419p OS=Drosophila melanogaster OX=7227 GN=Spn42Da PE=1 SV=1	212	44100	10	6	9	5
228	Q9V9Q4_DROME	LD43819p OS=Drosophila melanogaster OX=7227 GN=Dmel\CG1416 PE=1 SV=2	210	40129	12	6	8	4
229	CLU_DROME	Protein clueless OS=Drosophila melanogaster OX=7227 GN=clu PE=1 SV=1	209	160752	14	10	13	10
230	T2FFJ2_DROME	Leucyl-tRNA synthetase OS=Drosophila melanogaster OX=7227 GN=CG33123-RA PE=2 SV=1	209	134805	15	9	12	8
231	S5M3N6_DROME	FI22329p1 (Fragment) OS=Drosophila melanogaster OX=7227 GN=CG18493-RA PE=2 SV=1	209	54464	7	5	6	4
232	KARG_DROME	Arginine kinase OS=Drosophila melanogaster OX=7227 GN=Argk PE=2 SV=2	207	39841	13	6	10	5
233	Q9VKP6_DROME	RE02351p OS=Drosophila melanogaster OX=7227 GN=Dmel\CG17134 PE=2 SV=1	207	41990	8	7	6	5
234	M9NDM3_DROME	Rhea, isoform C OS=Drosophila melanogaster OX=7227 GN=rhea PE=1 SV=1	206	235137	10	7	10	7
235	DYHC_DROME	Dynein heavy chain, cytoplasmic OS=Drosophila melanogaster OX=7227 GN=Dhc64C PE=2 SV=2	206	529851	31	16	30	15
236	NEP2_DROME	Neprilysin-2 OS=Drosophila melanogaster OX=7227 GN=Nep2 PE=1 SV=1	205	88069	15	9	15	9
237	Q8IQV7_DROME	LP24295p OS=Drosophila melanogaster OX=7227 GN=Dmel\CG6933 PE=2 SV=1	205	37318	6	5	5	4
238	G3P2_DROME	Glyceraldehyde-3-phosphate dehydrogenase 2 OS=Drosophila melanogaster OX=7227 GN=Gapdh2 PE=1 SV=2	204	35347	8	5	8	5
239	GPDA_DROME	Glycerol-3-phosphate dehydrogenase [NAD(+)], cytoplasmic OS=Drosophila melanogaster OX=7227 GN=Gpdh1 PE=1 SV=3	201	39659	10	8	9	8
240	A1Z7M8_DROME	Angiotensin-converting enzyme OS=Drosophila melanogaster OX=7227 GN=Ance-4 PE=1 SV=1	199	70113	18	11	14	10
241	A0ANY9_DROME	CG10206 protein OS=Drosophila melanogaster OX=7227 GN=CG10206 PE=3 SV=1	199	57033	11	4	9	4
242	F6J817_DROME	CG6186 (Fragment) OS=Drosophila melanogaster OX=7227 GN=CG6186 PE=4 SV=1	198	13059	9	5	4	3
243	KINH_DROME	Kinesin heavy chain OS=Drosophila melanogaster OX=7227 GN=Khc PE=1 SV=2	195	110331	11	7	10	6
244	D3DMM4_DROME	MIP15217p OS=Drosophila melanogaster OX=7227 GN=mfas PE=1 SV=1	194	88360	18	9	13	8
245	E8NH85_DROME	AT16455p OS=Drosophila melanogaster OX=7227 GN=mfas-RG PE=2 SV=1	194	93076	18	9	13	8
246	Q9VCV4_DROME	Citrate hydro-lyase OS=Drosophila melanogaster OX=7227 GN=Irp-1A PE=1 SV=1	194	98741	20	6	12	3
247	Q9W0B8_DROME	Coatomer subunit alpha OS=Drosophila melanogaster OX=7227 GN=alphaCOP PE=1 SV=1	192	139241	19	9	19	9
248	Q9VRD9_DROME	Cystathionine beta-synthase OS=Drosophila melanogaster OX=7227 GN=Cbs PE=1 SV=1	191	56846	9	7	7	6
249	Q9VB05_DROME	ALG-2 interacting protein X OS=Drosophila melanogaster OX=7227 GN=ALiX PE=1 SV=1	190	92481	10	7	9	6
250	B5T1Z3_DROME	Uncharacterized protein Cyp6a23 (Fragment) OS=Drosophila melanogaster OX=7227 GN=Cyp6a23 PE=3 SV=1	190	47319	7	5	5	3
251	G3P1_DROME	Glyceraldehyde-3-phosphate dehydrogenase 1 OS=Drosophila melanogaster OX=7227 GN=Gapdh1 PE=2 SV=2	190	35328	7	5	7	5
252	Q15DH8_DROME	Carboxylic ester hydrolase (Fragment) OS=Drosophila melanogaster OX=7227 GN=Est-6 PE=3 SV=1	187	16318	10	9	6	6
253	Q9W259_DROME	FI23916p1 OS=Drosophila melanogaster OX=7227 GN=13506 PE=1 SV=2	187	57037	4	3	4	3
254	L0CPX5_DROME	Heterogeneous nuclear ribonucleoprotein OS=Drosophila melanogaster OX=7227 GN=hrp48 PE=4 SV=1	184	44961	4	3	4	3
255	E2QD63_DROME	Hsc/Hsp70-interacting protein related, isoform B OS=Drosophila melanogaster OX=7227 GN=HIP-R PE=4 SV=1	182	41011	7	4	6	4
256	UGDH_DROME	UDP-glucose 6-dehydrogenase OS=Drosophila melanogaster OX=7227 GN=sgl PE=1 SV=1	181	52841	10	7	9	6
257	Q9V3V6_DROME	26S proteasome regulatory complex subunit p50 OS=Drosophila melanogaster OX=7227 GN=Rpt5 PE=1 SV=1	181	47777	12	7	9	6
258	HAYAN_DROME	Serine protease Hayan OS=Drosophila melanogaster OX=7227 GN=Hayan PE=2 SV=1	179	70072	11	5	9	4
259	Q9UB78_DROME	Importin subunit alpha OS=Drosophila melanogaster OX=7227 GN=Kap-alpha3 PE=2 SV=1	179	57000	13	8	10	6
260	Q6NP10_DROME	LD13390p (Fragment) OS=Drosophila melanogaster OX=7227 GN=pyd3 PE=2 SV=1	177	46398	5	4	5	4
261	A0A0B4K6V8_DROME	Alpha-Esterase-5, isoform B OS=Drosophila melanogaster OX=7227 GN=alpha-Est5 PE=1 SV=1	177	61449	10	6	9	5
262	Q8SYB5_DROME	RE74144p OS=Drosophila melanogaster OX=7227 GN=Jon65Aiv PE=2 SV=1	176	29178	7	5	6	5
263	B5RIY3_DROME	FI06040p (Fragment) OS=Drosophila melanogaster OX=7227 GN=CG11844-RB PE=2 SV=1	176	49616	15	6	11	5
264	Q7JV69_DROME	SD11922p OS=Drosophila melanogaster OX=7227 GN=Spn55B PE=1 SV=1	176	42121	10	6	8	6
265	GMDS_DROME	GDP-mannose 4,6 dehydratase OS=Drosophila melanogaster OX=7227 GN=Gmd PE=1 SV=2	174	44755	5	5	3	3
266	Q9VN01_DROME	GH23891p OS=Drosophila melanogaster OX=7227 GN=Nepl11 PE=2 SV=1	174	67309	9	7	8	6
267	CAZ_DROME	RNA-binding protein cabeza OS=Drosophila melanogaster OX=7227 GN=caz PE=2 SV=2	174	38815	1	1	1	1
268	Q9VQL1_DROME	Seryl-tRNA synthetase OS=Drosophila melanogaster OX=7227 GN=SerRS PE=1 SV=1	173	56420	13	7	10	6
269	SP88E_DROME	Serine protease inhibitor 88Ea OS=Drosophila melanogaster OX=7227 GN=Spn88Ea PE=2 SV=1	173	48446	20	11	17	10
270	Q9XZC3_DROME	Tat-binding protein-1 OS=Drosophila melanogaster OX=7227 GN=Rpt5 PE=1 SV=1	172	48134	9	6	7	5
271	NCDN_DROME	Neurochondrin homolog OS=Drosophila melanogaster OX=7227 GN=Neurochondrin PE=2 SV=1	171	81577	17	7	14	6
272	A0A0B4KGG8_DROME	Sodium/potassium-transporting ATPase subunit alpha OS=Drosophila melanogaster OX=7227 GN=Atpalpha PE=1 SV=1	169	111062	6	4	6	4
273	F0JAN1_DROME	AIR carboxylase OS=Drosophila melanogaster OX=7227 GN=Paics PE=1 SV=1	169	47138	16	9	13	8
274	Q9VGC5_DROME	RE54693p OS=Drosophila melanogaster OX=7227 GN=Dmel\CG4830 PE=1 SV=1	169	59207	11	4	9	3
275	B7Z080_DROME	Uncharacterized protein, isoform F OS=Drosophila melanogaster OX=7227 GN=Dmel\CG9449 PE=4 SV=1	168	46762	14	7	12	7
276	Q9VBT7_DROME	GH13495p OS=Drosophila melanogaster OX=7227 GN=Dmel\CG10513 PE=1 SV=2	168	48857	14	8	11	7
277	A0A0B4KHJ5_DROME	Glycogen [starch] synthase OS=Drosophila melanogaster OX=7227 GN=GlyS PE=1 SV=1	167	79184	14	5	10	5
278	NDG_DROME	Nidogen OS=Drosophila melanogaster OX=7227 GN=Ndg PE=1 SV=1	165	148986	10	6	6	5
279	TCPA_DROME	T-complex protein 1 subunit alpha OS=Drosophila melanogaster OX=7227 GN=CCT1 PE=2 SV=2	165	59519	16	7	12	6
280	C1TC_DROME	C-1-tetrahydrofolate synthase, cytoplasmic OS=Drosophila melanogaster OX=7227 GN=pug PE=2 SV=4	164	103438	19	9	16	8
281	Q9VL89_DROME	Methionine aminopeptidase 2 OS=Drosophila melanogaster OX=7227 GN=und PE=1 SV=1	162	49773	6	4	5	3
282	Q24576_DROME	D.melanogaster ubiquitin (Fragment) OS=Drosophila melanogaster OX=7227 GN=Ubi-p63E PE=4 SV=1	161	8428	17	6	8	3
283	Q24575_DROME	D.melanogaster ubiquitin (Fragment) OS=Drosophila melanogaster OX=7227 GN=Ubi-p63E PE=4 SV=1	161	8540	16	6	8	3
284	Q9VKZ8_DROME	Ubiquitin carboxyl-terminal hydrolase OS=Drosophila melanogaster OX=7227 GN=Usp14 PE=1 SV=1	161	53673	6	4	6	4
285	B7Z0X1_DROME	Serine hydroxymethyltransferase OS=Drosophila melanogaster OX=7227 GN=Shmt PE=1 SV=1	159	50952	8	5	6	3
286	A0A077HCQ5_DROME	Alcohol dehydrogenase (Fragment) OS=Drosophila melanogaster OX=7227 GN=Adh PE=3 SV=1	158	25666	11	5	9	5
287	O77436_DROME	EG:34F3.5 protein OS=Drosophila melanogaster OX=7227 GN=EG:34F3.5 PE=1 SV=1	156	48646	6	4	5	4
288	A0A0B4LIJ0_DROME	Regulatory particle triple-A ATPase 2, isoform B OS=Drosophila melanogaster OX=7227 GN=Rpt2 PE=3 SV=1	155	49293	7	3	6	3
289	Q95NR4_DROME	Bicoid mRNA stability factor OS=Drosophila melanogaster OX=7227 GN=bsf PE=2 SV=1	155	157163	18	7	17	7
290	X2J5E8_DROME	Peptidylprolyl isomerase OS=Drosophila melanogaster OX=7227 GN=Fkbp59 PE=4 SV=1	154	48765	12	5	10	5
291	B0LQU2_DROME	Phe-4-monooxygenase OS=Drosophila melanogaster OX=7227 GN=Henna PE=2 SV=1	152	53369	14	5	13	5
292	Q9VZJ8_DROME	RH40737p OS=Drosophila melanogaster OX=7227 GN=Dmel\CG11594 PE=1 SV=1	152	59603	7	4	6	4
293	PRS8_DROME	26S proteasome regulatory subunit 8 OS=Drosophila melanogaster OX=7227 GN=Rpt6 PE=1 SV=2	152	45828	10	5	8	4
294	Q6V6U1_DROME	Spn43Ac (Fragment) OS=Drosophila melanogaster OX=7227 GN=nec PE=3 SV=1	152	39697	6	4	5	3
295	A1ZB17_DROME	Uncharacterized protein, isoform A OS=Drosophila melanogaster OX=7227 GN=Dmel\CG5084 PE=4 SV=1	151	25944	6	5	4	4
296	Q5BHY9_DROME	Signal recognition particle subunit SRP72 OS=Drosophila melanogaster OX=7227 GN=Srp72 PE=2 SV=1	151	72815	5	3	5	3
297	E3CTT6_DROME	RT10112p (Fragment) OS=Drosophila melanogaster OX=7227 GN=CG10824-RA PE=2 SV=1	149	59666	4	4	3	3
298	Q7KV69_DROME	Karst, isoform B OS=Drosophila melanogaster OX=7227 GN=kst PE=1 SV=1	149	473757	27	8	26	7
299	ATC1_DROME	Calcium-transporting ATPase sarcoplasmic/endoplasmic reticulum type OS=Drosophila melanogaster OX=7227 GN=SERCA PE=1 SV=2	148	111630	9	5	9	5
300	B5RJL8_DROME	FI03292p OS=Drosophila melanogaster OX=7227 GN=Cyp6a23-RA PE=2 SV=1	148	58052	6	3	5	2
301	X2JEJ0_DROME	Bleomycin hydrolase OS=Drosophila melanogaster OX=7227 GN=Dmel\CG1440 PE=1 SV=1	147	62489	13	6	10	5
302	A1Z6L9_DROME	FI21274p1 OS=Drosophila melanogaster OX=7227 GN=Trap1 PE=1 SV=1	146	77915	11	5	9	4
303	PGM_DROME	Phosphoglucomutase OS=Drosophila melanogaster OX=7227 GN=Pgm1 PE=1 SV=1	146	60728	14	3	12	3
304	Q8SYN6_DROME	RE50471p OS=Drosophila melanogaster OX=7227 GN=CG8209 PE=2 SV=1	145	36653	6	4	6	4
305	Q9VK85_DROME	Eukaryotic translation release factor 3, isoform A OS=Drosophila melanogaster OX=7227 GN=eRF3 PE=1 SV=1	144	66410	8	6	8	6
306	Q9VMV5_DROME	Viking, isoform A OS=Drosophila melanogaster OX=7227 GN=vkg PE=1 SV=1	144	193659	8	4	8	4
307	D3PFE8_DROME	Aminopeptidase (Fragment) OS=Drosophila melanogaster OX=7227 GN=CG32473-RB PE=2 SV=1	144	106971	7	4	7	4
308	CAND1_DROME	Cullin-associated NEDD8-dissociated protein 1 OS=Drosophila melanogaster OX=7227 GN=Cand1 PE=2 SV=1	143	139267	13	7	11	6
309	Q8SY04_DROME	RE31002p OS=Drosophila melanogaster OX=7227 GN=CG9449 PE=2 SV=1	142	34034	11	5	9	5
310	SYCC_DROME	Cysteine--tRNA ligase, cytoplasmic OS=Drosophila melanogaster OX=7227 GN=CysRS PE=1 SV=1	142	84206	14	3	13	3
311	F0JAP3_DROME	Adenylosuccinate synthetase OS=Drosophila melanogaster OX=7227 GN=CG17273-RA PE=2 SV=1	142	51020	14	7	12	6
312	CP6D5_DROME	Probable cytochrome P450 6d5 OS=Drosophila melanogaster OX=7227 GN=Cyp6d5 PE=2 SV=1	141	57348	13	5	12	5
313	A0A0B4KHE9_DROME	26S proteasome non-ATPase regulatory subunit 1 OS=Drosophila melanogaster OX=7227 GN=Rpn2 PE=3 SV=1	141	113127	15	5	13	4
314	Q9VC05_DROME	Oxysterol-binding protein OS=Drosophila melanogaster OX=7227 GN=Osbp PE=1 SV=1	141	89269	5	3	4	3
315	Q4V4W6_DROME	IP12480p OS=Drosophila melanogaster OX=7227 GN=CG9259 PE=2 SV=1	141	49880	8	6	7	6
316	ARMC6_DROME	Armadillo repeat-containing protein 6 homolog OS=Drosophila melanogaster OX=7227 GN=CG5721 PE=1 SV=1	140	51346	8	3	8	3
317	B7Z028_DROME	Acyl-coenzyme A oxidase OS=Drosophila melanogaster OX=7227 GN=Acox3 PE=1 SV=1	140	81281	6	4	6	4
318	Q7K4Q9_DROME	3-hydroxy-3-methylglutaryl coenzyme A synthase OS=Drosophila melanogaster OX=7227 GN=Hmgs PE=1 SV=1	139	51145	6	4	5	3
319	SP27A_DROME	Serine protease inhibitor 27A OS=Drosophila melanogaster OX=7227 GN=Spn27A PE=1 SV=1	139	49764	11	6	8	5
320	MYSP2_DROME	Paramyosin, short form OS=Drosophila melanogaster OX=7227 GN=Prm PE=2 SV=2	139	74233	8	3	7	3
321	SER7_DROME	Serine protease 7 OS=Drosophila melanogaster OX=7227 GN=Sp7 PE=1 SV=1	139	43100	8	4	8	4
322	ABCE1_DROME	Protein Pixie OS=Drosophila melanogaster OX=7227 GN=pix PE=1 SV=1	137	69254	19	9	14	7
323	A4V9Z3_DROME	Jon65Aiv (Fragment) OS=Drosophila melanogaster OX=7227 GN=CG6467 PE=4 SV=1	136	22017	5	4	4	4
324	E1UIA5_DROME	CG16916 protein OS=Drosophila melanogaster OX=7227 GN=CG16916 PE=3 SV=1	135	47042	17	7	13	6
325	M9MRJ4_DROME	Muscle-specific protein 300 kDa, isoform G OS=Drosophila melanogaster OX=7227 GN=Msp300 PE=1 SV=1	134	1506845	14	5	12	5
326	Q9VCQ9_DROME	RE20374p OS=Drosophila melanogaster OX=7227 GN=Dmel\CG6733 PE=2 SV=1	134	44897	15	4	11	4
327	A1ZBE9_DROME	Methionine--tRNA ligase, cytoplasmic OS=Drosophila melanogaster OX=7227 GN=MetRS PE=1 SV=1	133	112414	10	6	8	5
328	Q6AWR8_DROME	SD10789p OS=Drosophila melanogaster OX=7227 PE=2 SV=1	132	63307	9	5	8	5
329	C0PTX6_DROME	RT01988p (Fragment) OS=Drosophila melanogaster OX=7227 GN=Nrg-RC PE=2 SV=1	130	123992	17	4	14	4
330	INO1_DROME	Inositol-3-phosphate synthase OS=Drosophila melanogaster OX=7227 GN=Inos PE=1 SV=1	130	62211	10	5	9	5
331	Q9V434_DROME	Asparagine--tRNA ligase OS=Drosophila melanogaster OX=7227 GN=AsnRS PE=1 SV=1	130	63891	9	4	8	4
332	E2QCG7_DROME	Eukaryotic translation initiation factor 3 subunit B OS=Drosophila melanogaster OX=7227 GN=eIF3b PE=1 SV=1	130	80391	10	7	9	7
333	LTN1_DROME	E3 ubiquitin-protein ligase listerin OS=Drosophila melanogaster OX=7227 GN=Ltn1 PE=1 SV=2	128	198514	4	3	4	3
334	Q7YU50_DROME	RE51676p OS=Drosophila melanogaster OX=7227 GN=eIF4G1 PE=2 SV=1	128	97269	12	6	10	5
335	EIF3L_DROME	Eukaryotic translation initiation factor 3 subunit L OS=Drosophila melanogaster OX=7227 GN=eIF3l PE=2 SV=1	128	63182	8	4	8	4
336	Q7KMQ0_DROME	26S proteasome regulatory subunit 7 OS=Drosophila melanogaster OX=7227 GN=Rpt1 PE=1 SV=1	127	48511	4	2	4	2
337	TITIN_DROME	Titin OS=Drosophila melanogaster OX=7227 GN=sls PE=1 SV=3	125	2064499	12	2	11	2
338	H1UUG1_DROME	FI17852p1 (Fragment) OS=Drosophila melanogaster OX=7227 GN=Cyp6a8-RA PE=2 SV=1	125	58791	7	5	6	5
339	Q4V4W4_DROME	Carboxypeptidase (Fragment) OS=Drosophila melanogaster OX=7227 GN=CG31821 PE=2 SV=1	124	47770	12	5	9	5
340	NCPR_DROME	NADPH--cytochrome P450 reductase OS=Drosophila melanogaster OX=7227 GN=Cpr PE=2 SV=2	124	76299	13	4	13	4
341	M9MRD1_DROME	Muscle-specific protein 300 kDa, isoform D OS=Drosophila melanogaster OX=7227 GN=Msp300 PE=1 SV=1	123	1404286	16	4	14	4
342	Q8IQZ1_DROME	Glutathione synthetase OS=Drosophila melanogaster OX=7227 GN=Gss2 PE=1 SV=2	123	54603	10	6	9	6
343	A0A0B4LFA6_DROME	Regulatory particle non-ATPase 13, isoform G OS=Drosophila melanogaster OX=7227 GN=Rpn13 PE=1 SV=1	123	45527	3	1	3	1
344	MLP2_DROME	Muscle LIM protein Mlp84B OS=Drosophila melanogaster OX=7227 GN=Mlp84B PE=1 SV=1	123	53490	5	4	4	4
345	Q8IRQ5_DROME	Fumarate hydratase OS=Drosophila melanogaster OX=7227 GN=Fum1 PE=1 SV=1	122	50428	9	7	8	6
346	Q9VIH3_DROME	Microsomal triacylglycerol transfer protein OS=Drosophila melanogaster OX=7227 GN=Mtp PE=1 SV=2	122	98715	7	4	7	4
347	Q9VK47_DROME	H(+)-transporting two-sector ATPase OS=Drosophila melanogaster OX=7227 GN=Vha68-3 PE=2 SV=1	122	82256	8	4	7	3
348	SRP68_DROME	Signal recognition particle subunit SRP68 OS=Drosophila melanogaster OX=7227 GN=Srp68 PE=2 SV=1	121	68966	5	4	5	4
349	A0A0F6QCQ6_DROME	CG3835-RA OS=Drosophila melanogaster OX=7227 GN=CG3835 PE=3 SV=1	120	58413	3	2	2	2
350	Q9U617_DROME	Pericardine OS=Drosophila melanogaster OX=7227 GN=prc PE=2 SV=1	119	164562	3	2	2	1
351	Q7K3J0_DROME	CCT-theta OS=Drosophila melanogaster OX=7227 GN=CCT8 PE=1 SV=1	119	59396	11	3	10	3
352	Q9VK69_DROME	T-complex protein 1 subunit delta OS=Drosophila melanogaster OX=7227 GN=CCT4 PE=1 SV=1	118	57080	15	5	12	5
353	Q9VGP4_DROME	LP08082p OS=Drosophila melanogaster OX=7227 GN=Ranbp9 PE=1 SV=1	118	114334	18	4	16	4
354	A0A0B4K5Z8_DROME	Protein transport protein SEC23 OS=Drosophila melanogaster OX=7227 GN=Sec23 PE=1 SV=1	118	87512	8	5	7	4
355	HSP68_DROME	Heat shock protein 68 OS=Drosophila melanogaster OX=7227 GN=Hsp68 PE=1 SV=1	118	69701	10	4	6	3
356	Q7KMM4_DROME	BcDNA.GH04962 OS=Drosophila melanogaster OX=7227 GN=GCS2alpha PE=1 SV=1	117	105665	18	6	17	6
357	PEP_DROME	Zinc finger protein on ecdysone puffs OS=Drosophila melanogaster OX=7227 GN=Pep PE=1 SV=1	117	78000	4	2	4	2
358	D0IQI3_DROME	SD23213p OS=Drosophila melanogaster OX=7227 GN=Fim-RD PE=2 SV=1	116	71964	13	7	13	7
359	Q0E8X6_DROME	Eukaryotic translation initiation factor 2B subunit delta, isoform B OS=Drosophila melanogaster OX=7227 GN=eIF2Bdelta PE=1 SV=1	116	61802	4	2	3	1
360	Q9VH77_DROME	Mannose-6-phosphate isomerase OS=Drosophila melanogaster OX=7227 GN=Mpi PE=1 SV=1	115	44746	8	5	7	4
361	Q8MYV0_DROME	(S)-3-amino-2-methylpropionate transaminase OS=Drosophila melanogaster OX=7227 GN=Gabat PE=2 SV=1	115	54496	10	5	9	5
362	Q9VEP6_DROME	Adenylosuccinate lyase OS=Drosophila melanogaster OX=7227 GN=AdSL PE=1 SV=1	115	53764	6	5	6	5
363	AP2A_DROME	AP-2 complex subunit alpha OS=Drosophila melanogaster OX=7227 GN=AP-2alpha PE=1 SV=1	114	105553	8	5	8	5
364	A0A0B4KEJ7_DROME	Coronin OS=Drosophila melanogaster OX=7227 GN=coro PE=1 SV=1	114	58030	4	2	4	2
365	TRYA_DROME	Trypsin alpha OS=Drosophila melanogaster OX=7227 GN=alphaTry PE=2 SV=1	114	26025	2	2	2	2
366	LAMA_DROME	Laminin subunit alpha OS=Drosophila melanogaster OX=7227 GN=LanA PE=1 SV=2	114	410893	16	7	15	7
367	X2JFD6_DROME	Peroxisomal multifunctional enzyme type 2, isoform B OS=Drosophila melanogaster OX=7227 GN=Mfe2 PE=3 SV=1	114	64033	4	3	4	3
368	Q8I0S6_DROME	AT20009p OS=Drosophila melanogaster OX=7227 GN=fbl PE=1 SV=1	113	44479	13	7	12	7
369	M9PFV8_DROME	Regeneration, isoform B OS=Drosophila melanogaster OX=7227 GN=rgn PE=1 SV=1	113	98192	13	4	11	3
370	D5AEL4_DROME	RE08887p OS=Drosophila melanogaster OX=7227 PE=2 SV=1	113	51118	6	2	6	2
371	M9PEF6_DROME	Nicotinate phosphoribosyltransferase OS=Drosophila melanogaster OX=7227 GN=Naprt PE=3 SV=1	112	73332	7	3	7	3
372	Q9VJ43_DROME	Acetyl-CoA C-myristoyltransferase OS=Drosophila melanogaster OX=7227 GN=ScpX PE=1 SV=1	112	58970	2	1	2	1
373	Q9VZI8_DROME	Fumarylacetoacetase OS=Drosophila melanogaster OX=7227 GN=Faa PE=1 SV=2	111	46442	8	4	8	4
374	L0MLJ3_DROME	Uncharacterized protein, isoform M OS=Drosophila melanogaster OX=7227 GN=Dmel\CG1674 PE=1 SV=1	111	93254	2	1	2	1
375	X2JEX7_DROME	Ubiquitin carboxyl-terminal hydrolase 7 OS=Drosophila melanogaster OX=7227 GN=Usp7 PE=3 SV=1	111	129965	8	3	7	3
376	Q8IGE9_DROME	RH35990p (Fragment) OS=Drosophila melanogaster OX=7227 GN=lost PE=2 SV=1	110	58748	15	4	12	3
377	A0A0B4K6W2_DROME	Ubiquitinyl hydrolase 1 OS=Drosophila melanogaster OX=7227 GN=faf PE=3 SV=1	110	309740	5	4	5	4
378	Q9V4B8_DROME	RE68558p OS=Drosophila melanogaster OX=7227 GN=CT7856 PE=2 SV=3	110	102031	6	3	5	3
379	E1JHA6_DROME	Uninflatable, isoform C OS=Drosophila melanogaster OX=7227 GN=uif PE=1 SV=1	109	390316	8	5	6	4
380	TNNT_DROME	Troponin T, skeletal muscle OS=Drosophila melanogaster OX=7227 GN=up PE=1 SV=3	109	47419	11	7	10	7
381	PRDX1_DROME	Peroxiredoxin 1 OS=Drosophila melanogaster OX=7227 GN=Jafrac1 PE=1 SV=1	109	21724	6	4	6	4
382	Q9VWV4_DROME	GH28326p OS=Drosophila melanogaster OX=7227 GN=45555989 PE=1 SV=2	108	71655	8	5	8	5
383	GUAD_DROME	Guanine deaminase OS=Drosophila melanogaster OX=7227 GN=DhpD PE=1 SV=1	108	48854	9	3	9	3
384	Q6NNU7_DROME	10-formyltetrahydrofolate dehydrogenase OS=Drosophila melanogaster OX=7227 GN=CG8665 PE=2 SV=1	107	100263	12	6	11	5
385	Q9VVA6_DROME	Nuclear migration protein NudC OS=Drosophila melanogaster OX=7227 GN=nudC PE=1 SV=2	106	37768	9	4	9	4
386	Q9VFF0_DROME	GH01077p OS=Drosophila melanogaster OX=7227 GN=UQCR-C1 PE=1 SV=2	106	51841	7	3	7	3
387	PUR4_DROME	Phosphoribosylformylglycinamidine synthase OS=Drosophila melanogaster OX=7227 GN=Pfas PE=1 SV=2	105	147992	6	2	6	2
388	A0A0B4LFD2_DROME	Heat shock protein cognate 5, isoform B OS=Drosophila melanogaster OX=7227 GN=Hsc70-5 PE=3 SV=1	105	74020	9	3	9	3
389	A0A0B4KH28_DROME	Syndapin, isoform C OS=Drosophila melanogaster OX=7227 GN=Synd PE=1 SV=1	105	56003	3	3	3	3
390	E6PBX7_DROME	MIP25735p (Fragment) OS=Drosophila melanogaster OX=7227 GN=CG3355-RA PE=2 SV=1	104	34971	5	3	5	3
391	Q86NM8_DROME	Hsp90 chaperone protein kinase-targeting subunit OS=Drosophila melanogaster OX=7227 GN=Cdc37 PE=2 SV=1	104	45120	5	2	4	2
392	Q8IGT5_DROME	RE33426p OS=Drosophila melanogaster OX=7227 GN=Nop56 PE=2 SV=1	104	54745	5	2	5	2
393	Q8MR80_DROME	AT15262p OS=Drosophila melanogaster OX=7227 GN=EG:BACR42I17.2 PE=2 SV=1	104	34043	5	3	5	3
394	Q9VZU7_DROME	Ubiquitin carboxyl-terminal hydrolase OS=Drosophila melanogaster OX=7227 GN=Usp5 PE=1 SV=1	103	92033	5	4	4	4
395	Q99140_DROME	BetaH spectrin (Fragment) OS=Drosophila melanogaster OX=7227 GN=kst PE=2 SV=1	103	190364	14	4	13	3
396	A1ZB24_DROME	Mucin 55B, isoform A OS=Drosophila melanogaster OX=7227 GN=Muc55B PE=1 SV=1	102	50514	2	1	2	1
397	Q9VB10_DROME	GH01709p OS=Drosophila melanogaster OX=7227 GN=Hsdl2 PE=1 SV=1	102	44326	6	2	5	2
398	A0A0B4JCW4_DROME	Succinate--CoA ligase [ADP-forming] subunit beta, mitochondrial OS=Drosophila melanogaster OX=7227 GN=ScsbetaA PE=1 SV=1	102	48953	12	4	11	4
399	Q6AWG5_DROME	GH23746p OS=Drosophila melanogaster OX=7227 GN=CG7656 PE=2 SV=1	102	37632	3	2	3	2
400	Q6NP42_DROME	NADH-ubiquinone oxidoreductase 75 kDa subunit, mitochondrial (Fragment) OS=Drosophila melanogaster OX=7227 GN=ND75 PE=2 SV=1	102	83148	9	3	8	3
401	A0A0B4LFK0_DROME	Picot, isoform C OS=Drosophila melanogaster OX=7227 GN=Picot PE=3 SV=1	102	56241	5	2	5	2
402	A0A023GRW4_DROME	Terribly reduced optic lobes, isoform AZ OS=Drosophila melanogaster OX=7227 GN=trol PE=1 SV=1	101	441914	10	2	9	2
403	Q9VG79_DROME	Dipeptidase C, isoform A OS=Drosophila melanogaster OX=7227 GN=Dip-C PE=1 SV=2	101	54610	8	2	5	2
404	BGM_DROME	Very long-chain-fatty-acid--CoA ligase bubblegum OS=Drosophila melanogaster OX=7227 GN=bgm PE=1 SV=1	101	73564	5	2	4	1
405	CP9B2_DROME	Cytochrome P450 9b2 OS=Drosophila melanogaster OX=7227 GN=Cyp9b2 PE=2 SV=1	100	58873	16	9	13	9
406	Q9VXQ5_DROME	Chaperonin containing TCP1 subunit 6 OS=Drosophila melanogaster OX=7227 GN=CCT6 PE=1 SV=1	100	58210	14	4	12	4
407	A0A0B4K812_DROME	Lissencephaly-1 homolog OS=Drosophila melanogaster OX=7227 GN=Lis-1 PE=3 SV=1	99	46430	2	1	2	1
408	H1UUC9_DROME	MIP33368p1 OS=Drosophila melanogaster OX=7227 GN=Hel25E-RB PE=2 SV=1	99	18064	5	3	4	2
409	Q7KTB3_DROME	Phosphoethanolamine cytidylyltransferase, isoform E OS=Drosophila melanogaster OX=7227 GN=Pect PE=1 SV=1	98	41736	4	3	4	3
410	SYRC_DROME	Probable arginine--tRNA ligase, cytoplasmic OS=Drosophila melanogaster OX=7227 GN=ArgRS PE=2 SV=1	98	75529	12	3	11	3
411	Q9VY05_DROME	GH11762p OS=Drosophila melanogaster OX=7227 GN=Dmel\CG9512 PE=1 SV=1	98	68842	2	2	1	1
412	NSUN2_DROME	tRNA (cytosine(34)-C(5))-methyltransferase OS=Drosophila melanogaster OX=7227 GN=Nsun2 PE=2 SV=1	98	84109	4	3	4	3
413	A0A0B4KFE4_DROME	Acyl-CoA synthetase long-chain, isoform J OS=Drosophila melanogaster OX=7227 GN=Acsl PE=1 SV=1	98	81762	5	2	5	2
414	A1Z968_DROME	NAT1, isoform D OS=Drosophila melanogaster OX=7227 GN=NAT1 PE=1 SV=1	98	162769	6	4	6	4
415	Q9VHW4_DROME	FI21225p1 OS=Drosophila melanogaster OX=7227 GN=unc-45 PE=1 SV=1	97	104981	6	2	5	2
416	F3YDN9_DROME	RE15551p (Fragment) OS=Drosophila melanogaster OX=7227 GN=CG3588-RF PE=2 SV=1	97	71894	2	2	1	1
417	SYFB_DROME	Phenylalanine--tRNA ligase beta subunit OS=Drosophila melanogaster OX=7227 GN=beta-PheRS PE=1 SV=1	97	65736	5	3	5	3
418	LAMB1_DROME	Laminin subunit beta-1 OS=Drosophila melanogaster OX=7227 GN=LanB1 PE=1 SV=4	96	198205	6	2	6	2
419	Q9VEP8_DROME	GH11385p OS=Drosophila melanogaster OX=7227 GN=Irc PE=1 SV=2	96	78231	6	3	5	2
420	A1Z7H7_DROME	FI19801p1 OS=Drosophila melanogaster OX=7227 GN=Dmel\CG8586 PE=1 SV=1	96	49601	2	2	2	2
421	NADE_DROME	Glutamine-dependent NAD(+) synthetase OS=Drosophila melanogaster OX=7227 GN=Nadsyn PE=1 SV=1	96	87559	1	1	1	1
422	Q961J8_DROME	GH20109p OS=Drosophila melanogaster OX=7227 GN=Dmel\CG8560 PE=1 SV=1	95	46488	4	3	3	2
423	Q8WSN4_DROME	Glutamine amidotransferase OS=Drosophila melanogaster OX=7227 GN=bur PE=2 SV=1	95	81022	8	3	8	3
424	A0A0B4LFT2_DROME	Cytochrome P450-4e2, isoform B OS=Drosophila melanogaster OX=7227 GN=Cyp4e2 PE=3 SV=1	95	60654	8	4	8	4
425	RNP4F_DROME	RNA-binding protein 4F OS=Drosophila melanogaster OX=7227 GN=Rnp4F PE=1 SV=1	94	106674	4	2	3	2
426	A1Z9E3_DROME	Elongation factor Tu OS=Drosophila melanogaster OX=7227 GN=mEFTu1 PE=1 SV=1	94	53958	6	3	5	2
427	Q24253_DROME	AP complex subunit beta OS=Drosophila melanogaster OX=7227 GN=AP-1-2beta PE=1 SV=1	94	101115	10	3	9	2
428	Q8IQQ0_DROME	Neural conserved at 73EF, isoform F OS=Drosophila melanogaster OX=7227 GN=Nc73EF PE=1 SV=1	93	113553	6	2	5	2
429	Q0KHQ6_DROME	6-phosphofructo-2-kinase OS=Drosophila melanogaster OX=7227 GN=Pfrx PE=1 SV=1	93	60766	9	3	9	3
430	Q9U5W6_DROME	Microtubule associated protein OS=Drosophila melanogaster OX=7227 GN=msps PE=4 SV=1	93	226791	3	2	2	1
431	A0A0B4LFX4_DROME	Coracle, isoform F OS=Drosophila melanogaster OX=7227 GN=cora PE=1 SV=1	92	173809	2	2	2	2
432	F3YDI6_DROME	LP03941p OS=Drosophila melanogaster OX=7227 GN=Hsp70Ab-RA PE=2 SV=1	92	70047	11	2	8	2
433	ACTZ_DROME	Actin-related protein 1 OS=Drosophila melanogaster OX=7227 GN=Arp1 PE=2 SV=2	92	42692	7	3	6	2
434	A8JNU6_DROME	Neural conserved at 73EF, isoform I OS=Drosophila melanogaster OX=7227 GN=Nc73EF PE=1 SV=1	92	122818	7	3	6	3
435	A1Z7P1_DROME	Phosphoglucomutase 2a OS=Drosophila melanogaster OX=7227 GN=Pgm2a PE=1 SV=1	92	69871	3	2	3	2
436	ULA1_DROME	Nedd8-activating enzyme E1 regulatory subunit OS=Drosophila melanogaster OX=7227 GN=APP-BP1 PE=1 SV=1	92	58680	4	3	4	3
437	Q9VGE7_DROME	Beta-galactosidase OS=Drosophila melanogaster OX=7227 GN=Ect3 PE=1 SV=1	92	71852	9	5	8	5
438	G7H7Z0_DROME	Lysine--tRNA ligase OS=Drosophila melanogaster OX=7227 GN=Aats-lys-RC PE=2 SV=1	91	68488	11	4	10	4
439	A0A0B4KHJ7_DROME	MORF-related gene 15, isoform B OS=Drosophila melanogaster OX=7227 GN=MRG15 PE=4 SV=1	91	47694	2	1	2	1
440	Q9VBS9_DROME	IP11858p OS=Drosophila melanogaster OX=7227 GN=Dmel\CG13659 PE=2 SV=1	91	48953	2	2	2	2
441	Q9V3Z4_DROME	GH11341p OS=Drosophila melanogaster OX=7227 GN=Rpn5 PE=1 SV=1	90	57711	7	4	6	4
442	Q9V3V9_DROME	Endonuclease G inhibitor, isoform A OS=Drosophila melanogaster OX=7227 GN=EndoGI PE=1 SV=1	90	40589	2	2	2	2
443	H1UUF3_DROME	FI18174p1 OS=Drosophila melanogaster OX=7227 GN=Pka-R1 PE=1 SV=1	90	35657	4	2	4	2
444	A1ZB48_DROME	FI01427p OS=Drosophila melanogaster OX=7227 GN=Dmel\CG14500 PE=2 SV=1	90	21046	1	1	1	1
445	Q9VVL7_DROME	Dihydrolipoyl dehydrogenase OS=Drosophila melanogaster OX=7227 GN=E3 PE=1 SV=1	89	53052	8	4	7	4
446	Q7JXZ2_DROME	Gamma-cystathionase OS=Drosophila melanogaster OX=7227 GN=Eip55E PE=1 SV=1	89	42961	2	2	2	2
447	Q8IGS2_DROME	RE37929p OS=Drosophila melanogaster OX=7227 GN=nyo PE=2 SV=1	88	87727	4	3	3	2
448	PKRA_DROME	Protein krasavietz OS=Drosophila melanogaster OX=7227 GN=kra PE=1 SV=1	87	49193	15	7	13	7
449	SCARF_DROME	Inactive serine protease scarface OS=Drosophila melanogaster OX=7227 GN=scaf PE=1 SV=1	87	71371	2	2	1	1
450	A0A0B4K6T1_DROME	Lingerer, isoform I OS=Drosophila melanogaster OX=7227 GN=lig PE=1 SV=1	87	130597	2	1	2	1
451	Q8MZ08_DROME	RE26538p OS=Drosophila melanogaster OX=7227 GN=CG5849 PE=2 SV=1	86	56598	6	4	5	3
452	A1Z8U4_DROME	CCT-epsilon OS=Drosophila melanogaster OX=7227 GN=CCT5 PE=1 SV=1	86	55756	11	6	10	6
453	Q9VTB0_DROME	LD35289p OS=Drosophila melanogaster OX=7227 GN=Dmel\CG8003 PE=1 SV=1	86	45739	7	3	4	2
454	EI3D1_DROME	Eukaryotic translation initiation factor 3 subunit D-1 OS=Drosophila melanogaster OX=7227 GN=eIF3d1 PE=1 SV=1	86	63758	11	3	9	3
455	A1Z843_DROME	Uncharacterized protein OS=Drosophila melanogaster OX=7227 GN=Dmel\CG1371 PE=1 SV=1	86	130810	5	4	4	3
456	Q9VC18_DROME	5-aminoimidazole-4-carboxamide ribonucleotide formyltransferase OS=Drosophila melanogaster OX=7227 GN=BEST:GH11240 PE=1 SV=1	86	63284	10	2	9	2
457	A0A0B4LF88_DROME	Tripeptidyl-peptidase 2 OS=Drosophila melanogaster OX=7227 GN=TppII PE=4 SV=1	86	151041	8	4	8	4
458	Q7KVR7_DROME	AP-1 complex subunit gamma OS=Drosophila melanogaster OX=7227 GN=AP-1gamma PE=1 SV=1	86	106200	8	6	8	6
459	A0A0B4K7G4_DROME	Modulo, isoform C OS=Drosophila melanogaster OX=7227 GN=mod PE=1 SV=1	86	60273	8	3	8	3
460	A0A0C4DHE7_DROME	Glutamate dehydrogenase OS=Drosophila melanogaster OX=7227 GN=Gdh PE=1 SV=1	85	43038	9	4	7	4
461	DSOR1_DROME	Dual specificity mitogen-activated protein kinase kinase dSOR1 OS=Drosophila melanogaster OX=7227 GN=Dsor1 PE=1 SV=2	85	43842	6	3	4	3
462	Q8MST5_DROME	Tubulin beta chain OS=Drosophila melanogaster OX=7227 GN=betaTub97EF PE=1 SV=1	84	51220	8	4	6	4
463	Q8MT56_DROME	Adipocyte plasma membrane-associated protein OS=Drosophila melanogaster OX=7227 GN=Hmu PE=2 SV=1	84	63367	2	1	2	1
464	M9PEB1_DROME	Fiery mountain, isoform B OS=Drosophila melanogaster OX=7227 GN=fmt PE=1 SV=1	84	108373	5	3	4	3
465	PDIA6_DROME	Protein disulfide-isomerase A6 homolog OS=Drosophila melanogaster OX=7227 GN=CaBP1 PE=1 SV=1	83	46723	6	4	6	4
466	Q9VP77_DROME	DnaJ homolog subfamily C member 2 OS=Drosophila melanogaster OX=7227 GN=Dmel\CG10565 PE=1 SV=1	83	73575	2	1	2	1
467	T1W1X8_DROME	FI24119p1 (Fragment) OS=Drosophila melanogaster OX=7227 GN=CG9509-RA PE=2 SV=1	83	73010	6	3	6	3
468	Q9VMZ3_DROME	Uncharacterized protein, isoform B OS=Drosophila melanogaster OX=7227 GN=SP29 PE=4 SV=1	83	44376	3	1	3	1
469	A0A0B4K7N0_DROME	Gartenzwerg, isoform C OS=Drosophila melanogaster OX=7227 GN=garz PE=1 SV=1	82	194817	3	2	3	2
470	ELP2_DROME	Probable elongator complex protein 2 OS=Drosophila melanogaster OX=7227 GN=Elp2 PE=1 SV=1	82	88918	2	1	2	1
471	VATC_DROME	V-type proton ATPase subunit C OS=Drosophila melanogaster OX=7227 GN=Vha44 PE=2 SV=5	81	92332	6	3	5	3
472	E4NKG9_DROME	RT10538p (Fragment) OS=Drosophila melanogaster OX=7227 GN=CG5096-RA PE=2 SV=1	81	46437	3	2	3	2
473	Q9VNH5_DROME	m7GpppX diphosphatase OS=Drosophila melanogaster OX=7227 GN=Dmel\CG2091 PE=1 SV=1	81	42971	2	1	2	1
474	F3YDH6_DROME	Succinate-CoA ligase subunit beta OS=Drosophila melanogaster OX=7227 GN=Sucb-RA PE=2 SV=1	80	33533	5	2	5	2
475	U3Q053_DROME	N-terminal acetyltransferase B complex subunit MDM20 homolog OS=Drosophila melanogaster OX=7227 GN=psidin-RA PE=2 SV=1	80	109040	6	4	6	4
476	Q7KK97_DROME	LD44652p OS=Drosophila melanogaster OX=7227 GN=sut1 PE=1 SV=1	80	54883	4	3	4	3
477	Q7PLB8_DROME	3-oxoacyl-[acyl-carrier-protein] reductase OS=Drosophila melanogaster OX=7227 GN=FASN3 PE=1 SV=3	80	266680	12	3	12	3
478	Q7KT73_DROME	LP15124p OS=Drosophila melanogaster OX=7227 GN=Dmel\CG18477 PE=2 SV=1	80	51381	8	3	7	3
479	Q7PLC6_DROME	Glutamine--fructose-6-phosphate transaminase (isomerizing) OS=Drosophila melanogaster OX=7227 GN=Gfat1 PE=1 SV=1	79	75560	5	3	5	3
480	Q8IGL2_DROME	RE69804p OS=Drosophila melanogaster OX=7227 GN=Tpr2 PE=2 SV=1	79	57903	1	1	1	1
481	D0Z741_DROME	FI12865p (Fragment) OS=Drosophila melanogaster OX=7227 GN=CG9515-RA PE=2 SV=1	79	53344	6	5	5	4
482	Q95R98_DROME	Protein phosphatase methylesterase 1 OS=Drosophila melanogaster OX=7227 GN=Dmel\CG5068 PE=1 SV=1	78	45321	1	1	1	1
483	D5SHM9_DROME	Aldehyde dehydrogenase OS=Drosophila melanogaster OX=7227 GN=Aldh-III-RE PE=2 SV=1	78	47908	5	2	5	2
484	ARP3_DROME	Actin-related protein 3 OS=Drosophila melanogaster OX=7227 GN=Arp3 PE=2 SV=3	78	47003	6	4	6	4
485	Q9VIB5_DROME	Carboxylic ester hydrolase OS=Drosophila melanogaster OX=7227 GN=alpha-Est7 PE=1 SV=1	78	65394	3	2	3	2
486	X2JCG8_DROME	Uncharacterized protein, isoform E OS=Drosophila melanogaster OX=7227 GN=CG32780 PE=1 SV=1	77	89669	5	2	5	2
487	Q0KIB3_DROME	Histone acetyltransferase type B catalytic subunit OS=Drosophila melanogaster OX=7227 GN=Hat1 PE=1 SV=1	77	47916	2	2	2	2
488	SPZ_DROME	Protein spaetzle OS=Drosophila melanogaster OX=7227 GN=spz PE=1 SV=3	77	37423	4	4	4	4
489	M9PEX2_DROME	Uncharacterized protein, isoform D OS=Drosophila melanogaster OX=7227 GN=DmTOM1 PE=1 SV=1	77	57310	1	1	1	1
490	Q95SR0_DROME	Aminopeptidase OS=Drosophila melanogaster OX=7227 GN=CG11955 PE=2 SV=1	77	107386	5	1	5	1
491	Q9VSK9_DROME	GH24787p OS=Drosophila melanogaster OX=7227 GN=Pus7 PE=1 SV=1	77	82749	4	3	4	3
492	PSH_DROME	Serine protease persephone OS=Drosophila melanogaster OX=7227 GN=psh PE=1 SV=1	77	42201	3	2	3	2
493	Q9VYW4_DROME	LD04461p OS=Drosophila melanogaster OX=7227 GN=Dmel\CG1703 PE=1 SV=1	77	101481	3	3	3	3
494	A8JRB8_DROME	MIP04243p OS=Drosophila melanogaster OX=7227 GN=Dmel\CG5028 PE=1 SV=1	77	43174	3	1	3	1
495	A0A023UKB8_DROME	RE53605p1 OS=Drosophila melanogaster OX=7227 GN=ps-RK PE=2 SV=1	76	57224	4	2	4	2
496	E1JGQ5_DROME	4-alpha-glucanotransferase OS=Drosophila melanogaster OX=7227 GN=Dmel\CG9485 PE=1 SV=1	76	175982	7	3	7	3
497	X2JFT8_DROME	Uncharacterized protein, isoform C OS=Drosophila melanogaster OX=7227 GN=Dmel\CG4928 PE=1 SV=1	76	54403	3	1	3	1
498	CP9C1_DROME	Cytochrome P450 9c1 OS=Drosophila melanogaster OX=7227 GN=Cyp9c1 PE=2 SV=1	76	60499	1	1	1	1
499	Q9VI15_DROME	GH12023p OS=Drosophila melanogaster OX=7227 GN=Dmel\CG10286 PE=1 SV=1	76	69134	6	2	5	2
500	Q9VDU3_DROME	RE32325p OS=Drosophila melanogaster OX=7227 GN=Dmel\CG11659 PE=2 SV=2	75	61171	4	2	4	2
501	Q9VDU4_DROME	Uncharacterized protein OS=Drosophila melanogaster OX=7227 GN=Dmel\CG6300 PE=3 SV=2	75	60164	4	2	4	2
502	A0A0B4LGS0_DROME	Alpha-amylase OS=Drosophila melanogaster OX=7227 GN=Amy-p PE=3 SV=1	75	53787	2	2	2	2
503	Q7K1P7_DROME	LP03039p OS=Drosophila melanogaster OX=7227 GN=Saf-B PE=2 SV=1	75	44327	2	1	2	1
504	Q8INP8_DROME	Uncharacterized protein, isoform B OS=Drosophila melanogaster OX=7227 GN=Dmel\CG11980 PE=1 SV=1	74	40852	4	2	4	2
505	A0A0B4LHU8_DROME	Kayak, isoform G OS=Drosophila melanogaster OX=7227 GN=kay PE=1 SV=1	74	68550	1	1	1	1
506	A0A0B4KFY9_DROME	Lamin C, isoform B OS=Drosophila melanogaster OX=7227 GN=LamC PE=4 SV=1	74	72058	4	1	4	1
507	X2JCI0_DROME	Fasciclin 2, isoform H OS=Drosophila melanogaster OX=7227 GN=Fas2 PE=1 SV=1	74	93021	3	2	3	2
508	Q9VGT8_DROME	UDP-glucuronosyltransferase OS=Drosophila melanogaster OX=7227 GN=Ugt35C1 PE=3 SV=2	74	58719	8	3	8	3
509	Q9VR69_DROME	Chitin deacetylase-like 4 OS=Drosophila melanogaster OX=7227 GN=Cda4 PE=1 SV=2	73	55381	8	3	7	3
510	Q8IGW2_DROME	RE13429p (Fragment) OS=Drosophila melanogaster OX=7227 GN=CG10634 PE=2 SV=1	73	51586	3	2	3	2
511	A1Z992_DROME	1,4-alpha-glucan branching enzyme OS=Drosophila melanogaster OX=7227 GN=AGBE PE=1 SV=1	72	79060	6	3	6	3
512	Q9VH81_DROME	Protein-serine/threonine phosphatase OS=Drosophila melanogaster OX=7227 GN=PpD3 PE=1 SV=1	72	59225	3	2	3	2
513	A1Z7H8_DROME	Peptidase S1 domain-containing protein OS=Drosophila melanogaster OX=7227 GN=Dmel\CG8738 PE=4 SV=1	72	51488	4	3	4	3
514	Q0E9G4_DROME	CG1600-PA OS=Drosophila melanogaster OX=7227 GN=Drat PE=1 SV=1	71	41361	3	1	2	1
515	A0A0B4LH53_DROME	Vesicle-fusing ATPase OS=Drosophila melanogaster OX=7227 GN=Nsf2 PE=3 SV=1	71	83382	3	2	3	2
516	MP20_DROME	Muscle-specific protein 20 OS=Drosophila melanogaster OX=7227 GN=Mp20 PE=2 SV=2	71	20177	1	1	1	1
517	MINP1_DROME	Multiple inositol polyphosphate phosphatase 1 OS=Drosophila melanogaster OX=7227 GN=Mipp1 PE=1 SV=2	71	53537	11	2	10	2
518	M9Z4Q3_DROME	MIP26177p1 OS=Drosophila melanogaster OX=7227 GN=CG11891-RD PE=2 SV=1	71	48430	7	1	7	1
519	I1V500_DROME	Supercoiling factor variant A OS=Drosophila melanogaster OX=7227 GN=scf PE=3 SV=1	71	37941	1	1	1	1
520	Q7KTZ2_DROME	Pi3K21B, isoform B OS=Drosophila melanogaster OX=7227 GN=Pi3K21B PE=1 SV=1	71	56250	1	1	1	1
521	Q7KUT8_DROME	3~-phosphoadenosine-5~-phosphosulfate synthase OS=Drosophila melanogaster OX=7227 GN=Papss PE=1 SV=1	70	71289	4	1	4	1
522	A0A0B4KGF7_DROME	Beta-Mannosidase, isoform H OS=Drosophila melanogaster OX=7227 GN=beta-Man PE=1 SV=1	70	103178	2	1	2	1
523	Q5U158_DROME	RE02581p OS=Drosophila melanogaster OX=7227 GN=Nrd1 PE=2 SV=1	70	132608	8	3	7	3
524	USO1_DROME	General vesicular transport factor p115 OS=Drosophila melanogaster OX=7227 GN=p115 PE=1 SV=2	70	92011	4	1	4	1
525	MP1_DROME	Melanization protease 1 OS=Drosophila melanogaster OX=7227 GN=MP1 PE=1 SV=1	70	44910	8	2	8	2
526	A0A0B4LGZ3_DROME	Serine/threonine-protein phosphatase 2A 55 kDa regulatory subunit B OS=Drosophila melanogaster OX=7227 GN=tws PE=1 SV=1	69	56931	2	1	2	1
527	C6A21_DROME	Probable cytochrome P450 6a21 OS=Drosophila melanogaster OX=7227 GN=Cyp6a21 PE=2 SV=1	69	57804	6	3	6	3
528	Q9VKR7_DROME	Uncharacterized protein, isoform B OS=Drosophila melanogaster OX=7227 GN=Dmel\CG7300 PE=1 SV=2	69	80194	2	2	2	2
529	A0A6F7R657_DROME	Widerborst, isoform H OS=Drosophila melanogaster OX=7227 GN=wdb PE=1 SV=1	69	79428	6	2	6	2
530	Q8SXS7_DROME	RE36938p OS=Drosophila melanogaster OX=7227 GN=Dmel\CG3734 PE=2 SV=1	69	53205	4	3	4	3
531	Q9VIM0_DROME	GH14278p OS=Drosophila melanogaster OX=7227 GN=38C.55 PE=1 SV=1	69	53668	10	6	6	4
532	Q7K4Y0_DROME	Desaturase 1, isoform A OS=Drosophila melanogaster OX=7227 GN=Desat1 PE=1 SV=1	68	43392	1	1	1	1
533	A0A0B4KFR6_DROME	Elongator complex protein 1 OS=Drosophila melanogaster OX=7227 GN=Elp1 PE=1 SV=1	68	143198	1	1	1	1
534	IMB_DROME	Importin subunit beta OS=Drosophila melanogaster OX=7227 GN=Fs(2)Ket PE=1 SV=2	68	98632	4	4	4	4
535	DHE3_DROME	Glutamate dehydrogenase, mitochondrial OS=Drosophila melanogaster OX=7227 GN=Gdh PE=1 SV=2	67	62497	9	4	8	4
536	Q9V9W2_DROME	60S ribosomal protein L6 OS=Drosophila melanogaster OX=7227 GN=RpL6 PE=1 SV=1	67	27681	3	1	3	1
537	Q86BI3_DROME	Zinc-finger protein at 72D, isoform B OS=Drosophila melanogaster OX=7227 GN=Zn72D PE=1 SV=1	67	95968	4	2	4	2
538	Q7KLU9_DROME	Anon1A3 (Fragment) OS=Drosophila melanogaster OX=7227 GN=anon1A3 PE=4 SV=1	67	32260	1	1	1	1
539	FKB39_DROME	39 kDa FK506-binding nuclear protein OS=Drosophila melanogaster OX=7227 GN=FK506-bp1 PE=1 SV=2	67	39319	5	3	5	3
540	Q9VA54_DROME	Regulatory particle triple-A ATPase 6-related OS=Drosophila melanogaster OX=7227 GN=Rpt6R PE=1 SV=1	67	45141	6	2	6	2
541	Q9VFQ9_DROME	Dipeptidase B, isoform A OS=Drosophila melanogaster OX=7227 GN=Dip-B PE=1 SV=2	67	55499	3	2	3	2
542	A1Z6X6_DROME	Glyoxalase I OS=Drosophila melanogaster OX=7227 GN=Glo1 PE=1 SV=1	67	20033	6	4	6	4
543	BGBP3_DROME	Gram-negative bacteria-binding protein 3 OS=Drosophila melanogaster OX=7227 GN=GNBP3 PE=1 SV=2	66	55176	5	1	4	1
544	C6SUW5_DROME	LP13004p (Fragment) OS=Drosophila melanogaster OX=7227 GN=CG5724-RA PE=2 SV=1	66	46484	3	2	3	2
545	Q9W379_DROME	LD37736p OS=Drosophila melanogaster OX=7227 GN=Zpr1 PE=1 SV=1	66	51268	3	2	3	2
546	A0A0B4KHB9_DROME	Serine/threonine protein phosphatase 2A regulatory subunit OS=Drosophila melanogaster OX=7227 GN=wrd PE=1 SV=1	65	80462	3	2	3	2
547	A0A0B4K7Z1_DROME	Nahoda, isoform C OS=Drosophila melanogaster OX=7227 GN=nahoda PE=1 SV=1	65	128797	3	1	3	1
548	Q7K3B7_DROME	2-hydroxyacyl-CoA lyase OS=Drosophila melanogaster OX=7227 GN=Hacl PE=1 SV=1	65	62225	2	1	2	1
549	A0A0B4K891_DROME	Uncharacterized protein, isoform E OS=Drosophila melanogaster OX=7227 GN=Dmel\CG8963 PE=1 SV=1	65	58321	1	1	1	1
550	Q9VSI1_DROME	LD21269p OS=Drosophila melanogaster OX=7227 GN=Dmel\CG7182 PE=1 SV=2	65	56783	6	3	5	3
551	Q0KHS7_DROME	Lipid storage droplet-2, isoform B OS=Drosophila melanogaster OX=7227 GN=Lsd-2 PE=1 SV=1	64	36345	4	1	3	1
552	CO4A1_DROME	Collagen alpha-1(IV) chain OS=Drosophila melanogaster OX=7227 GN=Col4a1 PE=1 SV=3	64	174193	4	2	4	2
553	Q9VCU1_DROME	FI07649p OS=Drosophila melanogaster OX=7227 GN=Nepl15 PE=2 SV=2	64	80545	5	3	5	3
554	A0A0B4K730_DROME	Ced-6, isoform F OS=Drosophila melanogaster OX=7227 GN=ced-6 PE=1 SV=1	64	55736	2	2	2	2
555	TSL_DROME	Torso-like protein OS=Drosophila melanogaster OX=7227 GN=tsl PE=1 SV=2	64	41184	4	2	3	2
556	CP6D4_DROME	Probable cytochrome P450 6d4 OS=Drosophila melanogaster OX=7227 GN=Cyp6d4 PE=2 SV=1	64	59145	4	2	3	2
557	Q9VJ68_DROME	FI20105p1 OS=Drosophila melanogaster OX=7227 GN=Dmel\CG31751 PE=1 SV=2	64	47455	5	3	4	3
558	D3DMM2_DROME	MIP15508p OS=Drosophila melanogaster OX=7227 GN=CG8907-RA PE=2 SV=1	63	82459	8	3	7	3
559	Q7K7G0_DROME	Coatomer subunit delta OS=Drosophila melanogaster OX=7227 GN=deltaCOP PE=1 SV=1	63	57782	3	1	3	1
560	C1C3C7_DROME	MIP03027p OS=Drosophila melanogaster OX=7227 GN=Pvr-RF PE=2 SV=1	63	137160	3	1	2	1
561	XPP_DROME	Xaa-Pro aminopeptidase ApepP OS=Drosophila melanogaster OX=7227 GN=ApepP PE=1 SV=1	62	68463	2	1	2	1
562	A0A0B4LF26_DROME	Eukaryotic translation initiation factor 3 subunit J OS=Drosophila melanogaster OX=7227 GN=eIF3j PE=3 SV=1	62	26551	3	3	3	3
563	O97102_DROME	Small ubiquitin-related modifier OS=Drosophila melanogaster OX=7227 GN=smt3 PE=1 SV=1	62	10118	1	1	1	1
564	E4NKJ2_DROME	MIP25937p (Fragment) OS=Drosophila melanogaster OX=7227 GN=CG14527-RA PE=2 SV=1	62	81570	3	2	3	2
565	DCTN1_DROME	Dynactin subunit 1 OS=Drosophila melanogaster OX=7227 GN=DCTN1-p150 PE=1 SV=2	62	141131	3	1	3	1
566	Q7KUB3_DROME	Ecdysone-inducible gene E1, isoform A OS=Drosophila melanogaster OX=7227 GN=ImpE1 PE=4 SV=1	61	176856	5	2	4	1
567	Q9VRV8_DROME	FI21453p1 OS=Drosophila melanogaster OX=7227 GN=Tnpo PE=1 SV=1	61	101451	7	3	7	3
568	Q6AWP5_DROME	RE65032p (Fragment) OS=Drosophila melanogaster OX=7227 PE=2 SV=1	61	95452	6	2	6	2
569	L0CPR4_DROME	p-element somatic inhibitor OS=Drosophila melanogaster OX=7227 GN=Psi PE=4 SV=1	61	73334	2	1	2	1
570	MAL1_DROME	Maltase A1 OS=Drosophila melanogaster OX=7227 GN=Mal-A1 PE=2 SV=2	60	66344	3	1	3	1
571	Q7JQR3_DROME	Sulfhydryl oxidase OS=Drosophila melanogaster OX=7227 GN=Qsox1 PE=1 SV=1	60	71795	8	2	6	2
572	A0A023SGM0_DROME	Epoxide hydrolase OS=Drosophila melanogaster OX=7227 GN=Jheh3 PE=3 SV=1	60	53668	5	2	5	2
573	EIF2A_DROME	Eukaryotic translation initiation factor 2A OS=Drosophila melanogaster OX=7227 GN=CG7414 PE=1 SV=1	60	70027	4	2	4	2
574	Q9VJ22_DROME	GH09876p OS=Drosophila melanogaster OX=7227 GN=BEST:GH09876 PE=2 SV=2	60	44443	2	1	2	1
575	CP4G1_DROME	Cytochrome P450 4g1 OS=Drosophila melanogaster OX=7227 GN=Cyp4g1 PE=2 SV=1	60	62930	2	1	2	1
576	PTSS_DROME	Phosphatidylserine synthase OS=Drosophila melanogaster OX=7227 GN=Pss PE=1 SV=1	59	56798	4	2	3	1
577	FAXC_DROME	Failed axon connections OS=Drosophila melanogaster OX=7227 GN=fax PE=1 SV=1	58	47076	2	1	2	1
578	C6TPC0_DROME	RE69123p (Fragment) OS=Drosophila melanogaster OX=7227 GN=fax-RD PE=2 SV=1	58	36037	2	1	2	1
579	A0A0B4KHJ9_DROME	Tropomyosin 2, isoform E OS=Drosophila melanogaster OX=7227 GN=Tm2 PE=1 SV=1	58	32786	1	1	1	1
580	Q9VRS9_DROME	Jonah 65Ai, isoform A OS=Drosophila melanogaster OX=7227 GN=Jon65Ai PE=2 SV=1	58	28493	2	1	2	1
581	Q8SZM1_DROME	RH04336p OS=Drosophila melanogaster OX=7227 GN=CG9953 PE=2 SV=1	58	56834	4	2	3	2
582	Q9VCC6_DROME	GM05240p OS=Drosophila melanogaster OX=7227 GN=Dmel\CG6178 PE=1 SV=1	58	59901	3	2	3	2
583	Q9VPN5_DROME	LD03220p OS=Drosophila melanogaster OX=7227 GN=Stip1 PE=1 SV=1	58	55663	6	2	6	2
584	Q0E8E2_DROME	Uncharacterized protein, isoform B OS=Drosophila melanogaster OX=7227 GN=SPH66 PE=4 SV=1	57	127648	2	1	2	1
585	A2RVD4_DROME	IP06506p (Fragment) OS=Drosophila melanogaster OX=7227 GN=CG1961 PE=2 SV=1	57	64197	4	1	3	1
586	MK38B_DROME	Mitogen-activated protein kinase p38b OS=Drosophila melanogaster OX=7227 GN=p38b PE=1 SV=1	57	42071	2	1	2	1
587	PLOD_DROME	Procollagen-lysine,2-oxoglutarate 5-dioxygenase OS=Drosophila melanogaster OX=7227 GN=Plod PE=1 SV=1	57	82457	6	4	6	4
588	Q8SZ51_DROME	RE16722p OS=Drosophila melanogaster OX=7227 GN=yellow-h PE=2 SV=1	56	41176	1	1	1	1
589	Q7K3U4_DROME	Flavin-containing monooxygenase OS=Drosophila melanogaster OX=7227 GN=Fmo-2 PE=2 SV=1	56	49175	3	1	2	1
590	A4V9T2_DROME	CG7219 protein (Fragment) OS=Drosophila melanogaster OX=7227 GN=CG7219 PE=3 SV=1	56	48372	6	2	5	2
591	Q9VIF2_DROME	GM01519p OS=Drosophila melanogaster OX=7227 GN=Pld3 PE=1 SV=1	56	55553	4	3	4	3
592	Q7K1P6_DROME	LP03106p (Fragment) OS=Drosophila melanogaster OX=7227 GN=Spn100A PE=2 SV=1	56	73119	2	1	2	1
593	Q7K2R3_DROME	GH17088p (Fragment) OS=Drosophila melanogaster OX=7227 GN=CG8952 PE=2 SV=1	56	30730	1	1	1	1
594	A9UNH6_DROME	RE06041p OS=Drosophila melanogaster OX=7227 PE=2 SV=1	56	73665	6	2	6	2
595	SYEP_DROME	Bifunctional glutamate/proline--tRNA ligase OS=Drosophila melanogaster OX=7227 GN=GluProRS PE=1 SV=2	56	189293	12	4	10	4
596	Q8IQF8_DROME	AT18092p OS=Drosophila melanogaster OX=7227 GN=Akr1B PE=1 SV=1	56	40085	7	3	7	3
597	Q9W299_DROME	Sugar phosphate phosphatase OS=Drosophila melanogaster OX=7227 GN=Dmel\CG11474 PE=1 SV=1	56	49380	7	3	6	2
598	A1ZAK3_DROME	Dek, isoform C OS=Drosophila melanogaster OX=7227 GN=Dek PE=1 SV=1	56	72310	3	1	3	1
599	PUR2_DROME	Trifunctional purine biosynthetic protein adenosine-3 OS=Drosophila melanogaster OX=7227 GN=Gart PE=1 SV=2	55	144358	8	3	8	3
600	SAHH2_DROME	Adenosylhomocysteinase-like 1 OS=Drosophila melanogaster OX=7227 GN=AhcyL1 PE=1 SV=1	54	56942	5	1	4	1
601	Q9VPH6_DROME	LP10922p OS=Drosophila melanogaster OX=7227 GN=Dmel\CG5618 PE=1 SV=1	54	57425	1	1	1	1
602	Q9VC06_DROME	LD37516p OS=Drosophila melanogaster OX=7227 GN=Dmel\CG11771 PE=1 SV=1	54	81347	6	1	5	1
603	A0A126GUV7_DROME	Non-specific serine/threonine protein kinase OS=Drosophila melanogaster OX=7227 GN=fray PE=1 SV=1	54	77903	1	1	1	1
604	Q9W1H8_DROME	GH13256p OS=Drosophila melanogaster OX=7227 GN=Mtpbeta PE=1 SV=1	54	50609	4	2	4	2
605	C0PUW8_DROME	MIP02948p OS=Drosophila melanogaster OX=7227 GN=CG3305-RA PE=2 SV=1	54	22559	2	1	1	1
606	Q7K3M6_DROME	GH28654p OS=Drosophila melanogaster OX=7227 GN=Dmel\CG8654 PE=2 SV=1	54	55462	1	1	1	1
607	Q9VZL5_DROME	Caffeine, calcium, zinc sensitivity 1 OS=Drosophila melanogaster OX=7227 GN=Ccz1 PE=2 SV=3	53	55488	1	1	1	1
608	C12A4_DROME	Probable cytochrome P450 12a4, mitochondrial OS=Drosophila melanogaster OX=7227 GN=Cyp12a4 PE=2 SV=2	53	61737	1	1	1	1
609	CBPD_DROME	Carboxypeptidase D OS=Drosophila melanogaster OX=7227 GN=svr PE=1 SV=2	53	158689	1	1	1	1
610	Q8MRN5_DROME	Aminopeptidase OS=Drosophila melanogaster OX=7227 GN=CG5839 PE=1 SV=1	53	106791	3	2	3	2
611	A0A0B4K6V1_DROME	Aralar1, isoform E OS=Drosophila melanogaster OX=7227 GN=aralar1 PE=1 SV=1	53	78284	4	2	4	2
612	Q9VL46_DROME	Uncharacterized protein, isoform A OS=Drosophila melanogaster OX=7227 GN=Dmel\CG33301 PE=4 SV=3	53	46986	5	2	5	2
613	A0A0B4K6N1_DROME	40S ribosomal protein S8 OS=Drosophila melanogaster OX=7227 GN=RpS8 PE=3 SV=1	53	23745	1	1	1	1
614	Q9VPY2_DROME	Phospholipase A2 activator protein, isoform A OS=Drosophila melanogaster OX=7227 GN=Plap PE=1 SV=1	53	85697	5	4	5	4
615	Q9NEF9_DROME	EG:BACR25B3.1 protein OS=Drosophila melanogaster OX=7227 GN=trol PE=4 SV=1	53	269946	5	1	5	1
616	F0JAG3_DROME	MIP27932p OS=Drosophila melanogaster OX=7227 GN=Ppn-RG PE=2 SV=1	53	59058	2	1	2	1
617	Q9VH64_DROME	LD29322p OS=Drosophila melanogaster OX=7227 GN=Dmel\CG8507 PE=1 SV=1	53	44576	5	3	5	3
618	UGGG_DROME	UDP-glucose:glycoprotein glucosyltransferase OS=Drosophila melanogaster OX=7227 GN=Uggt PE=1 SV=2	52	174245	3	1	3	1
619	Q9VCQ8_DROME	FI02833p OS=Drosophila melanogaster OX=7227 GN=Dmel\CG6738 PE=2 SV=2	52	45023	4	2	3	2
620	RS3A_DROME	40S ribosomal protein S3a OS=Drosophila melanogaster OX=7227 GN=RpS3A PE=1 SV=4	52	30321	2	1	2	1
621	S0AT10_DROME	PPO3-RA protein OS=Drosophila melanogaster OX=7227 GN=PPO3-RA PE=2 SV=2	52	79264	3	2	3	2
622	Q4U2G8_DROME	LD02432p OS=Drosophila melanogaster OX=7227 GN=Dmel\CG11961 PE=1 SV=1	52	100933	5	1	5	1
623	M9NFR5_DROME	Ypsilon schachtel, isoform B OS=Drosophila melanogaster OX=7227 GN=yps PE=1 SV=1	52	36956	4	2	4	2
624	POE_DROME	Protein purity of essence OS=Drosophila melanogaster OX=7227 GN=poe PE=1 SV=1	52	590325	4	1	4	1
625	BYS_DROME	Bystin OS=Drosophila melanogaster OX=7227 GN=bys PE=1 SV=2	52	49935	4	2	4	2
626	Q7JRC3_DROME	Epoxide hydrolase OS=Drosophila melanogaster OX=7227 GN=Jheh1 PE=2 SV=1	52	54707	6	1	5	1
627	Q9VZV2_DROME	Chitinase 7 OS=Drosophila melanogaster OX=7227 GN=Cht7 PE=2 SV=3	51	113214	2	2	2	2
628	Q7K3X8_DROME	Alkaline phosphatase OS=Drosophila melanogaster OX=7227 GN=Alp6 PE=1 SV=1	51	56511	1	1	1	1
629	Q7K2W3_DROME	GH04538p OS=Drosophila melanogaster OX=7227 GN=Dmel\CG8785 PE=2 SV=1	51	52088	3	1	3	1
630	Q9W171_DROME	RE01528p OS=Drosophila melanogaster OX=7227 GN=Dmel\CG4563 PE=1 SV=1	51	59369	3	2	3	2
631	Q9VL70_DROME	HL08109p OS=Drosophila melanogaster OX=7227 GN=yip2 PE=1 SV=1	51	41584	2	1	2	1
632	Q9VRJ6_DROME	Non-specific serine/threonine protein kinase OS=Drosophila melanogaster OX=7227 GN=Tcs5 PE=1 SV=1	51	25348	7	5	2	1
633	A8JQT5_DROME	Moesin/ezrin/radixin homolog 1 OS=Drosophila melanogaster OX=7227 GN=Cdep PE=1 SV=2	51	473183	13	5	8	1
634	SPS1_DROME	Inactive selenide, water dikinase-like protein OS=Drosophila melanogaster OX=7227 GN=SelD PE=2 SV=1	51	43418	1	1	1	1
635	Q9VV98_DROME	LP05116p OS=Drosophila melanogaster OX=7227 GN=Dmel\CG9701 PE=2 SV=2	51	61792	3	1	3	1
636	A0A0B4LGV1_DROME	ER membrane protein complex subunit 1 OS=Drosophila melanogaster OX=7227 GN=EMC1 PE=1 SV=1	50	99970	3	1	3	1
637	Q8MS37_DROME	RE15579p OS=Drosophila melanogaster OX=7227 GN=tyn PE=2 SV=1	50	80630	7	1	6	1
638	NPL4_DROME	Nuclear protein localization protein 4 homolog OS=Drosophila melanogaster OX=7227 GN=Npl4 PE=1 SV=3	50	73315	3	2	2	2
639	FACR3_DROME	Putative fatty acyl-CoA reductase CG8306 OS=Drosophila melanogaster OX=7227 GN=CG8306 PE=2 SV=1	50	58430	2	1	2	1
640	Q0KHW6_DROME	Shaggy, isoform R OS=Drosophila melanogaster OX=7227 GN=sgg PE=1 SV=2	50	61471	3	2	3	2
641	Q9VRP4_DROME	Bifunctional phosphopantetheine adenylyltransferase - Dephospho-CoA kinase OS=Drosophila melanogaster OX=7227 GN=Ppat-Dpck PE=1 SV=2	49	57605	4	3	4	3
642	Q9VE75_DROME	V-type proton ATPase subunit a OS=Drosophila melanogaster OX=7227 GN=Vha100-2 PE=1 SV=2	49	94787	6	1	5	1
643	Q9VQT8_DROME	Immune induced molecule 33, isoform A OS=Drosophila melanogaster OX=7227 GN=IM33 PE=1 SV=1	49	8745	2	1	2	1
644	Q95U34_DROME	GH11113p OS=Drosophila melanogaster OX=7227 GN=Galk PE=1 SV=1	49	54093	2	2	2	2
645	Q9V3U6_DROME	26-29kD-proteinase OS=Drosophila melanogaster OX=7227 GN=26-29-p PE=1 SV=1	49	62090	7	2	5	2
646	A0A0B4LHZ4_DROME	Mesh, isoform E OS=Drosophila melanogaster OX=7227 GN=mesh PE=1 SV=1	48	141665	2	1	2	1
647	A0A0B4KF90_DROME	Like-AP180, isoform J OS=Drosophila melanogaster OX=7227 GN=lap PE=1 SV=1	48	72341	3	1	3	1
648	ACOX1_DROME	Probable peroxisomal acyl-coenzyme A oxidase 1 OS=Drosophila melanogaster OX=7227 GN=CG5009 PE=1 SV=1	48	74240	3	2	3	2
649	Q7K569_DROME	Glycerol-3-phosphate dehydrogenase OS=Drosophila melanogaster OX=7227 GN=Gpo1 PE=1 SV=1	48	80371	4	1	4	1
650	C7LA73_DROME	Sphingomyelin phosphodiesterase (Fragment) OS=Drosophila melanogaster OX=7227 GN=CG15533-RA PE=2 SV=1	48	78185	3	1	3	1
651	A0A0C4DHG5_DROME	B52, isoform O OS=Drosophila melanogaster OX=7227 GN=B52 PE=3 SV=1	48	40358	3	1	2	1
652	Q9VJ80_DROME	LD42267p OS=Drosophila melanogaster OX=7227 GN=Dmel\CG10211 PE=1 SV=3	48	155419	7	2	7	2
653	COPB2_DROME	Coatomer subunit beta~ OS=Drosophila melanogaster OX=7227 GN=beta~COP PE=2 SV=2	47	102648	7	2	7	2
654	Q8T9L0_DROME	GM01975p OS=Drosophila melanogaster OX=7227 GN=Drp1 PE=2 SV=1	47	42363	3	1	3	1
655	Q8SWU2_DROME	RE26764p OS=Drosophila melanogaster OX=7227 GN=CG9330 PE=2 SV=1	47	71497	1	1	1	1
656	Q8SZD9_DROME	RE03785p OS=Drosophila melanogaster OX=7227 GN=Ugt37D1 PE=2 SV=1	47	60397	4	1	4	1
657	A0A0B4K624_DROME	RNA helicase OS=Drosophila melanogaster OX=7227 GN=Rm62 PE=1 SV=1	47	50067	1	1	1	1
658	T2FGD8_DROME	FI21483p1 OS=Drosophila melanogaster OX=7227 GN=CG4679-RA PE=2 SV=1	47	74160	1	1	1	1
659	Q0E8H9_DROME	Beta-N-acetylhexosaminidase OS=Drosophila melanogaster OX=7227 GN=Hexo1 PE=1 SV=1	47	70513	4	1	3	1
660	Q9V4E0_DROME	Complex I-49kD OS=Drosophila melanogaster OX=7227 GN=ND-49 PE=1 SV=2	46	52887	1	1	1	1
661	ERKA_DROME	Mitogen-activated protein kinase ERK-A OS=Drosophila melanogaster OX=7227 GN=rl PE=1 SV=3	46	43124	1	1	1	1
662	Q9VH09_DROME	Glycine cleavage system P protein OS=Drosophila melanogaster OX=7227 GN=Dmel\CG3999 PE=1 SV=1	46	109644	2	1	2	1
663	A0A0F6QEI3_DROME	Cyp4d1-RB OS=Drosophila melanogaster OX=7227 GN=Cyp4d1 PE=3 SV=1	46	57427	1	1	1	1
664	SDHA_DROME	Succinate dehydrogenase [ubiquinone] flavoprotein subunit, mitochondrial OS=Drosophila melanogaster OX=7227 GN=SdhA PE=2 SV=3	46	72297	2	1	2	1
665	Q9VD61_DROME	Sulfhydryl oxidase OS=Drosophila melanogaster OX=7227 GN=Qsox2 PE=2 SV=1	46	62736	2	1	2	1
666	Q9VR44_DROME	GH05102p OS=Drosophila melanogaster OX=7227 GN=CT10168 PE=1 SV=1	46	53904	1	1	1	1
667	PSMD3_DROME	Probable 26S proteasome non-ATPase regulatory subunit 3 OS=Drosophila melanogaster OX=7227 GN=Rpn3 PE=2 SV=1	45	55970	2	1	2	1
668	A0A0B4LGD3_DROME	Kazachoc, isoform G OS=Drosophila melanogaster OX=7227 GN=kcc PE=1 SV=1	45	119627	1	1	1	1
669	XPO2_DROME	Exportin-2 OS=Drosophila melanogaster OX=7227 GN=Cse1 PE=2 SV=2	45	110098	7	1	7	1
670	A0A0B4LFR4_DROME	Dolichyl-diphosphooligosaccharide--protein glycosyltransferase subunit 2 OS=Drosophila melanogaster OX=7227 GN=OstDelta PE=1 SV=1	45	69058	1	1	1	1
671	Q8SXC2_DROME	Cysteine-S-conjugate beta-lyase 2 OS=Drosophila melanogaster OX=7227 GN=Kyat PE=1 SV=1	45	51169	6	2	6	2
672	Q4V433_DROME	IP03347p (Fragment) OS=Drosophila melanogaster OX=7227 GN=Ugt36Ba PE=2 SV=1	45	59524	3	1	3	1
673	Q9VEQ0_DROME	Xylulose kinase OS=Drosophila melanogaster OX=7227 GN=Dmel\CG3534 PE=1 SV=1	45	61115	2	1	2	1
674	SIL1_DROME	Nucleotide exchange factor Sil1 OS=Drosophila melanogaster OX=7227 GN=Sil1 PE=2 SV=1	45	47913	1	1	1	1
675	D1Z373_DROME	Eukaryotic peptide chain release factor subunit 1 OS=Drosophila melanogaster OX=7227 GN=eRF1-RC PE=2 SV=1	45	49129	5	1	5	1
676	Q6NP70_DROME	RE05438p OS=Drosophila melanogaster OX=7227 GN=CG32626 PE=2 SV=1	45	76728	5	1	5	1
677	Q9V3Q4_DROME	GH25379p OS=Drosophila melanogaster OX=7227 GN=Jafrac2 PE=1 SV=1	45	26727	1	1	1	1
678	Q5IFG2_DROME	Alpha-amylase (Fragment) OS=Drosophila melanogaster OX=7227 GN=amy-d PE=3 SV=1	45	31981	2	1	2	1
679	Q8IGK8_DROME	RE72291p (Fragment) OS=Drosophila melanogaster OX=7227 GN=GM130 PE=2 SV=1	44	95902	5	1	5	1
680	X2J9A4_DROME	Translocation protein SEC62 OS=Drosophila melanogaster OX=7227 GN=Trp1 PE=1 SV=1	44	43924	2	1	2	1
681	A0A0B4KGE1_DROME	Signal transducer and activator of transcription OS=Drosophila melanogaster OX=7227 GN=Stat92E PE=3 SV=1	44	92514	2	1	2	1
682	Q9VZ58_DROME	Purple acid phosphatase OS=Drosophila melanogaster OX=7227 GN=Dmel\CG1637 PE=1 SV=1	44	51845	1	1	1	1
683	HGD_DROME	Homogentisate 1,2-dioxygenase OS=Drosophila melanogaster OX=7227 GN=hgo PE=2 SV=3	44	49366	1	1	1	1
684	Q7KJV6_DROME	SUMO-activating enzyme subunit OS=Drosophila melanogaster OX=7227 GN=Uba2 PE=2 SV=1	44	77547	1	1	1	1
685	Q8SXJ9_DROME	RE18886p OS=Drosophila melanogaster OX=7227 GN=Smvt PE=2 SV=1	43	65043	2	1	2	1
686	Q9VPY7_DROME	LD42035p OS=Drosophila melanogaster OX=7227 GN=Dmel\CG5126 PE=1 SV=1	43	52674	4	2	4	2
687	PENG_DROME	Protein penguin OS=Drosophila melanogaster OX=7227 GN=peng PE=2 SV=1	43	81251	4	1	4	1
688	Q8MSH8_DROME	GH20107p OS=Drosophila melanogaster OX=7227 GN=yellow-d PE=2 SV=1	43	40396	2	1	2	1
689	TRYE_DROME	Trypsin epsilon OS=Drosophila melanogaster OX=7227 GN=epsilonTry PE=2 SV=1	43	27793	1	1	1	1
690	CLASP_DROME	CLIP-associating protein OS=Drosophila melanogaster OX=7227 GN=chb PE=1 SV=1	43	165472	3	1	3	1
691	Q9W274_DROME	Alkaline phosphatase OS=Drosophila melanogaster OX=7227 GN=Alp2 PE=2 SV=1	43	58191	3	1	3	1
692	Q9VW00_DROME	GH28721p OS=Drosophila melanogaster OX=7227 GN=Dmel\CG9451 PE=2 SV=1	43	46501	2	1	2	1
693	MSTAB_DROME	SET domain-containing protein SmydA-8, isoform B OS=Drosophila melanogaster OX=7227 GN=SmydA-8 PE=3 SV=2	43	51079	4	1	4	1
694	MSTAA_DROME	SET domain-containing protein SmydA-8, isoform A OS=Drosophila melanogaster OX=7227 GN=SmydA-8 PE=2 SV=3	43	52123	3	1	3	1
695	OBSCN_DROME	Obscurin OS=Drosophila melanogaster OX=7227 GN=Unc-89 PE=1 SV=1	43	475358	3	1	3	1
696	Q59DY2_DROME	CHK domain-containing protein OS=Drosophila melanogaster OX=7227 GN=Dmel\CG33510 PE=4 SV=2	43	49827	2	1	2	1
697	Q7JWF1_DROME	Electron transfer flavoprotein-ubiquinone oxidoreductase OS=Drosophila melanogaster OX=7227 GN=Etf-QO PE=1 SV=1	43	65946	2	1	2	1
698	NEMF_DROME	Nuclear export mediator factor NEMF homolog OS=Drosophila melanogaster OX=7227 GN=Clbn PE=1 SV=2	42	112546	3	2	3	2
699	Q8IPE8_DROME	Enoyl-CoA hydratase OS=Drosophila melanogaster OX=7227 GN=Mtpalpha PE=1 SV=1	42	79588	12	2	9	2
700	Q8IG84_DROME	SD21996p OS=Drosophila melanogaster OX=7227 GN=Tm1 PE=1 SV=1	42	74664	3	1	3	1
701	TPM1_DROME	Tropomyosin-1, isoforms 9A/A/B OS=Drosophila melanogaster OX=7227 GN=Tm1 PE=1 SV=2	42	39301	2	1	2	1
702	Q0KHZ9_DROME	Calnexin 99A, isoform E OS=Drosophila melanogaster OX=7227 GN=Cnx99A PE=1 SV=2	42	68850	4	1	4	1
703	Q9VWD9_DROME	LD38919p OS=Drosophila melanogaster OX=7227 GN=Ubqn PE=1 SV=1	42	58798	1	1	1	1
704	SPT16_DROME	FACT complex subunit spt16 OS=Drosophila melanogaster OX=7227 GN=dre4 PE=1 SV=2	42	123506	2	1	2	1
705	T1W131_DROME	Ubiquitin-like modifier-activating enzyme 5 OS=Drosophila melanogaster OX=7227 GN=CG1749-RA PE=2 SV=1	42	44139	3	1	3	1
706	A0A0B4KGU4_DROME	RNA helicase OS=Drosophila melanogaster OX=7227 GN=bel PE=4 SV=1	41	85361	4	1	3	1
707	C1C3F8_DROME	LP16188p (Fragment) OS=Drosophila melanogaster OX=7227 GN=Rpt4-RA PE=2 SV=1	41	45938	1	1	1	1
708	Q8MRG3_DROME	RE71324p OS=Drosophila melanogaster OX=7227 GN=Nepl18 PE=2 SV=1	41	78879	3	1	3	1
709	B7YZU7_DROME	Lectin-22C OS=Drosophila melanogaster OX=7227 GN=lectin-22C PE=1 SV=1	41	29452	3	1	3	1
710	MBOA5_DROME	Lysophospholipid acyltransferase 5 OS=Drosophila melanogaster OX=7227 GN=nes PE=1 SV=1	41	57356	3	3	3	3
711	Q7K0L5_DROME	LP01562p OS=Drosophila melanogaster OX=7227 GN=veil PE=1 SV=1	41	65444	2	1	2	1
712	Q8MZ52_DROME	GH20308p OS=Drosophila melanogaster OX=7227 GN=CG10514 PE=2 SV=1	40	38681	2	1	2	1
713	ECM29_DROME	Proteasome-associated protein ECM29 homolog OS=Drosophila melanogaster OX=7227 GN=CG8858 PE=1 SV=1	40	211953	3	2	3	2
714	Q8SXQ1_DROME	Aldehyde dehydrogenase 7 family member A1 OS=Drosophila melanogaster OX=7227 GN=Aldh7A1 PE=1 SV=1	40	58278	2	1	2	1
715	OGFD1_DROME	Prolyl 3-hydroxylase sudestada1 OS=Drosophila melanogaster OX=7227 GN=sud1 PE=2 SV=1	40	61154	1	1	1	1
716	Q7JRH5_DROME	RE28271p OS=Drosophila melanogaster OX=7227 GN=Dmel\CG5726 PE=1 SV=1	40	86539	2	1	2	1
717	A0A0B4KFA6_DROME	CD98 heavy chain, isoform D OS=Drosophila melanogaster OX=7227 GN=CD98hc PE=1 SV=1	40	62922	2	1	2	1
718	Q8IQS4_DROME	MIP05773p OS=Drosophila melanogaster OX=7227 GN=CG5584 PE=2 SV=2	40	63768	6	2	6	2
719	AP3D_DROME	AP-3 complex subunit delta OS=Drosophila melanogaster OX=7227 GN=g PE=1 SV=4	40	114773	1	1	1	1
720	NCBP1_DROME	Nuclear cap-binding protein subunit 1 OS=Drosophila melanogaster OX=7227 GN=Cbp80 PE=1 SV=1	39	93167	6	1	4	1
721	Q7K0P0_DROME	Juvenile hormone-inducible protein 26 OS=Drosophila melanogaster OX=7227 GN=JhI-26 PE=1 SV=1	39	50943	3	2	3	2
722	A0A0F7J3E9_DROME	MIP06027p1 OS=Drosophila melanogaster OX=7227 GN=l(2)tid-RB PE=2 SV=1	39	56102	1	1	1	1
723	SKEL1_DROME	Protein Skeletor, isoforms B/C OS=Drosophila melanogaster OX=7227 GN=Skeletor PE=1 SV=2	39	86508	1	1	1	1
724	Q9VXI3_DROME	Uncharacterized protein, isoform C OS=Drosophila melanogaster OX=7227 GN=Dmel\CG9911 PE=1 SV=1	39	43321	4	1	3	1
725	SIRT2_DROME	NAD-dependent protein deacetylase Sirt2 OS=Drosophila melanogaster OX=7227 GN=Sirt2 PE=3 SV=1	39	40087	3	1	3	1
726	A0A0B4K6L4_DROME	Amidophosphoribosyltransferase OS=Drosophila melanogaster OX=7227 GN=Prat PE=1 SV=1	39	59482	1	1	1	1
727	A8DYJ2_DROME	Hu li tai shao, isoform P OS=Drosophila melanogaster OX=7227 GN=hts PE=1 SV=2	39	205075	3	1	3	1
728	Q8SYC4_DROME	RE68566p OS=Drosophila melanogaster OX=7227 GN=Dmel\CG13893 PE=1 SV=1	39	47678	1	1	1	1
729	Q7PLL6_DROME	Lethal (3) 80Fj, isoform A OS=Drosophila melanogaster OX=7227 GN=l(3)80Fj PE=1 SV=2	39	293723	8	1	8	1
730	API5_DROME	Apoptosis inhibitor 5 homolog OS=Drosophila melanogaster OX=7227 GN=cass PE=2 SV=1	39	59893	4	2	4	2
731	I6QP77_DROME	LqfR-L OS=Drosophila melanogaster OX=7227 GN=LqfR PE=2 SV=1	38	67483	2	1	2	1
732	Q7K3E2_DROME	LD34147p OS=Drosophila melanogaster OX=7227 GN=CT16297 PE=1 SV=1	38	61197	2	1	2	1
733	L0CQN3_DROME	Putative cytochrome P450 6t3 (Fragment) OS=Drosophila melanogaster OX=7227 GN=Cyp6t3 PE=3 SV=1	38	57017	2	1	2	1
734	A0A0B4LHC9_DROME	Uncharacterized protein, isoform B OS=Drosophila melanogaster OX=7227 GN=Dmel\CG5554 PE=1 SV=1	38	37204	3	1	3	1
735	RUVB1_DROME	RuvB-like helicase 1 OS=Drosophila melanogaster OX=7227 GN=pont PE=1 SV=1	38	50211	3	1	3	1
736	A0ANP8_DROME	CG6554 protein OS=Drosophila melanogaster OX=7227 GN=CG6554 PE=4 SV=1	38	42808	1	1	1	1
737	I0B1N8_DROME	Probable methylmalonate-semialdehyde dehydrogenase [acylating], mitochondrial (Fragment) OS=Drosophila melanogaster OX=7227 GN=CG17896-RB PE=2 SV=1	38	57629	2	1	2	1
738	Q9VXR5_DROME	LD02975p OS=Drosophila melanogaster OX=7227 GN=Dmel\CG9281 PE=1 SV=1	38	69458	3	2	3	2
739	A1Z9J3_DROME	Short stop, isoform H OS=Drosophila melanogaster OX=7227 GN=shot PE=1 SV=1	38	988943	14	1	13	1
740	Q9VG62_DROME	Toys are us OS=Drosophila melanogaster OX=7227 GN=trus PE=4 SV=1	38	53132	2	1	2	1
741	Q9VPX2_DROME	Major facilitator superfamily transporter 3 OS=Drosophila melanogaster OX=7227 GN=MFS3 PE=1 SV=1	38	55037	4	1	2	1
742	C0P8M5_DROME	MIP05689p (Fragment) OS=Drosophila melanogaster OX=7227 GN=Nop60B-RC PE=2 SV=1	37	59736	2	1	2	1
743	Q59DP9_DROME	Calcium-transporting ATPase OS=Drosophila melanogaster OX=7227 GN=PMCA PE=1 SV=3	37	138585	5	1	4	1
744	Q59DQ0_DROME	Calcium-transporting ATPase OS=Drosophila melanogaster OX=7227 GN=PMCA PE=1 SV=3	37	130364	5	1	4	1
745	A0ZX67_DROME	Gram-negative bacteria binding protein 1 OS=Drosophila melanogaster OX=7227 GN=GNBP1 PE=3 SV=1	37	55280	2	1	2	1
746	DDB1_DROME	DNA damage-binding protein 1 OS=Drosophila melanogaster OX=7227 GN=pic PE=1 SV=1	37	125965	2	1	2	1
747	I1WYI3_DROME	FI18296p1 OS=Drosophila melanogaster OX=7227 GN=Cyp4s3-RA PE=2 SV=1	37	57153	3	1	3	1
748	IDE_DROME	Insulin-degrading enzyme OS=Drosophila melanogaster OX=7227 GN=Ide PE=1 SV=4	37	113612	2	1	2	1
749	Q9U1L3_DROME	Translocating chain-associated membrane protein OS=Drosophila melanogaster OX=7227 GN=TRAM PE=3 SV=1	36	41740	1	1	1	1
750	A0A0B4LGI1_DROME	G protein alpha s subunit, isoform E OS=Drosophila melanogaster OX=7227 GN=Galphas PE=1 SV=1	36	44672	2	1	2	1
751	Q7KVQ7_DROME	Transport and golgi organization 5, isoform B OS=Drosophila melanogaster OX=7227 GN=Tango5 PE=1 SV=1	36	47863	2	1	2	1
752	ADT_DROME	ADP,ATP carrier protein OS=Drosophila melanogaster OX=7227 GN=sesB PE=2 SV=4	36	34193	2	1	2	1
753	X2J4N6_DROME	Uncharacterized protein, isoform B OS=Drosophila melanogaster OX=7227 GN=Dmel\CG6907 PE=3 SV=1	36	48681	7	2	6	2
754	Q9VNW6_DROME	Delta-1-pyrroline-5-carboxylate synthase OS=Drosophila melanogaster OX=7227 GN=P5CS PE=1 SV=1	36	84039	1	1	1	1
755	F2FB79_DROME	RE57869p OS=Drosophila melanogaster OX=7227 GN=Nha1-RA PE=2 SV=1	36	77405	2	1	2	1
756	Q7K4A8_DROME	LP01339p OS=Drosophila melanogaster OX=7227 GN=Dmel\CG10814 PE=2 SV=1	36	47067	2	1	2	1
757	Q7JYW9_DROME	Phosphotransferase OS=Drosophila melanogaster OX=7227 GN=Hex-C PE=1 SV=1	36	50706	3	1	3	1
758	E0R947_DROME	MIP25725p (Fragment) OS=Drosophila melanogaster OX=7227 GN=CG8550-RA PE=2 SV=1	36	73922	3	1	3	1
759	Q9VVA7_DROME	Tumor suppressor protein 101 OS=Drosophila melanogaster OX=7227 GN=TSG101 PE=1 SV=2	36	45162	3	1	3	1
760	H5V8E8_DROME	FI19331p1 (Fragment) OS=Drosophila melanogaster OX=7227 GN=CG11779-RA PE=2 SV=1	35	55375	6	1	6	1
761	Q9VGJ8_DROME	RE03989p OS=Drosophila melanogaster OX=7227 GN=Dmel\CG6830 PE=1 SV=1	35	101819	5	1	5	1
762	C0MIF2_DROME	Sugar phosphate phosphatase OS=Drosophila melanogaster OX=7227 GN=CG11475 PE=3 SV=1	35	54024	2	1	1	1
763	Q0E8T1_DROME	Uncharacterized protein, isoform B OS=Drosophila melanogaster OX=7227 GN=anon-SAGE:Wang-122 PE=3 SV=1	35	38094	2	1	1	1
764	Q9VGC2_DROME	RE05302p OS=Drosophila melanogaster OX=7227 GN=Dmel\CG4860 PE=2 SV=1	35	44852	2	1	1	1
765	Q8SYK8_DROME	RE55321p OS=Drosophila melanogaster OX=7227 GN=Jon99Fi PE=2 SV=1	35	28913	3	1	2	1
766	A0A0B4LEV4_DROME	Dicarboxylate carrier 3, isoform B OS=Drosophila melanogaster OX=7227 GN=Dic3 PE=3 SV=1	35	18450	4	1	1	1
767	IDGF1_DROME	Chitinase-like protein Idgf1 OS=Drosophila melanogaster OX=7227 GN=Idgf1 PE=1 SV=2	34	49345	2	1	2	1
768	Q0E8V8_DROME	MIP09469p OS=Drosophila melanogaster OX=7227 GN=Dmel\CG9380 PE=1 SV=2	34	94964	1	1	1	1
769	Q9VE49_DROME	LP06937p OS=Drosophila melanogaster OX=7227 GN=Dmel\CG7702 PE=1 SV=1	34	59479	2	1	2	1
770	Q8SZK9_DROME	HL04814p OS=Drosophila melanogaster OX=7227 GN=slf PE=1 SV=1	34	26330	2	1	2	1
771	Q9GU72_DROME	Eukaryotic translation initiation factor 2D OS=Drosophila melanogaster OX=7227 GN=eIF2D PE=3 SV=1	34	61864	1	1	1	1
772	Q8SXG0_DROME	RH13728p OS=Drosophila melanogaster OX=7227 GN=CG5162 PE=2 SV=1	34	44384	4	2	3	2
773	M9PDK3_DROME	Ubiquitin specific protease 10, isoform B OS=Drosophila melanogaster OX=7227 GN=Usp10 PE=1 SV=1	34	85920	2	1	2	1
774	Q7Z2C7_DROME	LD26327p (Fragment) OS=Drosophila melanogaster OX=7227 GN=CG7298 PE=2 SV=1	34	41645	1	1	1	1
775	DDX1_DROME	ATP-dependent RNA helicase Ddx1 OS=Drosophila melanogaster OX=7227 GN=Ddx1 PE=2 SV=1	34	80818	2	1	2	1
776	DIA_DROME	Protein diaphanous OS=Drosophila melanogaster OX=7227 GN=dia PE=2 SV=2	33	123093	1	1	1	1
777	Q9VJD1_DROME	Glucosidase 2 subunit beta OS=Drosophila melanogaster OX=7227 GN=GCS2beta PE=1 SV=1	33	61501	2	1	2	1
778	SRPRA_DROME	Signal recognition particle receptor subunit alpha homolog OS=Drosophila melanogaster OX=7227 GN=SrpRalpha PE=1 SV=2	33	67753	3	1	3	1
779	Q8MZ34_DROME	Nicalin OS=Drosophila melanogaster OX=7227 GN=CG4972 PE=2 SV=1	33	63134	3	1	3	1
780	Q7JYA0_DROME	RE20049p OS=Drosophila melanogaster OX=7227 GN=Dmel\CG6337 PE=2 SV=1	33	37205	4	2	4	2
781	SETD3_DROME	Actin-histidine N-methyltransferase OS=Drosophila melanogaster OX=7227 GN=Setd3 PE=2 SV=2	33	61119	2	1	2	1
782	Q9VFS1_DROME	Adenosine deaminase OS=Drosophila melanogaster OX=7227 GN=Adgf-D PE=1 SV=3	33	58041	1	1	1	1
783	Q9V9U2_DROME	FI19428p1 OS=Drosophila melanogaster OX=7227 GN=salt PE=2 SV=2	33	68163	1	1	1	1
784	M9PIG4_DROME	Golgi complex-localized glycoprotein 1, isoform B OS=Drosophila melanogaster OX=7227 GN=Glg1 PE=1 SV=1	33	125384	3	1	3	1
785	A1ZBB4_DROME	Uncharacterized protein, isoform B OS=Drosophila melanogaster OX=7227 GN=hnRNP U PE=1 SV=1	33	140410	4	1	4	1
786	Q4V5D6_DROME	RH09956p (Fragment) OS=Drosophila melanogaster OX=7227 GN=CG10031 PE=2 SV=1	33	16250	1	1	1	1
787	PYR1_DROME	CAD protein OS=Drosophila melanogaster OX=7227 GN=r PE=1 SV=3	33	246515	3	1	3	1
788	Q8SZR1_DROME	RE11719p OS=Drosophila melanogaster OX=7227 GN=CG15239 PE=2 SV=1	33	51121	2	1	2	1
789	C0P8M3_DROME	MIP05624p (Fragment) OS=Drosophila melanogaster OX=7227 GN=CG5999-RA PE=2 SV=1	33	59367	3	1	3	1
790	B3DNM3_DROME	BCL2-associated athanogene 6 OS=Drosophila melanogaster OX=7227 PE=2 SV=1	32	124223	1	1	1	1
791	Q9VVK5_DROME	Adenosine deaminase OS=Drosophila melanogaster OX=7227 GN=Adgf-A PE=1 SV=1	32	62785	2	1	2	1
792	PP2B2_DROME	Serine/threonine-protein phosphatase 2B catalytic subunit 2 OS=Drosophila melanogaster OX=7227 GN=Pp2B-14D PE=1 SV=2	32	63061	3	1	3	1
793	PO210_DROME	Nuclear pore membrane glycoprotein 210 OS=Drosophila melanogaster OX=7227 GN=Gp210 PE=1 SV=1	31	209661	2	1	2	1
794	XRN2_DROME	5~-3~ exoribonuclease 2 homolog OS=Drosophila melanogaster OX=7227 GN=Rat1 PE=1 SV=2	31	103895	1	1	1	1
795	M9PGH3_DROME	Chitinase 10, isoform B OS=Drosophila melanogaster OX=7227 GN=Cht10 PE=3 SV=1	31	258612	6	2	6	2
796	A1Z7E8_DROME	Maltase A4 OS=Drosophila melanogaster OX=7227 GN=Mal-A4 PE=2 SV=1	31	66434	1	1	1	1
797	M9PC99_DROME	Secretory 24CD, isoform C OS=Drosophila melanogaster OX=7227 GN=Sec24CD PE=1 SV=1	30	133667	4	1	4	1
798	Q9VJD7_DROME	RH50269p OS=Drosophila melanogaster OX=7227 GN=SPH93 PE=2 SV=1	29	53149	2	0	2	0
799	B4YWW6_DROME	Uncharacterized protein (Fragment) OS=Drosophila melanogaster OX=7227 GN=CG1703 PE=4 SV=1	29	24349	1	1	1	1
800	X2JHT0_DROME	Death related ced-3/Nedd2-like caspase, isoform G OS=Drosophila melanogaster OX=7227 GN=Dredd PE=3 SV=1	29	50010	3	1	2	1
801	Q5BN17_DROME	Reverse transcriptase OS=Drosophila melanogaster OX=7227 GN=pol PE=4 SV=1	29	126072	2	1	1	1
802	Q9VCD9_DROME	Uncharacterized protein, isoform C OS=Drosophila melanogaster OX=7227 GN=BcDNA:RE30346 PE=1 SV=3	29	17389	2	1	1	1
803	Q9VRG8_DROME	GH01474p OS=Drosophila melanogaster OX=7227 GN=Dmel\CG1486 PE=1 SV=1	29	91465	3	0	3	0
804	ATD3A_DROME	ATPase family AAA domain-containing protein 3A homolog OS=Drosophila melanogaster OX=7227 GN=bor PE=1 SV=2	29	68318	1	1	1	1
805	A1ZBJ2_DROME	Uncharacterized protein, isoform B OS=Drosophila melanogaster OX=7227 GN=cg7461 PE=1 SV=2	28	68325	2	1	1	1
806	C0HDN5_DROME	MIP05619p (Fragment) OS=Drosophila melanogaster OX=7227 GN=CG8270-RA PE=2 SV=1	28	73083	7	0	3	0
807	E3CTU3_DROME	RT10325p (Fragment) OS=Drosophila melanogaster OX=7227 GN=CG32372-RA PE=2 SV=1	28	89403	4	1	4	1
808	Q7YU68_DROME	V-type proton ATPase subunit a OS=Drosophila melanogaster OX=7227 GN=Vha100-5 PE=2 SV=1	28	46311	1	1	1	1
809	FUSIL_DROME	RNA-binding protein fusilli OS=Drosophila melanogaster OX=7227 GN=fus PE=2 SV=1	28	102679	2	0	2	0
810	Q9VGH5_DROME	AT27789p OS=Drosophila melanogaster OX=7227 GN=glo PE=1 SV=1	28	61359	2	0	2	0
811	NMT_DROME	Glycylpeptide N-tetradecanoyltransferase OS=Drosophila melanogaster OX=7227 GN=Nmt PE=2 SV=2	28	53798	3	0	3	0
812	A0A2U8U0K3_DROME	Glucose dehydrogenase, isoform B OS=Drosophila melanogaster OX=7227 GN=Gld PE=1 SV=1	28	68351	2	1	2	1
813	A0A126BEE6_DROME	Uncharacterized protein, isoform B OS=Drosophila melanogaster OX=7227 GN=Dmel\CG8223 PE=4 SV=1	27	51859	2	1	2	1
814	OAT_DROME	Ornithine aminotransferase, mitochondrial OS=Drosophila melanogaster OX=7227 GN=Oat PE=2 SV=1	27	47281	2	1	2	1
815	Q0E8R1_DROME	FI07211p OS=Drosophila melanogaster OX=7227 GN=vir-1 PE=1 SV=1	27	48568	3	1	2	1
816	A0A0B4KEI4_DROME	Pre-lola-G, isoform C (Fragment) OS=Drosophila melanogaster OX=7227 GN=pre-lola-G PE=4 SV=2	27	47975	1	1	1	1
817	Q5LJN5_DROME	Male fertility factor kl5 OS=Drosophila melanogaster OX=7227 GN=kl-5 PE=3 SV=4	27	525908	6	0	3	0
818	M9NG70_DROME	Chitinase 6, isoform F OS=Drosophila melanogaster OX=7227 GN=Cht6 PE=3 SV=1	27	150637	2	0	2	0
819	A8JUP3_DROME	Chitinase 6, isoform H OS=Drosophila melanogaster OX=7227 GN=Cht6 PE=1 SV=2	27	244089	2	0	2	0
820	D0IQ88_DROME	SD08043p OS=Drosophila melanogaster OX=7227 GN=CG8771-RA PE=2 SV=1	27	50083	1	1	1	1
821	E2QDA1_DROME	FI15228p1 OS=Drosophila melanogaster OX=7227 GN=karr PE=2 SV=1	26	11260	2	0	1	0
822	Q9W430_DROME	Biotinidase OS=Drosophila melanogaster OX=7227 GN=Btnd PE=2 SV=1	25	61865	1	1	1	1
823	L0MQ08_DROME	Calsyntenin-1, isoform C OS=Drosophila melanogaster OX=7227 GN=Cals PE=4 SV=1	25	110522	1	0	1	0
824	A0A0B4LHF7_DROME	RNA helicase OS=Drosophila melanogaster OX=7227 GN=pit PE=4 SV=1	24	76880	3	0	2	0
825	A0A0B4KHZ1_DROME	Lipid storage droplet-1, isoform D OS=Drosophila melanogaster OX=7227 GN=Lsd-1 PE=1 SV=1	24	45751	3	0	3	0
826	RFA1_DROME	Replication protein A 70 kDa DNA-binding subunit OS=Drosophila melanogaster OX=7227 GN=RpA-70 PE=1 SV=1	24	66582	1	0	1	0
827	Q7K3Z3_DROME	NSFL1 cofactor p47 OS=Drosophila melanogaster OX=7227 GN=p47 PE=1 SV=1	24	43353	1	0	1	0
828	3BP5H_DROME	SH3 domain-binding protein 5 homolog OS=Drosophila melanogaster OX=7227 GN=pcs PE=1 SV=4	24	53733	2	0	2	0
829	Q5U160_DROME	RE04643p OS=Drosophila melanogaster OX=7227 GN=CG5290 PE=2 SV=1	24	92083	3	0	3	0
830	GBLP_DROME	Guanine nucleotide-binding protein subunit beta-like protein OS=Drosophila melanogaster OX=7227 GN=Rack1 PE=1 SV=2	24	35596	2	0	2	0
831	CP4C3_DROME	Cytochrome P450 4c3 OS=Drosophila melanogaster OX=7227 GN=Cyp4c3 PE=2 SV=1	23	60718	1	0	1	0
832	Q8IMH4_DROME	Saposin-related, isoform B OS=Drosophila melanogaster OX=7227 GN=Sap-r PE=1 SV=2	23	97554	4	0	4	0
833	CAPR1_DROME	Caprin homolog OS=Drosophila melanogaster OX=7227 GN=Capr PE=1 SV=1	23	103528	3	0	3	0
834	Q6IHH3_DROME	HDC02577 OS=Drosophila melanogaster OX=7227 GN=HDC02577 PE=4 SV=1	23	23159	1	0	1	0
835	Q8SXT0_DROME	RE33648p OS=Drosophila melanogaster OX=7227 GN=ND-51 PE=2 SV=1	23	26428	2	0	2	0
836	GALT_DROME	Probable galactose-1-phosphate uridylyltransferase OS=Drosophila melanogaster OX=7227 GN=Galt PE=2 SV=2	22	40421	3	0	2	0
837	H9ZYP6_DROME	Chromatin-remodeling ATPase INO80 OS=Drosophila melanogaster OX=7227 GN=Ino80-RA PE=2 SV=1	22	186968	2	0	2	0
838	Q8IGX8_DROME	RE08878p OS=Drosophila melanogaster OX=7227 GN=mod PE=2 SV=1	22	27893	3	0	3	0
839	Q8MQP7_DROME	Pinstripe, isoform C OS=Drosophila melanogaster OX=7227 GN=pns PE=2 SV=1	22	91181	2	0	2	0
840	Q9VTZ4_DROME	Phosphoacetylglucosamine mutase OS=Drosophila melanogaster OX=7227 GN=nst PE=1 SV=1	22	60543	5	0	4	0
841	Q9W275_DROME	Alkaline phosphatase OS=Drosophila melanogaster OX=7227 GN=Alp7 PE=2 SV=1	21	58222	3	0	3	0
842	Q9W3H4_DROME	LD36273p OS=Drosophila melanogaster OX=7227 GN=sni PE=1 SV=1	21	26496	1	0	1	0
843	Q6NPB1_DROME	RH57813p OS=Drosophila melanogaster OX=7227 GN=Shc PE=2 SV=1	21	44949	1	0	1	0
844	Q9VEZ2_DROME	WD_REPEATS_REGION domain-containing protein OS=Drosophila melanogaster OX=7227 GN=Dmel\CG10185 PE=4 SV=1	20	195772	4	0	3	0
845	A0A6F7UQK0_DROME	Cytoplasmic linker protein 190, isoform W OS=Drosophila melanogaster OX=7227 GN=CLIP-190 PE=1 SV=1	20	200737	4	0	4	0
846	FUCO_DROME	Putative alpha-L-fucosidase OS=Drosophila melanogaster OX=7227 GN=Fuca PE=2 SV=2	20	57686	1	0	1	0
847	Q9VAD3_DROME	Vacuolar protein sorting 13B, isoform A OS=Drosophila melanogaster OX=7227 GN=Vps13B PE=4 SV=3	20	424718	4	0	4	0
848	Q6AWJ1_DROME	LP04173p OS=Drosophila melanogaster OX=7227 GN=CG1317 PE=2 SV=1	20	110998	2	0	2	0
849	ZGPAT_DROME	Zinc finger CCCH-type with G patch domain-containing protein OS=Drosophila melanogaster OX=7227 GN=CG4709 PE=2 SV=1	19	58598	2	0	1	0
850	Q8T3P8_DROME	Signal recognition particle 54 kDa protein OS=Drosophila melanogaster OX=7227 GN=Srp54k PE=2 SV=1	18	63081	2	0	2	0
851	A0A0B4KGX1_DROME	Jaguar, isoform L OS=Drosophila melanogaster OX=7227 GN=jar PE=1 SV=1	18	144846	3	0	3	0
852	ASTE_DROME	Protein asteroid OS=Drosophila melanogaster OX=7227 GN=ast PE=2 SV=1	18	98314	1	0	1	0
853	B3P079_DROER	Carboxypeptidase OS=Drosophila erecta OX=7220 GN=Dere\GG15819 PE=3 SV=1	13	54514	1	0	1	0

## Sheet: Mascot G4
Band G4
prot_hit_num	prot_acc	prot_desc	prot_score	prot_mass	prot_matches	prot_matches_sig	prot_sequences	prot_sequences_sig
1	Q8MLU9_DROME	Uncharacterized protein OS=Drosophila melanogaster OX=7227 GN=Dmel\CG13492 PE=4 SV=3	4433	321099	150	117	104	85
2	M9PCE5_DROME	Hemolectin, isoform B OS=Drosophila melanogaster OX=7227 GN=Hml PE=1 SV=1	4402	425873	309	177	164	109
3	Q9U5D0_DROME	Hemolectin OS=Drosophila melanogaster OX=7227 GN=Hml PE=2 SV=1	4302	426068	307	172	163	108
4	Q7KRU8_DROME	Ferritin OS=Drosophila melanogaster OX=7227 GN=Fer1HCH PE=1 SV=1	2909	23131	177	105	15	10
5	Q8MRN5_DROME	Aminopeptidase OS=Drosophila melanogaster OX=7227 GN=CG5839 PE=1 SV=1	2492	106791	182	87	47	37
6	Q9VF51_DROME	Aldehyde oxidase 3, isoform A OS=Drosophila melanogaster OX=7227 GN=AOX3 PE=1 SV=1	1744	137799	103	58	55	37
7	Q8SWX4_DROME	Aminopeptidase OS=Drosophila melanogaster OX=7227 GN=CG5839 PE=1 SV=1	1588	108294	96	52	32	27
8	Q9VFQ9_DROME	Dipeptidase B, isoform A OS=Drosophila melanogaster OX=7227 GN=Dip-B PE=1 SV=2	1324	55499	158	63	32	22
9	A0A0B4KHF0_DROME	Ferritin OS=Drosophila melanogaster OX=7227 GN=Fer2LCH PE=1 SV=1	1264	26179	136	61	20	18
10	APLP_DROME	Apolipophorins OS=Drosophila melanogaster OX=7227 GN=apolpp PE=1 SV=2	1045	372447	109	54	94	47
11	M9PBZ4_DROME	Dumpy, isoform W OS=Drosophila melanogaster OX=7227 GN=dpy PE=4 SV=1	974	1914486	97	49	92	47
12	LAMB1_DROME	Laminin subunit beta-1 OS=Drosophila melanogaster OX=7227 GN=LanB1 PE=1 SV=4	822	198205	30	23	19	16
13	A1ZB24_DROME	Mucin 55B, isoform A OS=Drosophila melanogaster OX=7227 GN=Muc55B PE=1 SV=1	724	50514	23	20	8	7
14	XDH_DROME	Xanthine dehydrogenase OS=Drosophila melanogaster OX=7227 GN=ry PE=2 SV=2	679	146833	45	22	32	16
15	LAMC1_DROME	Laminin subunit gamma-1 OS=Drosophila melanogaster OX=7227 GN=LanB2 PE=2 SV=2	535	182223	27	20	20	16
16	CATA_DROME	Catalase OS=Drosophila melanogaster OX=7227 GN=Cat PE=1 SV=2	502	57113	31	18	21	14
17	Q8IRV7_DROME	Terribly reduced optic lobes, isoform AG OS=Drosophila melanogaster OX=7227 GN=trol PE=1 SV=3	476	344924	32	19	25	15
18	X2JCE8_DROME	Terribly reduced optic lobes, isoform BA OS=Drosophila melanogaster OX=7227 GN=trol PE=1 SV=1	476	464929	33	19	26	15
19	A0A6H2EG25_DROME	Terribly reduced optic lobes, isoform BC OS=Drosophila melanogaster OX=7227 GN=trol PE=1 SV=1	454	439954	33	18	25	14
20	A1ZBG9_DROME	Beta-glucuronidase OS=Drosophila melanogaster OX=7227 GN=Dmel\CG15117 PE=1 SV=1	446	76988	39	20	21	13
21	LAMA_DROME	Laminin subunit alpha OS=Drosophila melanogaster OX=7227 GN=LanA PE=1 SV=2	422	410893	27	18	19	14
22	D0UGE6_DROME	Tenectin isoform 1 OS=Drosophila melanogaster OX=7227 GN=tnc PE=2 SV=1	349	299425	49	16	35	15
23	Q9VSJ0_DROME	Ecdysone-inducible gene E1 OS=Drosophila melanogaster OX=7227 GN=ImpE1 PE=2 SV=2	229	176858	17	6	12	6
24	Q7KVZ0_DROME	Terribly reduced optic lobes, isoform BB OS=Drosophila melanogaster OX=7227 GN=trol PE=1 SV=1	221	461600	22	9	19	8
25	PPN_DROME	Papilin OS=Drosophila melanogaster OX=7227 GN=Ppn PE=1 SV=2	185	312834	14	9	14	9
26	Q9V9T9_DROME	Beta-glucuronidase OS=Drosophila melanogaster OX=7227 GN=betaGlu PE=1 SV=1	179	79252	28	11	21	11
27	Q7JWE2_DROME	GH09427p OS=Drosophila melanogaster OX=7227 GN=CG6183 PE=2 SV=1	175	30988	5	5	5	5
28	CO4A1_DROME	Collagen alpha-1(IV) chain OS=Drosophila melanogaster OX=7227 GN=Col4a1 PE=1 SV=3	172	174193	9	6	5	4
29	Q9VMV5_DROME	Viking, isoform A OS=Drosophila melanogaster OX=7227 GN=vkg PE=1 SV=1	164	193659	16	9	12	7
30	A4VA65_DROME	Fst (Fragment) OS=Drosophila melanogaster OX=7227 GN=CG9434 PE=4 SV=1	160	27616	3	2	2	2
31	Q9VQL7_DROME	3-oxoacyl-[acyl-carrier-protein] reductase OS=Drosophila melanogaster OX=7227 GN=FASN1 PE=1 SV=1	154	266277	26	6	24	6
32	ALF_DROME	Fructose-bisphosphate aldolase OS=Drosophila melanogaster OX=7227 GN=Ald1 PE=1 SV=5	130	39023	6	3	6	3
33	RL4_DROME	60S ribosomal protein L4 OS=Drosophila melanogaster OX=7227 GN=RpL4 PE=1 SV=2	130	44998	8	4	8	4
34	EF1A1_DROME	Elongation factor 1-alpha 1 OS=Drosophila melanogaster OX=7227 GN=eEF1alpha1 PE=1 SV=2	124	50275	11	7	9	6
35	Q9VXC7_DROME	RE37738p OS=Drosophila melanogaster OX=7227 GN=Dmel\CG9673 PE=1 SV=1	122	27850	5	3	5	3
36	ADH_DROME	Alcohol dehydrogenase OS=Drosophila melanogaster OX=7227 GN=Adh PE=1 SV=2	121	27744	8	4	6	4
37	Q8IN25_DROME	Aminopeptidase OS=Drosophila melanogaster OX=7227 GN=Dmel\CG31198 PE=1 SV=1	119	106667	4	2	4	2
38	Q9W273_DROME	Alkaline phosphatase OS=Drosophila melanogaster OX=7227 GN=Alp8 PE=2 SV=1	117	57371	6	3	6	3
39	MAL1_DROME	Maltase A1 OS=Drosophila melanogaster OX=7227 GN=Mal-A1 PE=2 SV=2	115	66344	5	3	5	3
40	F6J376_DROME	CG3546 (Fragment) OS=Drosophila melanogaster OX=7227 GN=CG3546 PE=4 SV=1	109	27555	6	3	6	3
41	RL19_DROME	60S ribosomal protein L19 OS=Drosophila melanogaster OX=7227 GN=RpL19 PE=1 SV=2	107	23983	6	1	6	1
42	A8Y560_DROME	Ribosomal protein L15 OS=Drosophila melanogaster OX=7227 GN=RpL15 PE=1 SV=2	104	24310	6	4	6	4
43	Q8IPB7_DROME	Alpha-mannosidase OS=Drosophila melanogaster OX=7227 GN=LManII PE=1 SV=1	98	122659	11	7	11	7
44	O97061_DROME	Ccp84Ad OS=Drosophila melanogaster OX=7227 GN=Ccp84Ad PE=4 SV=1	94	20810	5	4	4	3
45	Q8MRG9_DROME	RE37895p OS=Drosophila melanogaster OX=7227 GN=CG7248 PE=2 SV=1	91	86067	5	4	5	4
46	PRDX1_DROME	Peroxiredoxin 1 OS=Drosophila melanogaster OX=7227 GN=Jafrac1 PE=1 SV=1	90	21724	6	2	5	2
47	NDG_DROME	Nidogen OS=Drosophila melanogaster OX=7227 GN=Ndg PE=1 SV=1	89	148986	7	3	7	3
48	A0A0B4K7X5_DROME	Glycogenin, isoform D OS=Drosophila melanogaster OX=7227 GN=Gyg PE=1 SV=1	88	61710	6	4	4	3
49	X2JE06_DROME	GEO07624p1 OS=Drosophila melanogaster OX=7227 GN=RpL24 PE=1 SV=1	87	17509	3	2	3	2
50	SODC_DROME	Superoxide dismutase [Cu-Zn] OS=Drosophila melanogaster OX=7227 GN=Sod1 PE=1 SV=2	78	15689	1	1	1	1
51	Q9W3L4_DROME	GH20802p OS=Drosophila melanogaster OX=7227 GN=Dmel\CG2233 PE=1 SV=1	78	46479	6	2	6	2
52	A0A0B4LH50_DROME	Actin 87E, isoform C OS=Drosophila melanogaster OX=7227 GN=Act87E PE=3 SV=1	76	41775	9	2	8	2
53	Q7JW48_DROME	RE12410p OS=Drosophila melanogaster OX=7227 GN=Dmel\CG10911 PE=2 SV=1	74	37626	3	2	3	2
54	MAL2_DROME	Maltase A2 OS=Drosophila melanogaster OX=7227 GN=Mal-A2 PE=2 SV=2	73	64501	9	6	8	6
55	Q8SYB5_DROME	RE74144p OS=Drosophila melanogaster OX=7227 GN=Jon65Aiv PE=2 SV=1	72	29178	2	1	2	1
56	ENO_DROME	Enolase OS=Drosophila melanogaster OX=7227 GN=Eno PE=1 SV=2	70	54276	5	3	5	3
57	Q8IPD5_DROME	Cuticular protein 31A OS=Drosophila melanogaster OX=7227 GN=Cpr31A PE=2 SV=1	70	35485	1	1	1	1
58	D3DMH8_DROME	RNA helicase OS=Drosophila melanogaster OX=7227 GN=eIF-4a-RD PE=2 SV=1	69	45875	3	2	3	2
59	B5RIJ9_DROME	60S ribosomal protein L30 (Fragment) OS=Drosophila melanogaster OX=7227 PE=2 SV=1	66	14253	1	1	1	1
60	GPDA_DROME	Glycerol-3-phosphate dehydrogenase [NAD(+)], cytoplasmic OS=Drosophila melanogaster OX=7227 GN=Gpdh1 PE=1 SV=3	65	39659	6	5	6	5
61	Q8SZL4_DROME	RH13984p OS=Drosophila melanogaster OX=7227 GN=Ccp84Ab PE=2 SV=1	64	23028	5	3	4	2
62	KARG_DROME	Arginine kinase OS=Drosophila melanogaster OX=7227 GN=Argk PE=2 SV=2	63	39841	4	2	4	2
63	B6IDQ8_DROME	FI06483p (Fragment) OS=Drosophila melanogaster OX=7227 GN=CG10725-RB PE=2 SV=1	62	30404	2	2	2	2
64	RL3_DROME	60S ribosomal protein L3 OS=Drosophila melanogaster OX=7227 GN=RpL3 PE=1 SV=3	61	46886	3	2	3	2
65	Q9U617_DROME	Pericardine OS=Drosophila melanogaster OX=7227 GN=prc PE=2 SV=1	58	164562	3	1	3	1
66	Q1RL03_DROME	IP15830p OS=Drosophila melanogaster OX=7227 GN=CG7874 PE=2 SV=1	58	50876	4	3	3	2
67	Q8IGV4_DROME	RE23622p (Fragment) OS=Drosophila melanogaster OX=7227 GN=Moca-cyp PE=2 SV=1	57	116296	5	2	3	1
68	Q9VF53_DROME	Aldehyde oxidase 1 OS=Drosophila melanogaster OX=7227 GN=AOX1 PE=1 SV=1	57	139036	11	3	9	2
69	Q7KSU6_DROME	Uncharacterized protein, isoform D OS=Drosophila melanogaster OX=7227 GN=anon-WO0118547.344 PE=1 SV=1	56	63004	3	2	3	2
70	H1ZYF1_DROME	40S ribosomal protein S6 OS=Drosophila melanogaster OX=7227 GN=RpS6 PE=3 SV=1	55	28390	4	2	3	2
71	KPYK_DROME	Pyruvate kinase OS=Drosophila melanogaster OX=7227 GN=PyK PE=2 SV=2	53	57404	4	2	4	2
72	Q4V3F7_DROME	IP10437p (Fragment) OS=Drosophila melanogaster OX=7227 GN=BcDNA:GH10614 PE=2 SV=1	53	36168	2	1	2	1
73	Q7YZ99_DROME	Serine-arginine repetitive matrix 2/3/4, isoform A OS=Drosophila melanogaster OX=7227 GN=Srrm234 PE=1 SV=1	50	122588	9	1	7	1
74	E0R939_DROME	MIP25427p (Fragment) OS=Drosophila melanogaster OX=7227 GN=CG8690-RA PE=2 SV=1	50	68119	3	2	3	2
75	E1JI93_DROME	Tequila, isoform F OS=Drosophila melanogaster OX=7227 GN=teq PE=1 SV=2	50	263791	1	1	1	1
76	G3P1_DROME	Glyceraldehyde-3-phosphate dehydrogenase 1 OS=Drosophila melanogaster OX=7227 GN=Gapdh1 PE=2 SV=2	49	35328	5	2	5	2
77	A0A0B4LFH8_DROME	ATP-citrate synthase OS=Drosophila melanogaster OX=7227 GN=ATPCL PE=1 SV=1	49	119743	2	1	2	1
78	EF2_DROME	Eukaryotic translation elongation factor 2 OS=Drosophila melanogaster OX=7227 GN=eEF2 PE=1 SV=4	49	94398	7	2	7	2
79	GBLP_DROME	Guanine nucleotide-binding protein subunit beta-like protein OS=Drosophila melanogaster OX=7227 GN=Rack1 PE=1 SV=2	48	35596	2	1	2	1
80	A0A0B4LGZ5_DROME	Ribosomal protein L11, isoform B OS=Drosophila melanogaster OX=7227 GN=RpL11 PE=1 SV=1	46	21099	1	1	1	1
81	X2JIQ5_DROME	60S ribosomal protein L17 OS=Drosophila melanogaster OX=7227 GN=RpL17 PE=3 SV=1	46	21579	3	1	3	1
82	X2J5G6_DROME	Ribosomal protein L7, isoform B OS=Drosophila melanogaster OX=7227 GN=RpL7 PE=3 SV=1	46	29534	2	1	2	1
83	Q9VIE8_DROME	Aconitate hydratase, mitochondrial OS=Drosophila melanogaster OX=7227 GN=mAcon1 PE=1 SV=2	46	85345	3	3	3	3
84	G3M3A2_DROME	Ribosomal protein S3, isoform B OS=Drosophila melanogaster OX=7227 GN=RpS3 PE=1 SV=1	46	27454	2	1	2	1
85	G3P2_DROME	Glyceraldehyde-3-phosphate dehydrogenase 2 OS=Drosophila melanogaster OX=7227 GN=Gapdh2 PE=1 SV=2	44	35347	6	1	6	1
86	A0A1B2AIV7_DROME	60S ribosomal protein L14 (Fragment) OS=Drosophila melanogaster OX=7227 PE=2 SV=1	44	19162	2	1	2	1
87	Q9VQT8_DROME	Immune induced molecule 33, isoform A OS=Drosophila melanogaster OX=7227 GN=IM33 PE=1 SV=1	44	8745	1	1	1	1
88	Q8IRB3_DROME	Uncharacterized protein OS=Drosophila melanogaster OX=7227 GN=Dmel\CG32241 PE=4 SV=2	44	44989	4	1	4	1
89	A0A1B2AKQ4_DROME	GEO10457p1 (Fragment) OS=Drosophila melanogaster OX=7227 PE=2 SV=1	43	17142	1	1	1	1
90	Q9VKS4_DROME	LD16579p OS=Drosophila melanogaster OX=7227 GN=Dmel\CG17104 PE=2 SV=1	42	48856	2	1	1	1
91	A1Z8J7_DROME	KappaTry OS=Drosophila melanogaster OX=7227 GN=kappaTry PE=4 SV=3	42	28227	2	1	2	1
92	C6SV02_DROME	60S ribosomal protein L35 (Fragment) OS=Drosophila melanogaster OX=7227 GN=RpL35-RA PE=2 SV=1	42	15280	2	1	2	1
93	M9PBL3_DROME	HSP 82 OS=Drosophila melanogaster OX=7227 GN=Hsp83 PE=3 SV=1	41	81814	6	1	6	1
94	Q1RKX0_DROME	HSP 82 (Fragment) OS=Drosophila melanogaster OX=7227 PE=2 SV=1	41	57594	1	1	1	1
95	M9PHM6_DROME	60S ribosomal protein L18 OS=Drosophila melanogaster OX=7227 GN=RpL18 PE=3 SV=1	41	21651	2	1	2	1
96	A0A0B4LF52_DROME	BetaTrypsin, isoform B OS=Drosophila melanogaster OX=7227 GN=betaTry PE=4 SV=1	41	25677	1	1	1	1
97	MP20_DROME	Muscle-specific protein 20 OS=Drosophila melanogaster OX=7227 GN=Mp20 PE=2 SV=2	41	20177	2	1	2	1
98	B5RII9_DROME	FI02846p (Fragment) OS=Drosophila melanogaster OX=7227 GN=TwdlB-RA PE=2 SV=1	40	30677	1	1	1	1
99	C7LA75_DROME	Heat shock protein cognate 4, isoform G OS=Drosophila melanogaster OX=7227 GN=Hsc70-4 PE=1 SV=1	40	71087	3	1	3	1
100	TRYA_DROME	Trypsin alpha OS=Drosophila melanogaster OX=7227 GN=alphaTry PE=2 SV=1	40	26025	1	1	1	1
101	A0A0B4JD11_DROME	Eukaryotic translation elongation factor 1 gamma, isoform C OS=Drosophila melanogaster OX=7227 GN=eEF1gamma PE=4 SV=1	37	48937	3	2	3	2
102	Q9VB94_DROME	LP07116p OS=Drosophila melanogaster OX=7227 GN=DmelL7 PE=2 SV=1	37	72384	1	1	1	1
103	Q9VE40_DROME	RH24988p OS=Drosophila melanogaster OX=7227 GN=anon-EST:ParkEST066 PE=2 SV=1	37	22554	1	1	1	1
104	Q26433_DROME	Myosin heavy chain (Fragment) OS=Drosophila melanogaster OX=7227 GN=Mhc PE=4 SV=1	37	44936	3	1	3	1
105	A0A0S0WIH4_DROME	Myosin heavy chain, isoform V OS=Drosophila melanogaster OX=7227 GN=Mhc PE=1 SV=1	37	224362	4	1	4	1
106	Q9VU22_DROME	Uncharacterized protein OS=Drosophila melanogaster OX=7227 GN=Dmel\CG14120 PE=1 SV=1	37	150993	1	1	1	1
107	Q8T0I9_DROME	GH27479p OS=Drosophila melanogaster OX=7227 GN=Tsp PE=2 SV=1	36	47324	3	1	3	1
108	M9PEA9_DROME	Sallimus, isoform Z OS=Drosophila melanogaster OX=7227 GN=sls PE=3 SV=1	36	1723243	17	1	9	1
109	A0A0B4KFZ9_DROME	Histone H4 OS=Drosophila melanogaster OX=7227 GN=His4r PE=3 SV=1	35	11374	1	1	1	1
110	Q9VV23_DROME	LP19160p OS=Drosophila melanogaster OX=7227 GN=Dmel\CG13044 PE=2 SV=1	34	15621	1	1	1	1
111	TBA1_DROME	Tubulin alpha-1 chain OS=Drosophila melanogaster OX=7227 GN=alphaTub84B PE=1 SV=1	33	49876	4	1	4	1
112	TPIS_DROME	Triosephosphate isomerase OS=Drosophila melanogaster OX=7227 GN=Tpi PE=1 SV=3	33	26609	4	1	4	1
113	A0A0S0WH10_DROME	Neuropeptide-like 2, isoform C OS=Drosophila melanogaster OX=7227 GN=Nplp2 PE=4 SV=1	33	13147	2	1	2	1
114	NOTCH_DROME	Neurogenic locus Notch protein OS=Drosophila melanogaster OX=7227 GN=N PE=1 SV=3	33	288662	2	1	2	1
115	X2JEM4_DROME	40S ribosomal protein S28 OS=Drosophila melanogaster OX=7227 GN=RpS28b PE=2 SV=1	33	7472	1	1	1	1
116	PPO2_DROME	Phenoloxidase 2 OS=Drosophila melanogaster OX=7227 GN=PPO2 PE=1 SV=1	32	79235	2	1	2	1
117	Q8SYW5_DROME	RE30702p OS=Drosophila melanogaster OX=7227 GN=Muc26B PE=2 SV=1	32	37655	2	1	2	1
118	Q9VJ73_DROME	Ada2a-containing complex component 2 OS=Drosophila melanogaster OX=7227 GN=Atac2 PE=1 SV=1	32	89117	3	2	1	1
119	Q7KUH2_DROME	Mucin 68Ca OS=Drosophila melanogaster OX=7227 GN=Muc68Ca PE=4 SV=1	32	308905	3	1	2	1
120	NU214_DROME	Nuclear pore complex protein Nup214 OS=Drosophila melanogaster OX=7227 GN=Nup214 PE=1 SV=2	32	175067	1	1	1	1
121	A1ZB18_DROME	Uncharacterized protein OS=Drosophila melanogaster OX=7227 GN=Dmel\CG10910 PE=4 SV=1	32	70327	3	1	3	1
122	X2JBD0_DROME	Mucin 11A OS=Drosophila melanogaster OX=7227 GN=Muc11A PE=4 SV=1	31	142829	2	1	2	1
123	Q9VMZ8_DROME	RT04435p OS=Drosophila melanogaster OX=7227 GN=TwdlV PE=2 SV=1	31	26499	3	1	3	1
124	Q8IGY1_DROME	RE08101p OS=Drosophila melanogaster OX=7227 GN=Tm1 PE=1 SV=1	31	80004	2	1	2	1
125	A1Z7Z4_DROME	Uncharacterized protein, isoform B OS=Drosophila melanogaster OX=7227 GN=Dmel\CG1648 PE=1 SV=1	31	24205	1	1	1	1
126	Q9W2R9_DROME	Rabphilin, isoform A OS=Drosophila melanogaster OX=7227 GN=Rph PE=4 SV=2	31	72116	1	1	1	1
127	D0IQ93_DROME	GM15527p OS=Drosophila melanogaster OX=7227 GN=CG7356-RB PE=2 SV=1	30	86900	2	1	2	1
128	Q9W275_DROME	Alkaline phosphatase OS=Drosophila melanogaster OX=7227 GN=Alp7 PE=2 SV=1	30	58222	4	0	4	0
129	A0A075BID1_DROME	Stonewall (Fragment) OS=Drosophila melanogaster OX=7227 GN=stwl PE=4 SV=1	28	107068	3	0	1	0
130	Q9VS67_DROME	RE13502p OS=Drosophila melanogaster OX=7227 GN=carboxypeptidase b1 PE=2 SV=2	28	48024	1	1	1	1
131	A0A0F6T1J9_DROME	6-phosphogluconate dehydrogenase, decarboxylating OS=Drosophila melanogaster OX=7227 GN=Pgd PE=3 SV=1	28	52397	2	0	2	0
132	A0A0B4JD34_DROME	Uncharacterized protein, isoform I OS=Drosophila melanogaster OX=7227 GN=CG15608 PE=4 SV=1	25	98768	1	0	1	0
133	Q9VRL7_DROME	Uncharacterized protein OS=Drosophila melanogaster OX=7227 GN=Dmel\CG4835 PE=4 SV=4	25	132008	2	1	1	1
134	A0A0B4KFW1_DROME	Flyers-cup, isoform G OS=Drosophila melanogaster OX=7227 GN=f-cup PE=4 SV=1	25	86525	1	0	1	0
135	M9PFF0_DROME	60S ribosomal protein L13 OS=Drosophila melanogaster OX=7227 GN=RpL13 PE=1 SV=1	21	24936	2	0	2	0
136	X2JCS6_DROME	60S ribosomal protein L7a OS=Drosophila melanogaster OX=7227 GN=RpL7A PE=3 SV=1	21	30713	5	0	5	0
137	TIG_DROME	Tiggrin OS=Drosophila melanogaster OX=7227 GN=Tig PE=1 SV=2	20	257289	5	0	4	0
138	Q9W1B9_DROME	60S ribosomal protein L12 OS=Drosophila melanogaster OX=7227 GN=RpL12 PE=1 SV=1	19	17662	1	0	1	0
139	C6SUY4_DROME	RE07229p OS=Drosophila melanogaster OX=7227 GN=CG31976-RA PE=2 SV=1	19	21805	2	0	2	0
140	A8JTM7_DROME	Megalin, isoform A OS=Drosophila melanogaster OX=7227 GN=mgl PE=1 SV=2	17	529819	1	0	1	0
141	A0A0B4KH25_DROME	Histone H2A OS=Drosophila melanogaster OX=7227 GN=His2Av PE=3 SV=1	16	14972	1	0	1	0
142	A8DYH1_DROME	Muscle wasted, isoform C OS=Drosophila melanogaster OX=7227 GN=mute PE=4 SV=1	16	195871	13	0	1	0
143	MON2_DROME	Protein MON2 homolog OS=Drosophila melanogaster OX=7227 GN=mon2 PE=2 SV=4	16	186873	2	0	2	0

## Sheet: Mascot C1
Band C1
prot_hit_num	prot_acc	prot_desc	prot_score	prot_mass	prot_matches	prot_matches_sig	prot_sequences	prot_sequences_sig
1	ADH_DROME	Alcohol dehydrogenase OS=Drosophila melanogaster OX=7227 GN=Adh PE=1 SV=2	11980	27744	489	331	25	18
2	A0A077HCQ5_DROME	Alcohol dehydrogenase (Fragment) OS=Drosophila melanogaster OX=7227 GN=Adh PE=3 SV=1	11397	25666	502	315	23	18
3	APLP_DROME	Apolipophorins OS=Drosophila melanogaster OX=7227 GN=apolpp PE=1 SV=2	8200	372447	697	330	194	136
4	B7Z001_DROME	3-oxoacyl-[acyl-carrier-protein] reductase OS=Drosophila melanogaster OX=7227 GN=FASN1 PE=1 SV=2	4269	277826	291	156	126	91
5	Q29QY4_DROME	Alcohol dehydrogenase OS=Drosophila melanogaster OX=7227 PE=2 SV=1	2166	23297	178	75	8	6
6	EF1A1_DROME	Elongation factor 1-alpha 1 OS=Drosophila melanogaster OX=7227 GN=eEF1alpha1 PE=1 SV=2	2146	50275	233	117	22	16
7	EF2_DROME	Eukaryotic translation elongation factor 2 OS=Drosophila melanogaster OX=7227 GN=eEF2 PE=1 SV=4	1850	94398	153	69	47	30
8	EF1A2_DROME	Elongation factor 1-alpha 2 OS=Drosophila melanogaster OX=7227 GN=eEF1alpha2 PE=2 SV=2	1667	50630	196	94	17	12
9	C7LA75_DROME	Heat shock protein cognate 4, isoform G OS=Drosophila melanogaster OX=7227 GN=Hsc70-4 PE=1 SV=1	1465	71087	86	55	45	33
10	A1Z784_DROME	Acetyl-CoA carboxylase OS=Drosophila melanogaster OX=7227 GN=ACC PE=1 SV=1	1235	278421	88	44	66	37
11	Q9VHN7_DROME	LP07963p OS=Drosophila melanogaster OX=7227 GN=anon-WO0118547.344 PE=1 SV=3	1202	67989	88	46	36	23
12	KARG_DROME	Arginine kinase OS=Drosophila melanogaster OX=7227 GN=Argk PE=2 SV=2	1102	39841	81	51	35	28
13	ALF_DROME	Fructose-bisphosphate aldolase OS=Drosophila melanogaster OX=7227 GN=Ald1 PE=1 SV=5	1041	39023	44	35	24	20
14	Q5BII6_DROME	RH05486p (Fragment) OS=Drosophila melanogaster OX=7227 GN=CG3699 PE=2 SV=1	1029	26539	40	29	18	13
15	E2QCF1_DROME	ATP-citrate synthase OS=Drosophila melanogaster OX=7227 GN=ATPCL PE=1 SV=1	1007	119672	63	30	42	22
16	TIG_DROME	Tiggrin OS=Drosophila melanogaster OX=7227 GN=Tig PE=1 SV=2	1001	257289	65	35	59	33
17	Q7KN85_DROME	ATP-citrate synthase OS=Drosophila melanogaster OX=7227 GN=ATPCL PE=1 SV=1	937	121328	62	30	42	22
18	Q7KTG2_DROME	Apolipoprotein lipid transfer particle OS=Drosophila melanogaster OX=7227 GN=Apoltp PE=1 SV=2	922	494010	77	35	64	31
19	Q9W392_DROME	CCT-beta OS=Drosophila melanogaster OX=7227 GN=CCT2 PE=1 SV=2	891	58027	42	25	26	14
20	PYG_DROME	Glycogen phosphorylase OS=Drosophila melanogaster OX=7227 GN=GlyP PE=2 SV=2	797	96935	53	30	37	23
21	C7LA95_DROME	Citrate hydro-lyase (Fragment) OS=Drosophila melanogaster OX=7227 PE=2 SV=1	782	101932	53	32	38	26
22	GPDA_DROME	Glycerol-3-phosphate dehydrogenase [NAD(+)], cytoplasmic OS=Drosophila melanogaster OX=7227 GN=Gpdh1 PE=1 SV=3	781	39659	64	27	21	13
23	A0A0B4LFL3_DROME	Eukaryotic translation elongation factor 1 beta, isoform C OS=Drosophila melanogaster OX=7227 GN=eEF1beta PE=3 SV=1	734	24232	60	26	14	11
24	TPIS_DROME	Triosephosphate isomerase OS=Drosophila melanogaster OX=7227 GN=Tpi PE=1 SV=3	716	26609	65	30	20	16
25	G6PI_DROME	Glucose-6-phosphate isomerase OS=Drosophila melanogaster OX=7227 GN=Pgi PE=2 SV=2	699	62300	34	25	22	16
26	A0A0B4KEH0_DROME	14-3-3zeta, isoform K OS=Drosophila melanogaster OX=7227 GN=14-3-3zeta PE=1 SV=1	645	28210	41	21	14	7
27	H7BWS2_DROME	Malic enzyme OS=Drosophila melanogaster OX=7227 PE=2 SV=1	641	63915	50	27	29	21
28	H7BWS6_DROME	Malic enzyme OS=Drosophila melanogaster OX=7227 PE=2 SV=1	641	63915	50	27	29	21
29	Q9W3L4_DROME	GH20802p OS=Drosophila melanogaster OX=7227 GN=Dmel\CG2233 PE=1 SV=1	633	46479	42	18	18	8
30	RL4_DROME	60S ribosomal protein L4 OS=Drosophila melanogaster OX=7227 GN=RpL4 PE=1 SV=2	625	44998	33	18	22	14
31	R10AB_DROME	60S ribosomal protein L10a-2 OS=Drosophila melanogaster OX=7227 GN=RpL10Ab PE=1 SV=2	612	24258	37	20	13	10
32	C6TP73_DROME	LP17834p (Fragment) OS=Drosophila melanogaster OX=7227 GN=CG9331-RA PE=2 SV=1	611	40672	29	18	20	14
33	A0A0B4LHX9_DROME	Jonah 99Ciii, isoform B OS=Drosophila melanogaster OX=7227 GN=Jon99Ciii PE=4 SV=1	611	28451	30	20	11	8
34	TBA1_DROME	Tubulin alpha-1 chain OS=Drosophila melanogaster OX=7227 GN=alphaTub84B PE=1 SV=1	595	49876	27	21	16	13
35	IF4A_DROME	Eukaryotic initiation factor 4A OS=Drosophila melanogaster OX=7227 GN=eIF4A PE=1 SV=3	593	45849	50	21	23	15
36	SND1_DROME	Staphylococcal nuclease domain-containing protein 1 OS=Drosophila melanogaster OX=7227 GN=Tudor-SN PE=1 SV=1	582	103037	49	24	38	21
37	G3P1_DROME	Glyceraldehyde-3-phosphate dehydrogenase 1 OS=Drosophila melanogaster OX=7227 GN=Gapdh1 PE=2 SV=2	582	35328	41	14	15	9
38	ENO_DROME	Enolase OS=Drosophila melanogaster OX=7227 GN=Eno PE=1 SV=2	572	54276	33	17	21	12
39	Q8T0L3_DROME	Ubiquitin-activating enzyme E1 OS=Drosophila melanogaster OX=7227 GN=Uba1 PE=1 SV=1	566	130676	33	19	24	16
40	GSTD7_DROME	Glutathione S-transferase D7 OS=Drosophila melanogaster OX=7227 GN=GstD7 PE=1 SV=1	561	25403	41	27	12	9
41	G3P2_DROME	Glyceraldehyde-3-phosphate dehydrogenase 2 OS=Drosophila melanogaster OX=7227 GN=Gapdh2 PE=1 SV=2	556	35347	45	15	17	10
42	A0A0B4JD11_DROME	Eukaryotic translation elongation factor 1 gamma, isoform C OS=Drosophila melanogaster OX=7227 GN=eEF1gamma PE=4 SV=1	545	48937	35	21	17	10
43	C6TP78_DROME	GH22783p (Fragment) OS=Drosophila melanogaster OX=7227 GN=regucalcin-RD PE=2 SV=1	540	35936	32	18	20	15
44	A5XD87_DROME	Phosphoglycerate mutase (Fragment) OS=Drosophila melanogaster OX=7227 GN=Pglym78 PE=3 SV=1	512	28565	38	18	14	9
45	Q9VHL2_DROME	T-complex protein 1 subunit eta OS=Drosophila melanogaster OX=7227 GN=CCT7 PE=1 SV=2	507	59349	23	16	17	13
46	Q7KIF8_DROME	Ran binding protein 7 OS=Drosophila melanogaster OX=7227 GN=msk PE=2 SV=1	499	119181	22	14	18	11
47	Q9VUC1_DROME	Hsc70Cb, isoform A OS=Drosophila melanogaster OX=7227 GN=Hsc70Cb PE=1 SV=1	491	88446	32	20	23	15
48	KPYK_DROME	Pyruvate kinase OS=Drosophila melanogaster OX=7227 GN=PyK PE=2 SV=2	479	57404	37	20	25	16
49	HYI_DROME	Putative hydroxypyruvate isomerase OS=Drosophila melanogaster OX=7227 GN=Gip PE=2 SV=1	477	29075	25	15	16	10
50	Q7KN55_DROME	Adenylyl cyclase-associated protein (Fragment) OS=Drosophila melanogaster OX=7227 GN=capt PE=2 SV=1	471	56809	19	13	11	9
51	M9PBL3_DROME	HSP 82 OS=Drosophila melanogaster OX=7227 GN=Hsp83 PE=3 SV=1	468	81814	44	17	30	14
52	Q9VTK9_DROME	Aldo-keto reductase 1B, isoform A OS=Drosophila melanogaster OX=7227 GN=Akr1B PE=1 SV=2	460	35900	39	22	23	17
53	A0A0B4K6N1_DROME	40S ribosomal protein S8 OS=Drosophila melanogaster OX=7227 GN=RpS8 PE=3 SV=1	453	23745	32	15	15	9
54	K7Z7Z8_DROME	Triosephosphate isomerase (Fragment) OS=Drosophila melanogaster OX=7227 GN=tpi PE=2 SV=1	450	17395	36	17	13	11
55	Q7K3J0_DROME	CCT-theta OS=Drosophila melanogaster OX=7227 GN=CCT8 PE=1 SV=1	446	59396	24	19	20	17
56	BIP_DROME	Endoplasmic reticulum chaperone BiP OS=Drosophila melanogaster OX=7227 GN=Hsc70-3 PE=1 SV=2	440	72216	30	15	16	11
57	Q9VK69_DROME	T-complex protein 1 subunit delta OS=Drosophila melanogaster OX=7227 GN=CCT4 PE=1 SV=1	438	57080	36	17	19	10
58	B7Z0E0_DROME	Isocitrate dehydrogenase [NADP] OS=Drosophila melanogaster OX=7227 GN=Idh PE=1 SV=2	436	53609	34	19	25	14
59	Q9VNF3_DROME	RE01652p OS=Drosophila melanogaster OX=7227 GN=Dmel\CG12171 PE=1 SV=1	434	26901	38	14	11	8
60	ACT1_DROME	Actin-5C OS=Drosophila melanogaster OX=7227 GN=Act5C PE=1 SV=4	433	41795	38	17	19	11
61	Q9V9W2_DROME	60S ribosomal protein L6 OS=Drosophila melanogaster OX=7227 GN=RpL6 PE=1 SV=1	424	27681	16	9	9	5
62	Q7KN75_DROME	Dodeca-satellite-binding protein 1, isoform A OS=Drosophila melanogaster OX=7227 GN=Dp1 PE=1 SV=1	423	144188	37	19	31	17
63	A0A0C4DHG2_DROME	Gelsolin, isoform J OS=Drosophila melanogaster OX=7227 GN=Gel PE=4 SV=1	417	88320	25	18	20	15
64	H0RN92_DROME	FI16812p1 (Fragment) OS=Drosophila melanogaster OX=7227 GN=GstD2-RA PE=2 SV=1	413	25463	27	15	10	9
65	M9ND95_DROME	Myosin heavy chain, isoform U OS=Drosophila melanogaster OX=7227 GN=Mhc PE=1 SV=1	411	222766	26	14	25	14
66	TBB1_DROME	Tubulin beta-1 chain OS=Drosophila melanogaster OX=7227 GN=betaTub56D PE=1 SV=2	409	50115	30	19	18	14
67	Q7JV69_DROME	SD11922p OS=Drosophila melanogaster OX=7227 GN=Spn55B PE=1 SV=1	403	42121	15	10	13	9
68	ATPA_DROME	ATP synthase subunit alpha, mitochondrial OS=Drosophila melanogaster OX=7227 GN=blw PE=1 SV=2	402	59384	14	10	12	8
69	B5T1X0_DROME	Iron regulatory protein 1B (Fragment) OS=Drosophila melanogaster OX=7227 GN=Irp-1B PE=4 SV=1	395	35242	24	13	15	9
70	6PGD_DROME	6-phosphogluconate dehydrogenase, decarboxylating OS=Drosophila melanogaster OX=7227 GN=Pgd PE=2 SV=1	394	52458	27	17	21	13
71	VATA2_DROME	V-type proton ATPase catalytic subunit A isoform 2 OS=Drosophila melanogaster OX=7227 GN=Vha68-2 PE=1 SV=2	394	68259	26	16	20	12
72	X2JDU0_DROME	60S ribosomal protein L9 OS=Drosophila melanogaster OX=7227 GN=RpL9 PE=3 SV=1	392	21378	26	11	10	6
73	Q9VUJ1_DROME	Proteasome subunit beta OS=Drosophila melanogaster OX=7227 GN=Prosbeta2 PE=1 SV=1	381	29808	14	6	9	4
74	I0DHK6_DROME	Inorganic diphosphatase (Fragment) OS=Drosophila melanogaster OX=7227 GN=Nurf-38-RA PE=2 SV=1	374	38927	20	13	11	8
75	RS2_DROME	40S ribosomal protein S2 OS=Drosophila melanogaster OX=7227 GN=RpS2 PE=1 SV=2	369	28881	27	15	16	12
76	PPO2_DROME	Phenoloxidase 2 OS=Drosophila melanogaster OX=7227 GN=PPO2 PE=1 SV=1	365	79235	30	15	24	13
77	A1Z7Z4_DROME	Uncharacterized protein, isoform B OS=Drosophila melanogaster OX=7227 GN=Dmel\CG1648 PE=1 SV=1	365	24205	12	7	8	5
78	A0A0B4LFZ4_DROME	Vesicle-fusing ATPase OS=Drosophila melanogaster OX=7227 GN=TER94 PE=1 SV=1	364	91866	20	13	15	10
79	C7LA94_DROME	FI05241p OS=Drosophila melanogaster OX=7227 PE=2 SV=1	362	60771	10	8	10	8
80	A0A0B4K7L1_DROME	ATP-dependent 6-phosphofructokinase OS=Drosophila melanogaster OX=7227 GN=Pfk PE=1 SV=1	360	105172	18	12	15	10
81	CLH_DROME	Clathrin heavy chain OS=Drosophila melanogaster OX=7227 GN=Chc PE=1 SV=1	358	191055	28	21	24	17
82	A1Z8U4_DROME	CCT-epsilon OS=Drosophila melanogaster OX=7227 GN=CCT5 PE=1 SV=1	355	55756	24	11	17	8
83	EF1D_DROME	Probable elongation factor 1-delta OS=Drosophila melanogaster OX=7227 GN=eEF1delta PE=1 SV=1	355	28917	21	10	14	8
84	Q9VXI1_DROME	Beta hydroxy acid dehydrogenase 1, isoform A OS=Drosophila melanogaster OX=7227 GN=Had1 PE=1 SV=2	352	34764	21	13	12	8
85	Q8MQS7_DROME	Malate dehydrogenase OS=Drosophila melanogaster OX=7227 GN=Mdh1 PE=2 SV=1	352	36050	20	13	14	12
86	Q9VMF0_DROME	FI04444p OS=Drosophila melanogaster OX=7227 GN=Dmel\CG9498 PE=1 SV=1	352	48731	20	9	17	7
87	M9PD73_DROME	Thioester-containing protein 4, isoform B OS=Drosophila melanogaster OX=7227 GN=Tep4 PE=1 SV=1	349	166266	33	16	26	14
88	M9NEP1_DROME	Myosin heavy chain, isoform T OS=Drosophila melanogaster OX=7227 GN=Mhc PE=1 SV=1	348	224141	26	13	25	13
89	PGM_DROME	Phosphoglucomutase OS=Drosophila melanogaster OX=7227 GN=Pgm1 PE=1 SV=1	343	60728	25	13	19	10
90	ACSA_DROME	Acetyl-coenzyme A synthetase OS=Drosophila melanogaster OX=7227 GN=AcCoAS PE=2 SV=1	340	75911	26	11	20	11
91	RL19_DROME	60S ribosomal protein L19 OS=Drosophila melanogaster OX=7227 GN=RpL19 PE=1 SV=2	336	23983	29	17	12	9
92	A4V0U4_DROME	Leukotriene A(4) hydrolase OS=Drosophila melanogaster OX=7227 GN=Dmel\CG10602 PE=1 SV=1	335	68446	16	9	14	8
93	Q9VSJ1_DROME	Jonah 66Ci OS=Drosophila melanogaster OX=7227 GN=Jon66Ci PE=1 SV=1	334	28112	15	8	6	5
94	GBLP_DROME	Guanine nucleotide-binding protein subunit beta-like protein OS=Drosophila melanogaster OX=7227 GN=Rack1 PE=1 SV=2	332	35596	25	12	19	11
95	X2JGM9_DROME	40S ribosomal protein S4 OS=Drosophila melanogaster OX=7227 GN=RpS4 PE=3 SV=1	330	29116	31	19	17	12
96	Q9VWG1_DROME	LD37169p OS=Drosophila melanogaster OX=7227 GN=dHspB8 PE=1 SV=1	327	20829	19	11	11	5
97	Q9VN44_DROME	FI07923p OS=Drosophila melanogaster OX=7227 GN=Karybeta3 PE=1 SV=1	327	123482	31	18	24	16
98	A0A0B4LGS4_DROME	Vacuolar H[+]-ATPase 26kD subunit, isoform C OS=Drosophila melanogaster OX=7227 GN=Vha26 PE=3 SV=1	324	26066	17	10	11	8
99	TALDO_DROME	Probable transaldolase OS=Drosophila melanogaster OX=7227 GN=Taldo PE=2 SV=2	322	36710	32	14	20	12
100	M9PHM6_DROME	60S ribosomal protein L18 OS=Drosophila melanogaster OX=7227 GN=RpL18 PE=3 SV=1	321	21651	17	8	9	5
101	6PGL_DROME	Probable 6-phosphogluconolactonase OS=Drosophila melanogaster OX=7227 GN=CG17333 PE=2 SV=1	318	26655	14	11	11	9
102	Q7K8X7_DROME	Glutathione S transferase E9 OS=Drosophila melanogaster OX=7227 GN=GstE9 PE=1 SV=1	316	24866	18	10	11	7
103	X2JKU5_DROME	Ribosomal protein S5a, isoform B OS=Drosophila melanogaster OX=7227 GN=RpS5a PE=3 SV=1	308	25418	19	13	10	7
104	Q8IGV8_DROME	RE21586p OS=Drosophila melanogaster OX=7227 GN=CG9480 PE=2 SV=1	306	43419	7	7	7	7
105	SAHH_DROME	Adenosylhomocysteinase OS=Drosophila melanogaster OX=7227 GN=Ahcy PE=1 SV=2	306	47336	20	7	15	6
106	RL5_DROME	60S ribosomal protein L5 OS=Drosophila melanogaster OX=7227 GN=RpL5 PE=1 SV=2	306	34016	22	12	15	9
107	Q9VHA1_DROME	Spermidine synthase, isoform A OS=Drosophila melanogaster OX=7227 GN=SpdS PE=1 SV=1	302	32314	11	9	9	7
108	Q8IHB4_DROME	Aspartate transaminase (Fragment) OS=Drosophila melanogaster OX=7227 GN=Got1 PE=2 SV=1	301	49734	20	13	18	13
109	Q8SYK8_DROME	RE55321p OS=Drosophila melanogaster OX=7227 GN=Jon99Fi PE=2 SV=1	298	28913	21	10	9	6
110	Q9VG42_DROME	Glycine N-methyltransferase OS=Drosophila melanogaster OX=7227 GN=Gnmt PE=1 SV=1	297	32662	21	12	14	7
111	A0API4_DROME	CG7953 protein OS=Drosophila melanogaster OX=7227 GN=CG7953 PE=4 SV=1	296	33093	8	6	7	5
112	Q9VQL1_DROME	Seryl-tRNA synthetase OS=Drosophila melanogaster OX=7227 GN=SerRS PE=1 SV=1	296	56420	19	10	14	8
113	Q8SYA6_DROME	RH08058p OS=Drosophila melanogaster OX=7227 GN=CG7322 PE=2 SV=1	296	25614	18	11	12	9
114	LA_DROME	La protein homolog OS=Drosophila melanogaster OX=7227 GN=La PE=1 SV=2	292	44857	17	7	13	5
115	Q4V4G0_DROME	IP08576p (Fragment) OS=Drosophila melanogaster OX=7227 GN=CG9486 PE=2 SV=1	290	24473	15	8	10	5
116	E1JGP0_DROME	LD04994p1 OS=Drosophila melanogaster OX=7227 GN=Act57B-RC PE=2 SV=1	290	40232	36	15	18	9
117	RS3A_DROME	40S ribosomal protein S3a OS=Drosophila melanogaster OX=7227 GN=RpS3A PE=1 SV=4	289	30321	28	11	19	9
118	PGK_DROME	Phosphoglycerate kinase OS=Drosophila melanogaster OX=7227 GN=Pgk PE=2 SV=2	284	43834	27	18	20	15
119	VATB_DROME	V-type proton ATPase subunit B OS=Drosophila melanogaster OX=7227 GN=Vha55 PE=2 SV=1	283	54515	19	13	15	13
120	F2FB73_DROME	RH24252p (Fragment) OS=Drosophila melanogaster OX=7227 GN=CG42813-RA PE=2 SV=1	281	25936	15	9	10	6
121	D5SHQ0_DROME	MIP22185p OS=Drosophila melanogaster OX=7227 GN=CG10472-RA PE=2 SV=1	277	33976	8	7	5	5
122	Q9VU39_DROME	Adenosine kinase OS=Drosophila melanogaster OX=7227 GN=Adk2 PE=1 SV=1	276	37651	14	10	9	6
123	L0MQ04_DROME	ATP synthase subunit beta OS=Drosophila melanogaster OX=7227 GN=ATPsynbeta PE=1 SV=1	275	54649	15	8	14	8
124	Q9VU38_DROME	Adenosine kinase OS=Drosophila melanogaster OX=7227 GN=Adk2 PE=1 SV=1	275	37750	16	9	10	6
125	RL3_DROME	60S ribosomal protein L3 OS=Drosophila melanogaster OX=7227 GN=RpL3 PE=1 SV=3	274	46886	24	10	16	6
126	H0RNH3_DROME	Superoxide dismutase (Fragment) OS=Drosophila melanogaster OX=7227 GN=CCS-RB PE=2 SV=1	272	29161	8	6	8	6
127	Q9W330_DROME	Phosphotransferase OS=Drosophila melanogaster OX=7227 GN=Hex-A PE=1 SV=1	271	59191	10	8	8	6
128	Q9Y112_DROME	BcDNA.GH10614 OS=Drosophila melanogaster OX=7227 GN=dm1 PE=1 SV=1	269	36289	16	7	12	6
129	Q4V3L7_DROME	IP10537p (Fragment) OS=Drosophila melanogaster OX=7227 GN=BcDNA:GH10614 PE=2 SV=1	269	36168	16	7	12	6
130	H0RNA2_DROME	FI16825p1 (Fragment) OS=Drosophila melanogaster OX=7227 GN=CG18180-RA PE=2 SV=1	264	28456	15	10	11	8
131	LDH_DROME	L-lactate dehydrogenase OS=Drosophila melanogaster OX=7227 GN=Ldh PE=2 SV=1	264	35515	24	13	17	11
132	SYAC_DROME	Alanine--tRNA ligase, cytoplasmic OS=Drosophila melanogaster OX=7227 GN=AlaRS PE=2 SV=1	261	107674	20	12	16	10
133	TCPG_DROME	T-complex protein 1 subunit gamma OS=Drosophila melanogaster OX=7227 GN=CCT3 PE=2 SV=2	261	59357	18	10	15	9
134	F3YDH5_DROME	AT29089p (Fragment) OS=Drosophila melanogaster OX=7227 GN=Hsc70-1-RA PE=2 SV=1	261	73362	13	7	9	5
135	PRDX1_DROME	Peroxiredoxin 1 OS=Drosophila melanogaster OX=7227 GN=Jafrac1 PE=1 SV=1	260	21724	18	9	11	8
136	CISY_DROME	Probable citrate synthase, mitochondrial OS=Drosophila melanogaster OX=7227 GN=kdn PE=2 SV=1	259	51542	17	10	12	7
137	M9PB21_DROME	3-oxoacyl-[acyl-carrier-protein] reductase OS=Drosophila melanogaster OX=7227 GN=FASN2 PE=1 SV=1	259	265802	19	7	8	4
138	Q9VXQ5_DROME	Chaperonin containing TCP1 subunit 6 OS=Drosophila melanogaster OX=7227 GN=CCT6 PE=1 SV=1	257	58210	25	13	19	10
139	X2JDI9_DROME	Uncharacterized protein, isoform C OS=Drosophila melanogaster OX=7227 GN=Dmel\CG12560 PE=1 SV=1	257	31029	9	5	8	5
140	Q8IGC5_DROME	Threonyl-tRNA synthetase OS=Drosophila melanogaster OX=7227 GN=ThrRS PE=2 SV=1	257	81577	13	9	13	9
141	Q9VKW5_DROME	Post-proline cleaving enzyme OS=Drosophila melanogaster OX=7227 GN=Dmel\CG5355 PE=1 SV=2	255	86257	18	11	15	11
142	Q8T9D5_DROME	SD05601p OS=Drosophila melanogaster OX=7227 GN=CG1640 PE=2 SV=1	252	63115	19	7	17	7
143	B6IDY5_DROME	CYP6G1 OS=Drosophila melanogaster OX=7227 GN=Cyp6g1 PE=2 SV=1	249	59829	21	9	16	6
144	D0Z741_DROME	FI12865p (Fragment) OS=Drosophila melanogaster OX=7227 GN=CG9515-RA PE=2 SV=1	248	53344	16	9	12	7
145	C0MLC9_DROME	CG15717-PA OS=Drosophila melanogaster OX=7227 GN=CG15717 PE=4 SV=1	247	27733	11	8	8	6
146	PSB1_DROME	Proteasome subunit beta type-1 OS=Drosophila melanogaster OX=7227 GN=Prosbeta6 PE=2 SV=2	246	25826	14	9	8	7
147	D3DMY5_DROME	AT09839p (Fragment) OS=Drosophila melanogaster OX=7227 GN=14-3-3epsilon-RD PE=2 SV=1	244	29517	22	13	17	10
148	Q95SI7_DROME	GH23390p OS=Drosophila melanogaster OX=7227 GN=Dmel\CG6028 PE=1 SV=1	243	32273	11	7	8	6
149	Q8MST5_DROME	Tubulin beta chain OS=Drosophila melanogaster OX=7227 GN=betaTub97EF PE=1 SV=1	240	51220	21	12	13	9
150	Q9V426_DROME	LD07162p OS=Drosophila melanogaster OX=7227 GN=vig PE=1 SV=1	239	52678	9	5	7	3
151	Q9VV75_DROME	AT02348p OS=Drosophila melanogaster OX=7227 GN=UQCR-C2 PE=1 SV=1	239	45388	9	7	8	7
152	Q9VKI8_DROME	GH03305p OS=Drosophila melanogaster OX=7227 GN=GH26 PE=1 SV=1	239	35213	16	9	13	7
153	Q9VXC7_DROME	RE37738p OS=Drosophila melanogaster OX=7227 GN=Dmel\CG9673 PE=1 SV=1	238	27850	7	5	6	4
154	ACE_DROME	Angiotensin-converting enzyme OS=Drosophila melanogaster OX=7227 GN=Ance PE=1 SV=3	238	70869	20	9	14	8
155	PSA71_DROME	Proteasome subunit alpha type-7-1 OS=Drosophila melanogaster OX=7227 GN=Prosalpha4 PE=1 SV=2	237	27955	18	8	12	6
156	Q7JXZ2_DROME	Gamma-cystathionase OS=Drosophila melanogaster OX=7227 GN=Eip55E PE=1 SV=1	237	42961	17	10	13	8
157	Q9NFX3_DROME	Citrate hydro-lyase OS=Drosophila melanogaster OX=7227 GN=Irp-1A PE=2 SV=1	237	98725	22	11	16	8
158	Q0E993_DROME	Valyl-tRNA synthetase OS=Drosophila melanogaster OX=7227 GN=ValRS PE=1 SV=1	236	118179	18	10	16	9
159	A0A0B4LFA6_DROME	Regulatory particle non-ATPase 13, isoform G OS=Drosophila melanogaster OX=7227 GN=Rpn13 PE=1 SV=1	235	45527	6	3	5	3
160	128UP_DROME	GTP-binding protein 128up OS=Drosophila melanogaster OX=7227 GN=128up PE=2 SV=2	234	41106	6	5	6	5
161	Q9VLI0_DROME	Alpha-mannosidase OS=Drosophila melanogaster OX=7227 GN=LManV PE=1 SV=1	232	111798	16	8	15	8
162	Q8T444_DROME	AT18457p OS=Drosophila melanogaster OX=7227 GN=Argl PE=2 SV=1	232	53708	13	8	10	6
163	B7Z0X1_DROME	Serine hydroxymethyltransferase OS=Drosophila melanogaster OX=7227 GN=Shmt PE=1 SV=1	232	50952	27	13	23	11
164	Q8IQZ1_DROME	Glutathione synthetase OS=Drosophila melanogaster OX=7227 GN=Gss2 PE=1 SV=2	231	54603	16	10	14	9
165	G7H836_DROME	TB01296p1 (Fragment) OS=Drosophila melanogaster OX=7227 GN=pst-RE PE=2 SV=1	230	76132	14	8	14	8
166	A9UNB7_DROME	Ribose-5-phosphate isomerase OS=Drosophila melanogaster OX=7227 GN=CG30410 PE=2 SV=1	229	30876	10	7	7	6
167	PDI_DROME	Protein disulfide-isomerase OS=Drosophila melanogaster OX=7227 GN=Pdi PE=2 SV=1	228	55746	20	12	18	11
168	D2NUG2_DROME	MIP15314p OS=Drosophila melanogaster OX=7227 GN=CG16936-RA PE=2 SV=1	228	27006	25	11	10	7
169	PSA4_DROME	Proteasome subunit alpha type-4 OS=Drosophila melanogaster OX=7227 GN=Prosalpha3 PE=1 SV=2	224	29393	15	9	9	6
170	CH60C_DROME	60 kDa heat shock protein homolog 2, mitochondrial OS=Drosophila melanogaster OX=7227 GN=Hsp60C PE=2 SV=2	222	61548	4	3	4	3
171	Q960C6_DROME	SD07650p OS=Drosophila melanogaster OX=7227 GN=Argl PE=2 SV=1	221	55825	13	8	9	6
172	GSTD5_DROME	Glutathione S-transferase D5 OS=Drosophila melanogaster OX=7227 GN=GstD5 PE=1 SV=2	221	24698	19	7	10	4
173	Q7JVZ8_DROME	Glutathione S transferase E11, isoform A OS=Drosophila melanogaster OX=7227 GN=GstE11 PE=1 SV=1	221	25078	11	7	8	5
174	Q9VPF3_DROME	4-hydroxyphenylpyruvate dioxygenase OS=Drosophila melanogaster OX=7227 GN=Hpd PE=1 SV=1	221	43270	11	8	10	7
175	F0JAP3_DROME	Adenylosuccinate synthetase OS=Drosophila melanogaster OX=7227 GN=CG17273-RA PE=2 SV=1	220	51020	9	7	8	6
176	Q9VWI2_DROME	N(Alpha)-acetyltransferase 15/16, isoform A OS=Drosophila melanogaster OX=7227 GN=Naa15-16 PE=1 SV=1	220	103027	14	9	13	8
177	TRYE_DROME	Trypsin epsilon OS=Drosophila melanogaster OX=7227 GN=epsilonTry PE=2 SV=1	218	27793	11	8	9	6
178	ENOPH_DROME	Enolase-phosphatase E1 OS=Drosophila melanogaster OX=7227 GN=CG12173 PE=2 SV=2	217	28280	10	7	6	5
179	Q9VCK6_DROME	LD34157p OS=Drosophila melanogaster OX=7227 GN=Dmel\CG10184 PE=1 SV=1	217	41162	6	5	3	2
180	H1ZYF1_DROME	40S ribosomal protein S6 OS=Drosophila melanogaster OX=7227 GN=RpS6 PE=3 SV=1	216	28390	16	10	11	7
181	Q9W3C3_DROME	LD10016p OS=Drosophila melanogaster OX=7227 GN=Dmel\CG2004 PE=1 SV=1	215	48256	10	5	7	4
182	Q8SYB5_DROME	RE74144p OS=Drosophila melanogaster OX=7227 GN=Jon65Aiv PE=2 SV=1	215	29178	9	6	7	4
183	Q9V436_DROME	26S proteasome non-ATPase regulatory subunit 8 OS=Drosophila melanogaster OX=7227 GN=Rpn12 PE=1 SV=1	213	30206	6	5	5	4
184	Q8INW9_DROME	Fondue, isoform A OS=Drosophila melanogaster OX=7227 GN=fon PE=1 SV=1	212	56557	6	4	5	3
185	Q7K2W6_DROME	GH04080p OS=Drosophila melanogaster OX=7227 GN=PPO1 PE=1 SV=1	212	79042	29	10	19	8
186	G3M3A3_DROME	CG4408-PA OS=Drosophila melanogaster OX=7227 PE=3 SV=1	211	54365	11	7	9	7
187	RAN_DROME	GTP-binding nuclear protein Ran OS=Drosophila melanogaster OX=7227 GN=Ran PE=1 SV=1	211	24693	24	11	13	8
188	X2J5G6_DROME	Ribosomal protein L7, isoform B OS=Drosophila melanogaster OX=7227 GN=RpL7 PE=3 SV=1	211	29534	23	7	16	6
189	M9PFF0_DROME	60S ribosomal protein L13 OS=Drosophila melanogaster OX=7227 GN=RpL13 PE=1 SV=1	210	24936	19	10	12	7
190	Q7M3J9_DROME	Tubulin beta-3 chain (Fragment) OS=Drosophila melanogaster OX=7227 PE=3 SV=1	208	18232	12	8	6	5
191	ADT_DROME	ADP,ATP carrier protein OS=Drosophila melanogaster OX=7227 GN=sesB PE=2 SV=4	204	34193	21	11	18	11
192	VDAC_DROME	Voltage-dependent anion-selective channel OS=Drosophila melanogaster OX=7227 GN=porin PE=1 SV=3	204	30531	9	5	8	4
193	E4NKM1_DROME	MIP21131p OS=Drosophila melanogaster OX=7227 GN=wupA-RA PE=2 SV=1	204	24474	11	6	10	6
194	Q7K206_DROME	LD27185p (Fragment) OS=Drosophila melanogaster OX=7227 GN=GstO2 PE=2 SV=1	203	30673	15	7	11	6
195	RS5B_DROME	40S ribosomal protein S5b OS=Drosophila melanogaster OX=7227 GN=RpS5b PE=2 SV=1	203	25700	15	9	9	6
196	A9YKE5_DROME	Phosphotransferase (Fragment) OS=Drosophila melanogaster OX=7227 GN=CG3001 PE=3 SV=1	203	26056	7	5	5	3
197	Q9VTB3_DROME	Guanylate kinase OS=Drosophila melanogaster OX=7227 GN=Dmel\CG11811 PE=1 SV=1	202	25882	7	6	6	6
198	Q9VMX9_DROME	Jonah 25Biii OS=Drosophila melanogaster OX=7227 GN=Jon25Biii PE=1 SV=1	202	27977	16	7	8	4
199	A1ZB68_DROME	FI01423p OS=Drosophila melanogaster OX=7227 GN=GstE3 PE=1 SV=1	201	24932	24	8	17	8
200	TCPA_DROME	T-complex protein 1 subunit alpha OS=Drosophila melanogaster OX=7227 GN=CCT1 PE=2 SV=2	201	59519	17	8	15	8
201	Q4TWT4_DROME	Dihydropyrimidine dehydrogenase [NADP(+)] OS=Drosophila melanogaster OX=7227 GN=su(r) PE=3 SV=1	200	111227	9	4	9	4
202	A1Z6V5_DROME	FI01422p OS=Drosophila melanogaster OX=7227 GN=Spn43Ab PE=1 SV=1	199	43351	9	7	8	6
203	RENR_DROME	ATPase H(+)-transporting accessory protein 2 OS=Drosophila melanogaster OX=7227 GN=ATP6AP2 PE=1 SV=1	199	34399	8	5	7	4
204	MAL3_DROME	Maltase A3 OS=Drosophila melanogaster OX=7227 GN=Mal-A3 PE=2 SV=2	199	65194	15	7	12	6
205	BACC_DROME	Bacchus OS=Drosophila melanogaster OX=7227 GN=Bacc PE=2 SV=1	199	15451	5	4	3	3
206	Q7JX87_DROME	Peroxiredoxin 2540-2 OS=Drosophila melanogaster OX=7227 GN=Prx2540-2 PE=1 SV=1	198	24741	15	8	11	6
207	NCDN_DROME	Neurochondrin homolog OS=Drosophila melanogaster OX=7227 GN=Neurochondrin PE=2 SV=1	198	81577	14	9	11	7
208	Q9VRS9_DROME	Jonah 65Ai, isoform A OS=Drosophila melanogaster OX=7227 GN=Jon65Ai PE=2 SV=1	198	28493	10	10	7	7
209	T2GG67_DROME	Alpha-mannosidase (Fragment) OS=Drosophila melanogaster OX=7227 GN=CG9468-RA PE=2 SV=1	198	117281	15	7	14	6
210	Q9VSL2_DROME	Glutathione S transferase O3 OS=Drosophila melanogaster OX=7227 GN=GstO3 PE=1 SV=1	197	27705	15	10	12	8
211	Q9VFV9_DROME	DnaJ-like-2, isoform A OS=Drosophila melanogaster OX=7227 GN=Droj2 PE=1 SV=1	195	45202	11	7	9	5
212	Q9VSU6_DROME	Dihydropteridine reductase OS=Drosophila melanogaster OX=7227 GN=Dhpr PE=1 SV=1	194	24513	17	7	8	5
213	Q9Y119_DROME	BcDNA.GH08860 OS=Drosophila melanogaster OX=7227 GN=Tps1 PE=1 SV=1	194	91077	13	6	12	6
214	Q8INP8_DROME	Uncharacterized protein, isoform B OS=Drosophila melanogaster OX=7227 GN=Dmel\CG11980 PE=1 SV=1	193	40852	11	5	9	4
215	C0PDF4_DROME	MIP06482p OS=Drosophila melanogaster OX=7227 GN=Apt1 PE=1 SV=1	192	23740	9	7	6	5
216	A0A0B4K7Z5_DROME	Regulatory particle non-ATPase 6, isoform C OS=Drosophila melanogaster OX=7227 GN=Rpn6 PE=1 SV=1	192	47234	6	3	5	2
217	Q5U0Z2_DROME	LD30448p OS=Drosophila melanogaster OX=7227 GN=CG10576 PE=2 SV=2	189	42705	11	6	10	5
218	Q9VNI4_DROME	Proteasome assembly chaperone 1 OS=Drosophila melanogaster OX=7227 GN=PSMG1 PE=1 SV=1	188	25766	6	5	4	3
219	A0A6H2EFX8_DROME	Thioredoxin reductase-1, isoform D OS=Drosophila melanogaster OX=7227 GN=Trxr-1 PE=3 SV=1	188	57375	17	10	13	8
220	Q961N7_DROME	Post-proline cleaving enzyme OS=Drosophila melanogaster OX=7227 GN=CG5355 PE=2 SV=1	188	73085	15	7	12	7
221	ATPG_DROME	ATP synthase subunit gamma, mitochondrial OS=Drosophila melanogaster OX=7227 GN=ATPsyngamma PE=2 SV=2	187	32850	14	8	11	8
222	EIF3A_DROME	Eukaryotic translation initiation factor 3 subunit A OS=Drosophila melanogaster OX=7227 GN=eIF3a PE=1 SV=1	187	133798	19	8	16	8
223	Q9W0J9_DROME	GH07301p OS=Drosophila melanogaster OX=7227 GN=CT9987 PE=1 SV=1	186	35581	10	6	9	6
224	Q9VMX8_DROME	Jonah 25Bii, isoform A OS=Drosophila melanogaster OX=7227 GN=Jon25Bii PE=1 SV=1	184	29512	8	6	7	6
225	G3M3A2_DROME	Ribosomal protein S3, isoform B OS=Drosophila melanogaster OX=7227 GN=RpS3 PE=1 SV=1	184	27454	24	8	18	7
226	X2JCS6_DROME	60S ribosomal protein L7a OS=Drosophila melanogaster OX=7227 GN=RpL7A PE=3 SV=1	184	30713	28	9	17	7
227	Q9VSL5_DROME	Glutathione S transferase O2, isoform A OS=Drosophila melanogaster OX=7227 GN=GstO2 PE=1 SV=2	184	29058	13	8	10	6
228	VATH_DROME	V-type proton ATPase subunit H OS=Drosophila melanogaster OX=7227 GN=VhaSFD PE=2 SV=2	183	53700	7	4	7	4
229	Q7K0E6_DROME	Aspartate--tRNA ligase, cytoplasmic OS=Drosophila melanogaster OX=7227 GN=AspRS PE=1 SV=1	183	59022	15	8	11	7
230	A1ZBE9_DROME	Methionine--tRNA ligase, cytoplasmic OS=Drosophila melanogaster OX=7227 GN=MetRS PE=1 SV=1	182	112414	12	6	10	6
231	DPP3_DROME	Dipeptidyl peptidase 3 OS=Drosophila melanogaster OX=7227 GN=DppIII PE=2 SV=2	182	89138	21	8	18	7
232	CLU_DROME	Protein clueless OS=Drosophila melanogaster OX=7227 GN=clu PE=1 SV=1	182	160752	12	7	11	7
233	YELF2_DROME	L-dopachrome tautomerase yellow-f2 OS=Drosophila melanogaster OX=7227 GN=yellow-f2 PE=1 SV=2	181	50997	6	3	6	3
234	Q0E9F9_DROME	FI16720p1 OS=Drosophila melanogaster OX=7227 GN=Dmel\CG2915 PE=1 SV=1	181	51024	9	3	7	2
235	F2FBC1_DROME	MIP29567p OS=Drosophila melanogaster OX=7227 GN=Jon65Aii-RA PE=2 SV=1	180	29408	12	8	7	5
236	F0JAN1_DROME	AIR carboxylase OS=Drosophila melanogaster OX=7227 GN=Paics PE=1 SV=1	179	47138	11	5	9	4
237	Q24576_DROME	D.melanogaster ubiquitin (Fragment) OS=Drosophila melanogaster OX=7227 GN=Ubi-p63E PE=4 SV=1	178	8428	21	7	7	3
238	Q9VVM2_DROME	LP12049p OS=Drosophila melanogaster OX=7227 GN=Dmel\CG5506 PE=1 SV=1	177	19950	9	5	8	4
239	MOEH_DROME	Moesin/ezrin/radixin homolog 1 OS=Drosophila melanogaster OX=7227 GN=Moe PE=1 SV=2	177	68099	15	5	12	4
240	B7Z0B2_DROME	Uncharacterized protein, isoform E OS=Drosophila melanogaster OX=7227 GN=AAF47782 PE=1 SV=1	177	54184	6	3	6	3
241	E1JI91_DROME	UTP--glucose-1-phosphate uridylyltransferase OS=Drosophila melanogaster OX=7227 GN=UGP PE=1 SV=1	176	58472	11	6	10	5
242	MSRA_DROME	Peptide methionine sulfoxide reductase OS=Drosophila melanogaster OX=7227 GN=MsrA PE=1 SV=2	176	27681	15	6	10	6
243	Q9VGF3_DROME	IP11040p OS=Drosophila melanogaster OX=7227 GN=Dmel\CG18547 PE=1 SV=1	176	38844	9	8	8	7
244	Q9VY19_DROME	Antigen 5-related 2 OS=Drosophila melanogaster OX=7227 GN=Ag5r2 PE=1 SV=1	176	27972	3	3	2	2
245	Q86BI9_DROME	Uncharacterized protein, isoform D OS=Drosophila melanogaster OX=7227 GN=Dmel\CG18135 PE=1 SV=1	175	86693	20	10	19	10
246	PABP_DROME	Polyadenylate-binding protein OS=Drosophila melanogaster OX=7227 GN=pAbp PE=1 SV=3	175	69882	11	9	10	9
247	Q4QPQ0_DROME	GH22814p (Fragment) OS=Drosophila melanogaster OX=7227 PE=2 SV=1	175	61886	14	7	13	7
248	Q7JYN3_DROME	GH08377p (Fragment) OS=Drosophila melanogaster OX=7227 GN=yip7 PE=2 SV=1	174	28579	8	6	8	6
249	Q7K0S8_DROME	Glyoxalase domain-containing protein 4 (Fragment) OS=Drosophila melanogaster OX=7227 GN=CG1532 PE=2 SV=1	174	32192	10	5	9	4
250	E2QD63_DROME	Hsc/Hsp70-interacting protein related, isoform B OS=Drosophila melanogaster OX=7227 GN=HIP-R PE=4 SV=1	174	41011	5	3	5	3
251	X2JEB6_DROME	Imaginal disc growth factor 4, isoform C OS=Drosophila melanogaster OX=7227 GN=Idgf4 PE=1 SV=1	173	48574	17	7	12	5
252	A8Y560_DROME	Ribosomal protein L15 OS=Drosophila melanogaster OX=7227 GN=RpL15 PE=1 SV=2	173	24310	14	8	8	5
253	Q9W0B8_DROME	Coatomer subunit alpha OS=Drosophila melanogaster OX=7227 GN=alphaCOP PE=1 SV=1	173	139241	18	9	16	8
254	ADHX_DROME	Alcohol dehydrogenase class-3 OS=Drosophila melanogaster OX=7227 GN=Fdh PE=1 SV=3	171	40364	13	10	7	6
255	RLA0_DROME	60S acidic ribosomal protein P0 OS=Drosophila melanogaster OX=7227 GN=RpLP0 PE=1 SV=1	170	34181	13	6	10	5
256	DHE3_DROME	Glutamate dehydrogenase, mitochondrial OS=Drosophila melanogaster OX=7227 GN=Gdh PE=1 SV=2	169	62497	12	7	11	7
257	SURF4_DROME	Surfeit locus protein 4 homolog OS=Drosophila melanogaster OX=7227 GN=Surf4 PE=2 SV=1	169	30525	6	3	5	2
258	GARS_DROME	Glycine--tRNA ligase OS=Drosophila melanogaster OX=7227 GN=GlyRS PE=1 SV=1	168	85138	13	8	11	6
259	Q9VF24_DROME	Crossveinless d OS=Drosophila melanogaster OX=7227 GN=cv-d PE=1 SV=2	167	167737	24	10	21	10
260	O18335_DROME	Drab11 OS=Drosophila melanogaster OX=7227 GN=Rab11 PE=1 SV=1	167	24230	12	6	10	6
261	COPB_DROME	Coatomer subunit beta OS=Drosophila melanogaster OX=7227 GN=betaCOP PE=2 SV=2	165	107339	14	6	12	5
262	D0IQI3_DROME	SD23213p OS=Drosophila melanogaster OX=7227 GN=Fim-RD PE=2 SV=1	165	71964	11	7	11	7
263	A8DZ29_DROME	Eukaryotic translation initiation factor 4G1, isoform B OS=Drosophila melanogaster OX=7227 GN=eIF4G1 PE=1 SV=1	163	210993	13	5	13	5
264	X2JB05_DROME	Spermine synthase, isoform C OS=Drosophila melanogaster OX=7227 GN=Sms PE=1 SV=1	163	51677	9	6	7	4
265	M9NFH8_DROME	Uncharacterized protein, isoform F OS=Drosophila melanogaster OX=7227 GN=GS PE=1 SV=1	163	232059	10	6	10	6
266	VATD1_DROME	V-type proton ATPase subunit D 1 OS=Drosophila melanogaster OX=7227 GN=Vha36-1 PE=2 SV=1	161	27610	8	5	6	5
267	Q9VIQ1_DROME	Arylalkylamine N-acetyltransferase-like 3 OS=Drosophila melanogaster OX=7227 GN=AANATL3 PE=2 SV=1	161	24886	11	7	8	4
268	Q6NPB3_DROME	2-deoxy-D-ribose 5-phosphate aldolase OS=Drosophila melanogaster OX=7227 GN=CG8525 PE=2 SV=1	161	32118	8	5	6	5
269	Q9VC18_DROME	5-aminoimidazole-4-carboxamide ribonucleotide formyltransferase OS=Drosophila melanogaster OX=7227 GN=BEST:GH11240 PE=1 SV=1	160	63284	12	7	12	7
270	Q9V396_DROME	Carbonic anhydrase OS=Drosophila melanogaster OX=7227 GN=CAH1 PE=1 SV=1	160	29934	8	5	7	5
271	A0A0U1RVK6_DROME	Fructose-bisphosphatase OS=Drosophila melanogaster OX=7227 GN=fbp PE=1 SV=1	158	37008	11	5	8	4
272	A0A0B4KG54_DROME	S-methyl-5~-thioadenosine phosphorylase OS=Drosophila melanogaster OX=7227 GN=Mtap PE=3 SV=1	158	40321	14	6	14	6
273	Q9VM18_DROME	Trehalose 6-phosphate phosphatase OS=Drosophila melanogaster OX=7227 GN=21430192 PE=1 SV=1	157	31234	20	9	14	7
274	Q9VW59_DROME	LD16419p OS=Drosophila melanogaster OX=7227 GN=RhoGDI PE=1 SV=1	156	23204	22	8	11	7
275	HSP68_DROME	Heat shock protein 68 OS=Drosophila melanogaster OX=7227 GN=Hsp68 PE=1 SV=1	156	69701	9	6	5	3
276	F3YDI6_DROME	LP03941p OS=Drosophila melanogaster OX=7227 GN=Hsp70Ab-RA PE=2 SV=1	156	70047	9	6	5	3
277	A0A0B4JD95_DROME	Zipper, isoform H OS=Drosophila melanogaster OX=7227 GN=zip PE=1 SV=1	155	226616	9	4	9	4
278	Q9V434_DROME	Asparagine--tRNA ligase OS=Drosophila melanogaster OX=7227 GN=AsnRS PE=1 SV=1	155	63891	9	5	9	5
279	Q9VBS6_DROME	Uncharacterized protein, isoform A OS=Drosophila melanogaster OX=7227 GN=Dmel\CG31087 PE=1 SV=2	154	47665	8	5	8	5
280	Q9VEB1_DROME	Malate dehydrogenase OS=Drosophila melanogaster OX=7227 GN=Mdh2 PE=1 SV=1	154	35296	11	7	10	6
281	RL13A_DROME	60S ribosomal protein L13a OS=Drosophila melanogaster OX=7227 GN=RpL13A PE=1 SV=1	153	23632	18	7	11	7
282	PSB4_DROME	Proteasome subunit beta type-4 OS=Drosophila melanogaster OX=7227 GN=Prosbeta7 PE=2 SV=1	153	29967	7	6	5	4
283	Q7JVH6_DROME	LD24696p OS=Drosophila melanogaster OX=7227 GN=Dmel\CG9436 PE=1 SV=1	153	35396	12	6	11	5
284	H8F4T3_DROME	MIP34848p1 OS=Drosophila melanogaster OX=7227 GN=smp-30 PE=1 SV=1	153	33716	10	4	8	4
285	A1ZB72_DROME	Glutathione S transferase E7 OS=Drosophila melanogaster OX=7227 GN=GstE7 PE=1 SV=1	152	25494	17	7	12	5
286	UCHL_DROME	Ubiquitin carboxyl-terminal hydrolase OS=Drosophila melanogaster OX=7227 GN=Uch PE=2 SV=2	151	25834	16	5	12	3
287	RL8_DROME	60S ribosomal protein L8 OS=Drosophila melanogaster OX=7227 GN=RpL8 PE=1 SV=1	150	27875	16	6	10	4
288	CBPA1_DROME	Zinc carboxypeptidase A 1 OS=Drosophila melanogaster OX=7227 GN=CG17633 PE=2 SV=1	150	47631	13	5	6	5
289	Q7JR58_DROME	Enoyl-CoA hydratase, short chain 1, isoform A OS=Drosophila melanogaster OX=7227 GN=Echs1 PE=1 SV=1	149	31562	10	5	8	5
290	HCD2_DROME	3-hydroxyacyl-CoA dehydrogenase type-2 OS=Drosophila melanogaster OX=7227 GN=scu PE=1 SV=1	148	26888	8	5	7	4
291	Q9W3Y3_DROME	Calcyclin-binding protein OS=Drosophila melanogaster OX=7227 GN=Dmel\CG3226 PE=1 SV=1	148	25767	9	6	8	5
292	I0DHK3_DROME	Proteasome subunit alpha type OS=Drosophila melanogaster OX=7227 GN=Prosalpha6 PE=2 SV=1	148	31040	11	6	9	5
293	A0A0U3SHB6_DROME	Carboxylic ester hydrolase OS=Drosophila melanogaster OX=7227 PE=3 SV=1	147	61082	12	8	11	7
294	Q961Q8_DROME	GH10454p OS=Drosophila melanogaster OX=7227 GN=Dmel\CG10562 PE=1 SV=1	147	46112	14	6	13	6
295	Q9VZJ8_DROME	RH40737p OS=Drosophila melanogaster OX=7227 GN=Dmel\CG11594 PE=1 SV=1	147	59603	11	7	10	7
296	A0A0B4KG06_DROME	Tropomyosin 1, isoform S OS=Drosophila melanogaster OX=7227 GN=Tm1 PE=1 SV=1	146	32635	10	4	9	4
297	TPM4_DROME	Tropomyosin-1, isoforms 33/34 OS=Drosophila melanogaster OX=7227 GN=Tm1 PE=2 SV=2	146	54552	9	4	8	4
298	Q8MSW0_DROME	Isoleucyl-tRNA synthetase OS=Drosophila melanogaster OX=7227 GN=IleRS PE=1 SV=1	145	141010	18	7	16	7
299	Q9VDU3_DROME	RE32325p OS=Drosophila melanogaster OX=7227 GN=Dmel\CG11659 PE=2 SV=2	144	61171	7	4	5	3
300	Q9VDU4_DROME	Uncharacterized protein OS=Drosophila melanogaster OX=7227 GN=Dmel\CG6300 PE=3 SV=2	144	60164	7	4	5	3
301	O46067_DROME	EG:25E8.1 protein OS=Drosophila melanogaster OX=7227 GN=GRP170 PE=1 SV=1	143	103382	5	3	5	3
302	Q8IGE6_DROME	Ribose-phosphate diphosphokinase (Fragment) OS=Drosophila melanogaster OX=7227 GN=Prps PE=2 SV=1	142	40803	6	5	5	4
303	A4V9Z3_DROME	Jon65Aiv (Fragment) OS=Drosophila melanogaster OX=7227 GN=CG6467 PE=4 SV=1	142	22017	8	5	5	3
304	E1JGZ9_DROME	Proteasome subunit alpha type OS=Drosophila melanogaster OX=7227 GN=Prosalpha1R PE=1 SV=1	142	27145	15	6	10	5
305	RS7_DROME	40S ribosomal protein S7 OS=Drosophila melanogaster OX=7227 GN=RpS7 PE=1 SV=1	142	22156	12	6	10	5
306	X2J5E8_DROME	Peptidylprolyl isomerase OS=Drosophila melanogaster OX=7227 GN=Fkbp59 PE=4 SV=1	142	48765	12	6	12	6
307	A1ZB70_DROME	Glutathione S transferase E5 OS=Drosophila melanogaster OX=7227 GN=GstE5 PE=1 SV=1	141	25294	14	4	10	3
308	A0A0B4KGU4_DROME	RNA helicase OS=Drosophila melanogaster OX=7227 GN=bel PE=4 SV=1	141	85361	12	6	11	6
309	PSA2_DROME	Proteasome subunit alpha type-2 OS=Drosophila melanogaster OX=7227 GN=Prosalpha2 PE=1 SV=1	141	25890	8	6	7	6
310	SYQ_DROME	Probable glutamine--tRNA ligase OS=Drosophila melanogaster OX=7227 GN=GlnRS PE=2 SV=1	140	87453	9	4	9	4
311	RSSA_DROME	40S ribosomal protein SA OS=Drosophila melanogaster OX=7227 GN=sta PE=1 SV=3	140	30209	9	7	6	5
312	GSTD4_DROME	Glutathione S-transferase D4 OS=Drosophila melanogaster OX=7227 GN=GstD4 PE=1 SV=1	139	24721	14	8	7	5
313	SPTCA_DROME	Spectrin alpha chain OS=Drosophila melanogaster OX=7227 GN=alpha-Spec PE=1 SV=2	139	278132	8	3	7	3
314	A0A6H2EG56_DROME	Tropomyosin 1, isoform T OS=Drosophila melanogaster OX=7227 GN=Tm1 PE=1 SV=1	139	32261	4	3	4	3
315	Q9VRD9_DROME	Cystathionine beta-synthase OS=Drosophila melanogaster OX=7227 GN=Cbs PE=1 SV=1	138	56846	5	2	5	2
316	UGDH_DROME	UDP-glucose 6-dehydrogenase OS=Drosophila melanogaster OX=7227 GN=sgl PE=1 SV=1	138	52841	7	4	6	4
317	AT5F1_DROME	ATP synthase subunit b, mitochondrial OS=Drosophila melanogaster OX=7227 GN=ATPsynB PE=2 SV=2	138	27340	10	6	7	5
318	Q9VM12_DROME	MIP26555p1 OS=Drosophila melanogaster OX=7227 GN=Dmel\CG5958 PE=1 SV=1	137	33914	9	5	8	4
319	A0A0B4K623_DROME	C-1-tetrahydrofolate synthase, cytoplasmic OS=Drosophila melanogaster OX=7227 GN=pug PE=1 SV=1	137	103051	17	7	15	6
320	A0A0B4KGP8_DROME	Protein-synthesizing GTPase OS=Drosophila melanogaster OX=7227 GN=eIF2gamma PE=1 SV=1	136	51452	11	4	10	3
321	A0A4D6K3W6_DROME	Inosine-5~-monophosphate dehydrogenase OS=Drosophila melanogaster OX=7227 GN=ras PE=1 SV=1	136	63769	4	4	4	4
322	Q9VQB4_DROME	LD06553p OS=Drosophila melanogaster OX=7227 GN=Dmel\CG3609 PE=1 SV=1	135	37262	15	4	12	3
323	Q7JWX3_DROME	GH10112p OS=Drosophila melanogaster OX=7227 GN=nec PE=1 SV=1	135	53694	5	2	4	2
324	EIF3K_DROME	Eukaryotic translation initiation factor 3 subunit K OS=Drosophila melanogaster OX=7227 GN=eIF3k PE=2 SV=1	135	25649	6	3	6	3
325	A0A0C4DHE7_DROME	Glutamate dehydrogenase OS=Drosophila melanogaster OX=7227 GN=Gdh PE=1 SV=1	134	43038	8	5	7	4
326	A0A0B4LFL2_DROME	Eukaryotic translation initiation factor 3 subunit C OS=Drosophila melanogaster OX=7227 GN=eIF3c PE=3 SV=1	134	105588	12	4	11	4
327	A0A0B4K6U6_DROME	Squid, isoform E OS=Drosophila melanogaster OX=7227 GN=sqd PE=4 SV=1	133	33034	3	3	3	3
328	GLNA2_DROME	Glutamine synthetase 2 cytoplasmic OS=Drosophila melanogaster OX=7227 GN=Gs2 PE=2 SV=3	132	41278	8	4	6	3
329	Q8IQX8_DROME	Histidine--tRNA ligase OS=Drosophila melanogaster OX=7227 GN=HisRS PE=1 SV=2	132	62322	6	3	5	3
330	SODC_DROME	Superoxide dismutase [Cu-Zn] OS=Drosophila melanogaster OX=7227 GN=Sod1 PE=1 SV=2	132	15689	8	4	7	4
331	Q7JVK6_DROME	Component 3 of promoter of RISC OS=Drosophila melanogaster OX=7227 GN=trsn PE=1 SV=1	132	27009	7	5	6	4
332	A9UNH0_DROME	LP08340p (Fragment) OS=Drosophila melanogaster OX=7227 PE=2 SV=1	131	71895	7	5	7	5
333	Q9VVP9_DROME	Gamma-glutamylcyclotransferase OS=Drosophila melanogaster OX=7227 GN=Dmel\CG4306 PE=1 SV=1	131	24342	5	3	5	3
334	IF6_DROME	Eukaryotic translation initiation factor 6 OS=Drosophila melanogaster OX=7227 GN=eIF6 PE=2 SV=3	131	26478	7	4	5	3
335	Q9VBT2_DROME	IP11926p OS=Drosophila melanogaster OX=7227 GN=Dmel\CG11893 PE=2 SV=1	131	48919	13	7	9	6
336	Q9V9Q4_DROME	LD43819p OS=Drosophila melanogaster OX=7227 GN=Dmel\CG1416 PE=1 SV=2	130	40129	5	2	4	2
337	Q9VAW3_DROME	Glutamine--fructose-6-phosphate transaminase (isomerizing) OS=Drosophila melanogaster OX=7227 GN=Gfat2 PE=1 SV=1	130	76490	10	8	9	7
338	M9PIM0_DROME	Ribosomal protein L10, isoform E OS=Drosophila melanogaster OX=7227 GN=RpL10 PE=4 SV=1	130	25511	25	7	15	6
339	G6PD_DROME	Glucose-6-phosphate 1-dehydrogenase OS=Drosophila melanogaster OX=7227 GN=Zw PE=1 SV=2	129	60392	11	6	9	5
340	C9QP76_DROME	FI07240p (Fragment) OS=Drosophila melanogaster OX=7227 GN=CG14990-RA PE=2 SV=1	129	36472	11	6	8	5
341	HSP7B_DROME	Heat shock 70 kDa protein cognate 2 OS=Drosophila melanogaster OX=7227 GN=Hsc70-2 PE=1 SV=2	129	69679	5	3	3	2
342	ACOX1_DROME	Probable peroxisomal acyl-coenzyme A oxidase 1 OS=Drosophila melanogaster OX=7227 GN=CG5009 PE=1 SV=1	129	74240	3	1	3	1
343	Q7K8Y3_DROME	IP16419p OS=Drosophila melanogaster OX=7227 GN=Spn42Da PE=1 SV=1	129	44100	7	5	7	5
344	IDH3A_DROME	Probable isocitrate dehydrogenase [NAD] subunit alpha, mitochondrial OS=Drosophila melanogaster OX=7227 GN=Idh3a PE=2 SV=1	128	40818	6	5	5	4
345	O96299_DROME	LD47736p OS=Drosophila melanogaster OX=7227 GN=Sodh-2 PE=1 SV=1	128	38637	9	5	8	5
346	PSA5_DROME	Proteasome subunit alpha type-5 OS=Drosophila melanogaster OX=7227 GN=Prosalpha5 PE=2 SV=2	127	26866	9	5	8	5
347	A0APE4_DROME	CG6459 protein OS=Drosophila melanogaster OX=7227 GN=CG6459 PE=3 SV=1	126	28982	7	2	5	1
348	Q9VIB5_DROME	Carboxylic ester hydrolase OS=Drosophila melanogaster OX=7227 GN=alpha-Est7 PE=1 SV=1	125	65394	7	2	7	2
349	EI3F1_DROME	Eukaryotic translation initiation factor 3 subunit F-1 OS=Drosophila melanogaster OX=7227 GN=eIF3f1 PE=2 SV=1	125	31085	12	3	7	3
350	Q4V4W5_DROME	60S ribosomal protein L8 (Fragment) OS=Drosophila melanogaster OX=7227 GN=CG31664 PE=2 SV=1	124	65131	14	5	9	3
351	A1ZB71_DROME	Glutathione S transferase E6 OS=Drosophila melanogaster OX=7227 GN=GstE6 PE=1 SV=1	124	24999	24	5	15	4
352	H8F4R0_DROME	FI19407p1 (Fragment) OS=Drosophila melanogaster OX=7227 GN=Myo61F-RA PE=2 SV=1	124	122818	10	4	10	4
353	Q9VJZ6_DROME	LD40224p OS=Drosophila melanogaster OX=7227 GN=Grx4 PE=1 SV=1	123	23616	6	4	6	4
354	A0A0B4LEY6_DROME	Nascent polypeptide associated complex protein alpha subunit, isoform D OS=Drosophila melanogaster OX=7227 GN=Nacalpha PE=4 SV=1	123	23007	8	3	5	3
355	Q9W5U8_DROME	Uncharacterized protein, isoform A OS=Drosophila melanogaster OX=7227 GN=anon-38C.22 PE=1 SV=1	123	27371	5	4	4	3
356	Q7K110_DROME	Dolichyl-diphosphooligosaccharide--protein glycosyltransferase subunit 2 OS=Drosophila melanogaster OX=7227 GN=OstDelta PE=1 SV=1	122	69187	4	3	4	3
357	Q960H1_DROME	LP12301p OS=Drosophila melanogaster OX=7227 GN=Sodh-1 PE=2 SV=1	122	38618	14	7	11	6
358	Q9VKZ8_DROME	Ubiquitin carboxyl-terminal hydrolase OS=Drosophila melanogaster OX=7227 GN=Usp14 PE=1 SV=1	122	53673	5	3	5	3
359	Q9VV60_DROME	Tyrosine--tRNA ligase OS=Drosophila melanogaster OX=7227 GN=TyrRS PE=1 SV=1	122	58122	15	5	13	5
360	Q9VYU9_DROME	RH17287p OS=Drosophila melanogaster OX=7227 GN=Dmel\CG9360 PE=1 SV=1	122	27063	8	4	7	4
361	PSMD9_DROME	26S proteasome non-ATPase regulatory subunit 9 OS=Drosophila melanogaster OX=7227 GN=CG9588 PE=1 SV=1	122	23883	2	2	2	2
362	PYR1_DROME	CAD protein OS=Drosophila melanogaster OX=7227 GN=r PE=1 SV=3	121	246515	8	4	8	4
363	TRYZ_DROME	Trypsin zeta OS=Drosophila melanogaster OX=7227 GN=zetaTry PE=2 SV=2	121	29719	2	2	2	2
364	Q7JUX5_DROME	RE13549p (Fragment) OS=Drosophila melanogaster OX=7227 GN=CG6726 PE=2 SV=1	120	46312	10	3	7	1
365	GSTD1_DROME	Glutathione S-transferase D1 OS=Drosophila melanogaster OX=7227 GN=GstD1 PE=1 SV=1	119	23851	15	6	9	4
366	NSUN2_DROME	tRNA (cytosine(34)-C(5))-methyltransferase OS=Drosophila melanogaster OX=7227 GN=Nsun2 PE=2 SV=1	118	84109	4	2	3	1
367	CAPZA_DROME	F-actin-capping protein subunit alpha OS=Drosophila melanogaster OX=7227 GN=cpa PE=2 SV=1	118	32739	4	2	4	2
368	Q9W299_DROME	Sugar phosphate phosphatase OS=Drosophila melanogaster OX=7227 GN=Dmel\CG11474 PE=1 SV=1	118	49380	7	3	7	3
369	PRS8_DROME	26S proteasome regulatory subunit 8 OS=Drosophila melanogaster OX=7227 GN=Rpt6 PE=1 SV=2	116	45828	5	3	5	3
370	Q9W1G7_DROME	LD21576p OS=Drosophila melanogaster OX=7227 GN=Nap1 PE=1 SV=1	116	42741	8	3	7	3
371	Q9GUB1_DROME	Phospholipase A2 activating protein homolog OS=Drosophila melanogaster OX=7227 GN=Plap PE=2 SV=1	116	85736	6	3	4	2
372	Q8SXE8_DROME	RH46018p OS=Drosophila melanogaster OX=7227 GN=CG10638 PE=2 SV=1	115	35761	6	4	6	4
373	A0A0B4LF52_DROME	BetaTrypsin, isoform B OS=Drosophila melanogaster OX=7227 GN=betaTry PE=4 SV=1	115	25677	8	4	5	3
374	Q9VY05_DROME	GH11762p OS=Drosophila melanogaster OX=7227 GN=Dmel\CG9512 PE=1 SV=1	115	68842	4	3	2	2
375	H5V866_DROME	Aspartate aminotransferase (Fragment) OS=Drosophila melanogaster OX=7227 GN=Got2-RA PE=2 SV=1	115	48146	12	5	11	4
376	C7LAD0_DROME	RE31223p OS=Drosophila melanogaster OX=7227 GN=cher-RH PE=2 SV=1	115	92543	17	4	15	4
377	2AAA_DROME	Serine/threonine-protein phosphatase PP2A 65 kDa regulatory subunit OS=Drosophila melanogaster OX=7227 GN=Pp2A-29B PE=2 SV=4	115	65382	8	3	8	3
378	A1ZBI9_DROME	Arylalkylamine N-acetyltransferase-like 4 OS=Drosophila melanogaster OX=7227 GN=AANATL4 PE=2 SV=1	114	24950	10	4	6	4
379	Q9GV29_DROME	Prophenoloxidase (Fragment) OS=Drosophila melanogaster OX=7227 GN=MoxGM95 PE=4 SV=1	114	39270	22	6	13	5
380	A0A0B4LG04_DROME	Galla-1, isoform B OS=Drosophila melanogaster OX=7227 GN=galla-1 PE=3 SV=1	114	23791	2	1	2	1
381	VNNL1_DROME	Vanin-like protein 1 OS=Drosophila melanogaster OX=7227 GN=vanin-like PE=1 SV=1	113	62303	6	4	4	4
382	A0A0B4LHX6_DROME	Nucleoside diphosphate kinase OS=Drosophila melanogaster OX=7227 GN=awd PE=1 SV=1	113	18711	8	2	6	1
383	H0RNI8_DROME	FI17821p1 OS=Drosophila melanogaster OX=7227 GN=CG3760-RB PE=1 SV=1	113	28973	7	4	5	3
384	Q9VQJ8_DROME	Protein-lysine N-methyltransferase CG9643 OS=Drosophila melanogaster OX=7227 GN=Dmel\CG9643 PE=1 SV=1	112	24722	7	5	6	5
385	EIF3L_DROME	Eukaryotic translation initiation factor 3 subunit L OS=Drosophila melanogaster OX=7227 GN=eIF3l PE=2 SV=1	112	63182	5	5	5	5
386	SERC_DROME	Probable phosphoserine aminotransferase OS=Drosophila melanogaster OX=7227 GN=CG11899 PE=2 SV=1	112	39515	10	7	10	7
387	RSMB_DROME	Small nuclear ribonucleoprotein-associated protein B OS=Drosophila melanogaster OX=7227 GN=SmB PE=1 SV=1	111	21007	3	2	3	2
388	M9PI82_DROME	Mo25, isoform B OS=Drosophila melanogaster OX=7227 GN=Mo25 PE=3 SV=1	110	39360	8	5	6	4
389	Q7KMQ0_DROME	26S proteasome regulatory subunit 7 OS=Drosophila melanogaster OX=7227 GN=Rpt1 PE=1 SV=1	110	48511	6	2	5	2
390	DX39B_DROME	ATP-dependent RNA helicase WM6 OS=Drosophila melanogaster OX=7227 GN=Hel25E PE=1 SV=1	109	48621	9	4	9	4
391	L0CPX5_DROME	Heterogeneous nuclear ribonucleoprotein OS=Drosophila melanogaster OX=7227 GN=hrp48 PE=4 SV=1	109	44961	1	1	1	1
392	A0A1B2AIV7_DROME	60S ribosomal protein L14 (Fragment) OS=Drosophila melanogaster OX=7227 PE=2 SV=1	108	19162	6	3	5	3
393	Q8MT58_DROME	Carnosine dipeptidase 2, isoform A OS=Drosophila melanogaster OX=7227 GN=Cndp2 PE=1 SV=1	108	53130	6	4	6	4
394	DYHC_DROME	Dynein heavy chain, cytoplasmic OS=Drosophila melanogaster OX=7227 GN=Dhc64C PE=2 SV=2	108	529851	13	3	12	3
395	Q9VAC4_DROME	GEO09167p1 OS=Drosophila melanogaster OX=7227 GN=Nph PE=1 SV=1	108	17359	7	5	4	3
396	O97182_DROME	Actin-related protein 2/3 complex subunit OS=Drosophila melanogaster OX=7227 GN=Arpc1 PE=1 SV=1	108	41575	4	1	4	1
397	PA1B2_DROME	Platelet-activating factor acetylhydrolase IB subunit beta homolog OS=Drosophila melanogaster OX=7227 GN=Paf-AHalpha PE=1 SV=1	108	25445	3	2	3	2
398	Q59DY2_DROME	CHK domain-containing protein OS=Drosophila melanogaster OX=7227 GN=Dmel\CG33510 PE=4 SV=2	108	49827	2	2	2	2
399	COPG_DROME	Coatomer subunit gamma OS=Drosophila melanogaster OX=7227 GN=gammaCOP PE=2 SV=1	108	97628	9	3	8	3
400	A0A0B4K7G4_DROME	Modulo, isoform C OS=Drosophila melanogaster OX=7227 GN=mod PE=1 SV=1	106	60273	10	6	9	6
401	A0A0B4KHJ9_DROME	Tropomyosin 2, isoform E OS=Drosophila melanogaster OX=7227 GN=Tm2 PE=1 SV=1	106	32786	5	4	5	4
402	Q9VCR0_DROME	Uncharacterized protein, isoform A OS=Drosophila melanogaster OX=7227 GN=Dmel\CG17109 PE=1 SV=1	106	44947	12	4	10	4
403	B0LQU2_DROME	Phe-4-monooxygenase OS=Drosophila melanogaster OX=7227 GN=Henna PE=2 SV=1	106	53369	6	4	6	4
404	Q9VH77_DROME	Mannose-6-phosphate isomerase OS=Drosophila melanogaster OX=7227 GN=Mpi PE=1 SV=1	106	44746	6	3	5	2
405	Q7JYM9_DROME	GH10876p (Fragment) OS=Drosophila melanogaster OX=7227 GN=DNaseII PE=2 SV=1	105	41946	4	3	3	2
406	EIF3I_DROME	Eukaryotic translation initiation factor 3 subunit I OS=Drosophila melanogaster OX=7227 GN=eIF3i PE=1 SV=1	104	36137	6	2	4	2
407	A0A4D6K4F6_DROME	Obg-like ATPase 1 OS=Drosophila melanogaster OX=7227 GN=Dmel\CG1354 PE=1 SV=1	104	48429	11	4	10	3
408	A0A0B4KG94_DROME	Uncharacterized protein, isoform B OS=Drosophila melanogaster OX=7227 GN=Dmel\CG6908 PE=1 SV=1	104	47907	8	2	5	2
409	Q9W171_DROME	RE01528p OS=Drosophila melanogaster OX=7227 GN=Dmel\CG4563 PE=1 SV=1	104	59369	10	5	9	4
410	A0A0B4KF05_DROME	Vacuolar protein sorting-associated protein 28 homolog OS=Drosophila melanogaster OX=7227 GN=Vps28 PE=3 SV=1	104	24496	3	3	3	3
411	Q9VK47_DROME	H(+)-transporting two-sector ATPase OS=Drosophila melanogaster OX=7227 GN=Vha68-3 PE=2 SV=1	103	82256	6	2	5	1
412	C0MJU2_DROME	Proteasome subunit beta OS=Drosophila melanogaster OX=7227 GN=CG11981 PE=3 SV=1	103	23218	5	2	4	2
413	E4NKK7_DROME	AT21115p (Fragment) OS=Drosophila melanogaster OX=7227 GN=GstD9-RA PE=2 SV=1	103	25941	8	4	7	4
414	CATA_DROME	Catalase OS=Drosophila melanogaster OX=7227 GN=Cat PE=1 SV=2	103	57113	5	2	5	2
415	Q6NP32_DROME	Pyridoxal kinase (Fragment) OS=Drosophila melanogaster OX=7227 GN=CG4446 PE=2 SV=1	103	36836	6	4	5	3
416	Q0E924_DROME	Prohibitin OS=Drosophila melanogaster OX=7227 GN=Phb2 PE=1 SV=2	103	33046	9	3	7	3
417	PSMD4_DROME	26S proteasome non-ATPase regulatory subunit 4 OS=Drosophila melanogaster OX=7227 GN=Rpn10 PE=1 SV=2	103	42592	5	3	4	3
418	Q9VFF0_DROME	GH01077p OS=Drosophila melanogaster OX=7227 GN=UQCR-C1 PE=1 SV=2	103	51841	4	2	3	2
419	Q9VFQ9_DROME	Dipeptidase B, isoform A OS=Drosophila melanogaster OX=7227 GN=Dip-B PE=1 SV=2	103	55499	3	1	3	1
420	DCUP_DROME	Uroporphyrinogen decarboxylase OS=Drosophila melanogaster OX=7227 GN=Urod PE=3 SV=1	102	39963	11	6	9	5
421	Q0KHZ6_DROME	Electron transfer flavoprotein subunit beta OS=Drosophila melanogaster OX=7227 GN=ETFB PE=1 SV=1	102	27201	5	4	5	4
422	A1Z7K8_DROME	AaRS-interacting multifunctional protein 1 OS=Drosophila melanogaster OX=7227 GN=AIMP1 PE=1 SV=1	102	34379	3	2	2	1
423	Q9NH72_DROME	Rasputin OS=Drosophila melanogaster OX=7227 GN=rin PE=2 SV=1	102	74940	3	2	3	2
424	O18338_DROME	LD44762p OS=Drosophila melanogaster OX=7227 GN=Rab8 PE=1 SV=1	101	23676	5	3	4	3
425	Q6NL72_DROME	Peptidylprolyl isomerase OS=Drosophila melanogaster OX=7227 GN=Fkbp13 PE=2 SV=1	101	25683	9	4	7	3
426	C6SUW3_DROME	40S ribosomal protein S9 OS=Drosophila melanogaster OX=7227 GN=RpS9 PE=1 SV=1	100	22610	13	4	11	3
427	OPI10_DROME	Protein OPI10 homolog OS=Drosophila melanogaster OX=7227 GN=CG13926 PE=3 SV=1	100	21846	3	3	2	2
428	GMPPB_DROME	Mannose-1-phosphate guanyltransferase beta OS=Drosophila melanogaster OX=7227 GN=CG1129 PE=1 SV=1	99	40422	5	4	4	3
429	Q8MS45_DROME	RE08455p OS=Drosophila melanogaster OX=7227 GN=CG4752 PE=2 SV=1	99	139513	9	5	8	5
430	Q9UB78_DROME	Importin subunit alpha OS=Drosophila melanogaster OX=7227 GN=Kap-alpha3 PE=2 SV=1	99	57000	4	3	2	2
431	Q6LEH1_DROME	Uncharacterized protein (Fragment) OS=Drosophila melanogaster OX=7227 GN=Tm1 PE=3 SV=1	99	30833	5	3	5	3
432	T2FFJ2_DROME	Leucyl-tRNA synthetase OS=Drosophila melanogaster OX=7227 GN=CG33123-RA PE=2 SV=1	99	134805	10	3	9	3
433	COPB2_DROME	Coatomer subunit beta~ OS=Drosophila melanogaster OX=7227 GN=beta~COP PE=2 SV=2	98	102648	8	3	7	3
434	Q9VZI8_DROME	Fumarylacetoacetase OS=Drosophila melanogaster OX=7227 GN=Faa PE=1 SV=2	97	46442	6	3	6	3
435	A0A0B4K7Y7_DROME	La related protein, isoform G OS=Drosophila melanogaster OX=7227 GN=larp PE=1 SV=1	97	178038	8	3	6	3
436	DYN_DROME	Dynamin OS=Drosophila melanogaster OX=7227 GN=shi PE=1 SV=2	97	97748	5	2	5	2
437	Q8WSN4_DROME	Glutamine amidotransferase OS=Drosophila melanogaster OX=7227 GN=bur PE=2 SV=1	97	81022	4	1	4	1
438	EXOS3_DROME	Exosome complex component RRP40 OS=Drosophila melanogaster OX=7227 GN=Rrp40 PE=1 SV=1	97	25010	7	4	7	4
439	KINH_DROME	Kinesin heavy chain OS=Drosophila melanogaster OX=7227 GN=Khc PE=1 SV=2	97	110331	8	1	7	1
440	Q6NP11_DROME	Elongator complex protein 6 (Fragment) OS=Drosophila melanogaster OX=7227 GN=did PE=2 SV=1	96	32551	4	3	4	3
441	T1W0I3_DROME	FI23938p1 (Fragment) OS=Drosophila melanogaster OX=7227 GN=CG9149-RA PE=2 SV=1	96	45168	3	2	3	2
442	PSA3_DROME	Proteasome subunit alpha type-3 OS=Drosophila melanogaster OX=7227 GN=Prosalpha7 PE=1 SV=1	96	27658	11	6	9	5
443	T23O_DROME	Tryptophan 2,3-dioxygenase OS=Drosophila melanogaster OX=7227 GN=v PE=1 SV=1	96	44393	2	1	2	1
444	EIF3E_DROME	Eukaryotic translation initiation factor 3 subunit E OS=Drosophila melanogaster OX=7227 GN=eIF3e PE=1 SV=1	95	51129	2	2	2	2
445	TPPP_DROME	Tubulin polymerization-promoting protein homolog OS=Drosophila melanogaster OX=7227 GN=ringer PE=1 SV=1	95	20584	4	2	4	2
446	IMB_DROME	Importin subunit beta OS=Drosophila melanogaster OX=7227 GN=Fs(2)Ket PE=1 SV=2	94	98632	6	2	4	2
447	Q9VLB7_DROME	Rab GDP dissociation inhibitor OS=Drosophila melanogaster OX=7227 GN=Gdi PE=1 SV=1	94	49871	13	4	12	4
448	A0A0B4LFJ1_DROME	Imaginal disc growth factor 6, isoform B OS=Drosophila melanogaster OX=7227 GN=Idgf6 PE=3 SV=1	94	50323	5	2	4	1
449	KRH2_DROME	Krueppel homolog 2 OS=Drosophila melanogaster OX=7227 GN=Kr-h2 PE=1 SV=1	94	31195	5	3	4	3
450	Q3YMU0_DROME	Protein disulfide-isomerase (Fragment) OS=Drosophila melanogaster OX=7227 GN=ERp60 PE=1 SV=1	94	55336	9	5	7	5
451	Q0E9E2_DROME	Pyruvate carboxylase OS=Drosophila melanogaster OX=7227 GN=PCB PE=1 SV=1	94	132591	9	3	9	3
452	EAS_DROME	Ethanolamine kinase OS=Drosophila melanogaster OX=7227 GN=eas PE=1 SV=2	93	59526	1	1	1	1
453	GUAD_DROME	Guanine deaminase OS=Drosophila melanogaster OX=7227 GN=DhpD PE=1 SV=1	93	48854	3	2	3	2
454	A0A0B4K6I6_DROME	Uncharacterized protein, isoform B OS=Drosophila melanogaster OX=7227 GN=CT19744 PE=1 SV=1	93	55419	3	2	3	2
455	A6YH32_DROME	CAD (Fragment) OS=Drosophila melanogaster OX=7227 PE=4 SV=1	92	28482	3	2	3	2
456	ARC1_DROME	Activity-regulated cytoskeleton associated protein 1 OS=Drosophila melanogaster OX=7227 GN=Arc1 PE=1 SV=1	92	28859	3	2	3	2
457	E1JIF5_DROME	Uncharacterized protein, isoform D OS=Drosophila melanogaster OX=7227 GN=Dmel\CG9837 PE=4 SV=2	92	21632	2	2	2	2
458	Q9VF53_DROME	Aldehyde oxidase 1 OS=Drosophila melanogaster OX=7227 GN=AOX1 PE=1 SV=1	92	139036	10	2	10	2
459	E2QCG7_DROME	Eukaryotic translation initiation factor 3 subunit B OS=Drosophila melanogaster OX=7227 GN=eIF3b PE=1 SV=1	91	80391	11	3	11	3
460	Q9VHW4_DROME	FI21225p1 OS=Drosophila melanogaster OX=7227 GN=unc-45 PE=1 SV=1	91	104981	3	2	3	2
461	C0MM13_DROME	CG3603-PA OS=Drosophila melanogaster OX=7227 GN=CG3603 PE=3 SV=1	91	26206	2	2	2	2
462	Q9VI66_DROME	GH28833p OS=Drosophila melanogaster OX=7227 GN=CG2640 PE=2 SV=2	90	28812	4	4	4	4
463	A0A0B4LFB3_DROME	Eukaryotic translation initiation factor 3 subunit M OS=Drosophila melanogaster OX=7227 GN=eIF3m PE=3 SV=1	90	44059	13	4	10	4
464	Q8SYG3_DROME	RE63412p OS=Drosophila melanogaster OX=7227 GN=BcDNA:RE63412 PE=1 SV=1	90	19354	6	1	6	1
465	CAZ_DROME	RNA-binding protein cabeza OS=Drosophila melanogaster OX=7227 GN=caz PE=2 SV=2	90	38815	1	1	1	1
466	CP6D5_DROME	Probable cytochrome P450 6d5 OS=Drosophila melanogaster OX=7227 GN=Cyp6d5 PE=2 SV=1	90	57348	5	1	5	1
467	RUVB1_DROME	RuvB-like helicase 1 OS=Drosophila melanogaster OX=7227 GN=pont PE=1 SV=1	88	50211	3	2	3	2
468	Q9VDC0_DROME	GH01837p OS=Drosophila melanogaster OX=7227 GN=FOHSDR PE=1 SV=1	88	27219	4	3	4	3
469	X2JAX3_DROME	E2 ubiquitin-conjugating enzyme OS=Drosophila melanogaster OX=7227 GN=Ubc4 PE=1 SV=1	88	22495	8	4	6	3
470	UMPS_DROME	Uridine 5~-monophosphate synthase OS=Drosophila melanogaster OX=7227 GN=r-l PE=2 SV=2	88	53386	7	3	7	3
471	Q9VB10_DROME	GH01709p OS=Drosophila melanogaster OX=7227 GN=Hsdl2 PE=1 SV=1	88	44326	3	1	2	1
472	O16043_DROME	Anon1A4 OS=Drosophila melanogaster OX=7227 GN=Df31 PE=1 SV=1	87	18812	7	2	5	2
473	Q9VUZ0_DROME	Translocon-associated protein subunit beta OS=Drosophila melanogaster OX=7227 GN=SsRbeta PE=1 SV=2	87	21193	3	3	3	3
474	VINC_DROME	Vinculin OS=Drosophila melanogaster OX=7227 GN=Vinc PE=1 SV=1	87	106236	4	2	4	2
475	ENDOU_DROME	Poly(U)-specific endoribonuclease homolog OS=Drosophila melanogaster OX=7227 GN=CG2145 PE=2 SV=1	87	63557	9	4	6	3
476	B7Z028_DROME	Acyl-coenzyme A oxidase OS=Drosophila melanogaster OX=7227 GN=Acox3 PE=1 SV=1	86	81281	6	3	6	3
477	TPM1_DROME	Tropomyosin-1, isoforms 9A/A/B OS=Drosophila melanogaster OX=7227 GN=Tm1 PE=1 SV=2	85	39301	10	3	9	3
478	F0JAI1_DROME	Type I protein arginine methyltransferase OS=Drosophila melanogaster OX=7227 GN=Art4 PE=1 SV=1	85	59690	1	1	1	1
479	Q8IQG9_DROME	Adenylate kinase 1, isoform B OS=Drosophila melanogaster OX=7227 GN=Ak1 PE=1 SV=1	85	25263	3	2	2	2
480	E1JJ68_DROME	RNA helicase OS=Drosophila melanogaster OX=7227 GN=Rm62 PE=1 SV=1	84	62436	9	4	7	4
481	Q9VN73_DROME	RE70318p OS=Drosophila melanogaster OX=7227 GN=CT1789 PE=2 SV=1	84	26988	2	1	2	1
482	Q9VXR5_DROME	LD02975p OS=Drosophila melanogaster OX=7227 GN=Dmel\CG9281 PE=1 SV=1	83	69458	5	4	5	4
483	SRP68_DROME	Signal recognition particle subunit SRP68 OS=Drosophila melanogaster OX=7227 GN=Srp68 PE=2 SV=1	83	68966	4	2	4	2
484	COPIA_DROME	Copia protein OS=Drosophila melanogaster OX=7227 GN=GIP PE=1 SV=3	83	162715	5	1	4	1
485	A0A0B4K6T1_DROME	Lingerer, isoform I OS=Drosophila melanogaster OX=7227 GN=lig PE=1 SV=1	82	130597	1	1	1	1
486	Q7JZZ3_DROME	RE03883p OS=Drosophila melanogaster OX=7227 GN=Dmel\CG13321 PE=1 SV=1	82	30854	2	2	2	2
487	ABCE1_DROME	Protein Pixie OS=Drosophila melanogaster OX=7227 GN=pix PE=1 SV=1	82	69254	12	4	11	4
488	L7EEF1_DROME	Eukaryotic translation initiation factor 4B, isoform F OS=Drosophila melanogaster OX=7227 GN=eIF4B PE=1 SV=1	82	44500	2	1	2	1
489	WDR1_DROME	Actin-interacting protein 1 OS=Drosophila melanogaster OX=7227 GN=flr PE=2 SV=1	82	66509	8	2	8	2
490	Q1RKX0_DROME	HSP 82 (Fragment) OS=Drosophila melanogaster OX=7227 PE=2 SV=1	82	57594	3	2	3	2
491	PP12_DROME	Serine/threonine-protein phosphatase alpha-2 isoform OS=Drosophila melanogaster OX=7227 GN=Pp1-87B PE=1 SV=1	80	34519	6	1	6	1
492	C0MKX3_DROME	Serine/threonine-protein phosphatase OS=Drosophila melanogaster OX=7227 GN=CG9156 PE=3 SV=1	80	34536	4	1	4	1
493	A0A4D6K293_DROME	Serine/threonine-protein phosphatase OS=Drosophila melanogaster OX=7227 GN=flw PE=1 SV=1	80	38791	2	1	2	1
494	A0A0B4LF88_DROME	Tripeptidyl-peptidase 2 OS=Drosophila melanogaster OX=7227 GN=TppII PE=4 SV=1	80	151041	10	2	8	2
495	Q9VKV1_DROME	Alpha-mannosidase OS=Drosophila melanogaster OX=7227 GN=LManII PE=1 SV=2	80	122608	11	4	11	4
496	ACER_DROME	Angiotensin-converting enzyme-related protein OS=Drosophila melanogaster OX=7227 GN=Acer PE=1 SV=1	80	73011	17	4	13	4
497	H1UUD4_DROME	FI19313p1 (Fragment) OS=Drosophila melanogaster OX=7227 GN=CG4365-RC PE=2 SV=1	80	40309	6	3	5	3
498	O76331_DROME	Transportin OS=Drosophila melanogaster OX=7227 GN=Tnpo PE=2 SV=1	80	101429	7	3	6	3
499	GMDS_DROME	GDP-mannose 4,6 dehydratase OS=Drosophila melanogaster OX=7227 GN=Gmd PE=1 SV=2	80	44755	2	1	2	1
500	Q9VKU5_DROME	LD37206p OS=Drosophila melanogaster OX=7227 GN=Dmel\CG6144 PE=1 SV=3	80	26180	3	2	3	2
501	SYFB_DROME	Phenylalanine--tRNA ligase beta subunit OS=Drosophila melanogaster OX=7227 GN=beta-PheRS PE=1 SV=1	80	65736	6	2	6	2
502	R4TCQ6_DROME	Eukaryotic translation initiation factor 5B OS=Drosophila melanogaster OX=7227 GN=eIF5B-RB PE=2 SV=1	79	127097	5	2	5	2
503	A0A126GUT1_DROME	Translationally-controlled tumor protein homolog OS=Drosophila melanogaster OX=7227 GN=Tctp PE=3 SV=1	79	19625	4	3	3	3
504	Q9VAY2_DROME	HSP 82 OS=Drosophila melanogaster OX=7227 GN=Gp93 PE=1 SV=1	78	90182	3	2	3	2
505	A0ANP8_DROME	CG6554 protein OS=Drosophila melanogaster OX=7227 GN=CG6554 PE=4 SV=1	78	42808	1	1	1	1
506	DENR_DROME	Density-regulated protein homolog OS=Drosophila melanogaster OX=7227 GN=DENR PE=1 SV=3	78	21336	3	2	3	2
507	Q9VEQ0_DROME	Xylulose kinase OS=Drosophila melanogaster OX=7227 GN=Dmel\CG3534 PE=1 SV=1	78	61115	5	2	5	2
508	Q9VW54_DROME	26S proteasome non-ATPase regulatory subunit 2 OS=Drosophila melanogaster OX=7227 GN=Rpn1 PE=1 SV=2	77	102212	9	2	9	2
509	A0A6C0PTF0_DROME	NADPH--cytochrome P450 reductase OS=Drosophila melanogaster OX=7227 PE=2 SV=1	77	76311	7	1	6	1
510	IF2A_DROME	Eukaryotic translation initiation factor 2 subunit 1 OS=Drosophila melanogaster OX=7227 GN=eIF2alpha PE=2 SV=1	77	38622	2	2	2	2
511	A0A0B4KI38_DROME	Methylthioribose-1-phosphate isomerase OS=Drosophila melanogaster OX=7227 GN=Dmel\CG11334 PE=3 SV=1	77	39084	6	3	6	3
512	Q8IGE9_DROME	RH35990p (Fragment) OS=Drosophila melanogaster OX=7227 GN=lost PE=2 SV=1	77	58748	10	4	9	4
513	XPO2_DROME	Exportin-2 OS=Drosophila melanogaster OX=7227 GN=Cse1 PE=2 SV=2	76	110098	7	2	6	2
514	O18332_DROME	FI01544p OS=Drosophila melanogaster OX=7227 GN=Rab1 PE=1 SV=1	76	22748	9	4	8	4
515	A0A0B4K891_DROME	Uncharacterized protein, isoform E OS=Drosophila melanogaster OX=7227 GN=Dmel\CG8963 PE=1 SV=1	76	58321	2	2	2	2
516	D2NUI1_DROME	TA01985p (Fragment) OS=Drosophila melanogaster OX=7227 GN=CG31086-RA PE=2 SV=1	76	17036	3	1	3	1
517	Q8INX6_DROME	LP09219p OS=Drosophila melanogaster OX=7227 GN=Dmel\CG31789 PE=2 SV=1	76	12573	2	2	1	1
518	Q6NP69_DROME	GST-containing FLYWCH zinc-finger protein OS=Drosophila melanogaster OX=7227 GN=gfzf PE=1 SV=1	76	119208	3	3	3	3
519	UCK_DROME	Uridine-cytidine kinase OS=Drosophila melanogaster OX=7227 GN=Uck PE=2 SV=1	76	29195	1	1	1	1
520	DCOR1_DROME	Ornithine decarboxylase 1 OS=Drosophila melanogaster OX=7227 GN=Odc1 PE=2 SV=3	75	44166	1	1	1	1
521	M9PDQ9_DROME	Uncharacterized protein, isoform D OS=Drosophila melanogaster OX=7227 GN=Dmel\CG31974 PE=4 SV=1	75	47760	7	2	6	2
522	MP20_DROME	Muscle-specific protein 20 OS=Drosophila melanogaster OX=7227 GN=Mp20 PE=2 SV=2	75	20177	4	1	4	1
523	O62602_DROME	Licorne OS=Drosophila melanogaster OX=7227 GN=lic PE=1 SV=1	75	38170	4	1	4	1
524	IF4E_DROME	Eukaryotic translation initiation factor 4E1 OS=Drosophila melanogaster OX=7227 GN=eIF4E1 PE=1 SV=1	75	29205	8	1	6	1
525	PCNA_DROME	Proliferating cell nuclear antigen OS=Drosophila melanogaster OX=7227 GN=PCNA PE=1 SV=2	75	28811	1	1	1	1
526	Q0E8E8_DROME	MIP08013p1 OS=Drosophila melanogaster OX=7227 GN=Mpcp2 PE=1 SV=1	75	38825	5	1	5	1
527	Q8T8S4_DROME	AT31109p OS=Drosophila melanogaster OX=7227 GN=CG5793 PE=2 SV=1	74	24574	5	2	5	2
528	F6J144_DROME	CG4239 (Fragment) OS=Drosophila melanogaster OX=7227 GN=CG4239 PE=3 SV=1	74	22968	1	1	1	1
529	O77436_DROME	EG:34F3.5 protein OS=Drosophila melanogaster OX=7227 GN=EG:34F3.5 PE=1 SV=1	74	48646	6	3	5	3
530	Q0E8X6_DROME	Eukaryotic translation initiation factor 2B subunit delta, isoform B OS=Drosophila melanogaster OX=7227 GN=eIF2Bdelta PE=1 SV=1	74	61802	3	1	2	1
531	Q4V4W6_DROME	IP12480p OS=Drosophila melanogaster OX=7227 GN=CG9259 PE=2 SV=1	74	49880	4	2	2	2
532	A0A0B4LEV3_DROME	Uncharacterized protein, isoform B OS=Drosophila melanogaster OX=7227 GN=Dmel\CG8635 PE=3 SV=1	74	45264	2	1	2	1
533	Q0E8G6_DROME	Cleavage and polyadenylation specificity factor subunit 5 OS=Drosophila melanogaster OX=7227 GN=Cpsf5 PE=1 SV=1	74	26945	5	1	5	1
534	E1JIK0_DROME	Heterogeneous nuclear ribonucleoprotein at 87F, isoform C OS=Drosophila melanogaster OX=7227 GN=Hrb87F PE=1 SV=1	74	39476	4	2	3	2
535	I0B1Q0_DROME	FI19802p1 (Fragment) OS=Drosophila melanogaster OX=7227 GN=Lsd-1-RA PE=2 SV=1	74	50575	4	1	4	1
536	EI3G1_DROME	Eukaryotic translation initiation factor 3 subunit G-1 OS=Drosophila melanogaster OX=7227 GN=eIF3g1 PE=1 SV=1	74	29927	5	2	5	2
537	Q0KI98_DROME	Tryptophanyl-tRNA synthetase OS=Drosophila melanogaster OX=7227 GN=TrpRS PE=1 SV=1	73	47941	4	3	3	3
538	ACTN_DROME	Alpha-actinin, sarcomeric OS=Drosophila melanogaster OX=7227 GN=Actn PE=1 SV=2	73	106952	7	2	7	2
539	Q7KMK9_DROME	BcDNA.GH07774 OS=Drosophila melanogaster OX=7227 GN=Cand1 PE=2 SV=1	73	92574	5	3	5	3
540	Q7K4A8_DROME	LP01339p OS=Drosophila melanogaster OX=7227 GN=Dmel\CG10814 PE=2 SV=1	72	47067	3	2	3	2
541	MLR_DROME	Myosin regulatory light chain 2 OS=Drosophila melanogaster OX=7227 GN=Mlc2 PE=1 SV=2	72	23700	6	2	5	2
542	A0A0B4LH53_DROME	Vesicle-fusing ATPase OS=Drosophila melanogaster OX=7227 GN=Nsf2 PE=3 SV=1	72	83382	6	1	4	1
543	Q9V3I2_DROME	Drab5 OS=Drosophila melanogaster OX=7227 GN=Rab5 PE=1 SV=1	72	23944	3	1	3	1
544	E2QD26_DROME	Phosphopantothenoylcysteine synthetase, isoform C OS=Drosophila melanogaster OX=7227 GN=Ppcs PE=1 SV=1	71	42622	4	2	4	2
545	Q8SX57_DROME	LD44221p OS=Drosophila melanogaster OX=7227 GN=CG11005 PE=1 SV=1	71	26916	6	3	5	3
546	Q7KMP8_DROME	26S proteasome non-ATPase regulatory subunit 13 OS=Drosophila melanogaster OX=7227 GN=Rpn9 PE=1 SV=1	71	43739	7	2	6	1
547	M9NDM3_DROME	Rhea, isoform C OS=Drosophila melanogaster OX=7227 GN=rhea PE=1 SV=1	71	235137	8	3	8	3
548	Q8IRN0_DROME	FI06485p OS=Drosophila melanogaster OX=7227 GN=CG7090 PE=1 SV=1	71	27124	7	3	6	3
549	H0RNC9_DROME	Protein-lysine N-methyltransferase CG9154 OS=Drosophila melanogaster OX=7227 GN=CG9154-RA PE=2 SV=1	71	26027	2	2	2	2
550	A1A6X4_DROME	IP17216p (Fragment) OS=Drosophila melanogaster OX=7227 GN=RpL23a PE=2 SV=1	71	28537	8	4	6	4
551	PSMD6_DROME	26S proteasome non-ATPase regulatory subunit 6 OS=Drosophila melanogaster OX=7227 GN=Rpn7 PE=2 SV=1	70	45352	6	4	5	4
552	Q8IG84_DROME	SD21996p OS=Drosophila melanogaster OX=7227 GN=Tm1 PE=1 SV=1	70	74664	3	1	3	1
553	Q9VTV9_DROME	Delta-aminolevulinic acid dehydratase OS=Drosophila melanogaster OX=7227 GN=Pbgs PE=1 SV=1	70	35910	7	3	6	3
554	D0Z728_DROME	FI12201p (Fragment) OS=Drosophila melanogaster OX=7227 GN=CG8997-RA PE=2 SV=1	70	28746	3	2	3	2
555	A0ANV4_DROME	CG12276 protein OS=Drosophila melanogaster OX=7227 GN=CG12276 PE=3 SV=1	70	37710	3	1	3	1
556	A1Z7M8_DROME	Angiotensin-converting enzyme OS=Drosophila melanogaster OX=7227 GN=Ance-4 PE=1 SV=1	70	70113	6	3	6	3
557	ABITM_DROME	Protein Abitram OS=Drosophila melanogaster OX=7227 GN=abitram PE=2 SV=1	69	23816	2	2	2	2
558	A0A0B4K6V8_DROME	Alpha-Esterase-5, isoform B OS=Drosophila melanogaster OX=7227 GN=alpha-Est5 PE=1 SV=1	69	61449	7	2	7	2
559	D1Z373_DROME	Eukaryotic peptide chain release factor subunit 1 OS=Drosophila melanogaster OX=7227 GN=eRF1-RC PE=2 SV=1	69	49129	9	4	5	2
560	Q7K7G0_DROME	Coatomer subunit delta OS=Drosophila melanogaster OX=7227 GN=deltaCOP PE=1 SV=1	69	57782	4	2	4	2
561	Q9VQ75_DROME	SD22430p OS=Drosophila melanogaster OX=7227 GN=Dmel\CG4259 PE=2 SV=2	69	30461	1	1	1	1
562	Q9VHX4_DROME	LD24679p OS=Drosophila melanogaster OX=7227 GN=Dmel\CG2767 PE=1 SV=1	69	36839	20	3	8	3
563	D9PTS0_DROME	LP03183p (Fragment) OS=Drosophila melanogaster OX=7227 GN=CG32633-RA PE=2 SV=1	69	31570	2	2	2	2
564	A0A0B4LIJ0_DROME	Regulatory particle triple-A ATPase 2, isoform B OS=Drosophila melanogaster OX=7227 GN=Rpt2 PE=3 SV=1	69	49293	4	2	4	2
565	A0AQH0_DROME	Proteasome subunit beta OS=Drosophila melanogaster OX=7227 GN=Prosbeta1 PE=1 SV=1	68	24249	4	3	2	1
566	Q9VQT8_DROME	Immune induced molecule 33, isoform A OS=Drosophila melanogaster OX=7227 GN=IM33 PE=1 SV=1	68	8745	2	2	2	2
567	Q8SYH3_DROME	RE62456p OS=Drosophila melanogaster OX=7227 GN=Cpr65Ax2 PE=2 SV=1	68	10682	1	1	1	1
568	A0A0B4LGQ1_DROME	Superoxide dismutase OS=Drosophila melanogaster OX=7227 GN=Sod2 PE=3 SV=1	68	24644	6	2	6	2
569	A0A0B4KGE1_DROME	Signal transducer and activator of transcription OS=Drosophila melanogaster OX=7227 GN=Stat92E PE=3 SV=1	68	92514	3	3	3	3
570	Q9VXC8_DROME	LP05929p OS=Drosophila melanogaster OX=7227 GN=sphe PE=1 SV=2	67	26319	2	1	2	1
571	ARP3_DROME	Actin-related protein 3 OS=Drosophila melanogaster OX=7227 GN=Arp3 PE=2 SV=3	67	47003	3	2	3	2
572	Q86PD3_DROME	RE56416p OS=Drosophila melanogaster OX=7227 GN=CG30022;CG30023 PE=1 SV=1	67	31382	3	1	3	1
573	EIF3H_DROME	Eukaryotic translation initiation factor 3 subunit H OS=Drosophila melanogaster OX=7227 GN=eIF3h PE=1 SV=2	67	38383	8	3	8	3
574	Q8MR80_DROME	AT15262p OS=Drosophila melanogaster OX=7227 GN=EG:BACR42I17.2 PE=2 SV=1	67	34043	1	1	1	1
575	Q8IGN0_DROME	RE59368p OS=Drosophila melanogaster OX=7227 GN=Past1 PE=2 SV=1	67	60971	13	5	10	5
576	GLT_DROME	Glutactin OS=Drosophila melanogaster OX=7227 GN=Glt PE=1 SV=2	67	118678	9	2	8	2
577	D6W4V3_DROME	MIP19557p OS=Drosophila melanogaster OX=7227 GN=CG14985-RB PE=1 SV=1	67	22065	2	1	2	1
578	Q9VRS7_DROME	GH01508p OS=Drosophila melanogaster OX=7227 GN=Jon65Aiii PE=2 SV=1	67	28496	4	2	4	2
579	Q9VY78_DROME	Chloride intracellular channel, isoform A OS=Drosophila melanogaster OX=7227 GN=Clic PE=1 SV=1	66	30150	3	2	3	2
580	Q9V3V6_DROME	26S proteasome regulatory complex subunit p50 OS=Drosophila melanogaster OX=7227 GN=Rpt5 PE=1 SV=1	66	47777	5	2	5	2
581	Q9XZC3_DROME	Tat-binding protein-1 OS=Drosophila melanogaster OX=7227 GN=Rpt5 PE=1 SV=1	66	48134	5	2	5	2
582	Q9VGF1_DROME	GH17980p OS=Drosophila melanogaster OX=7227 GN=Dmel\CG3397 PE=1 SV=1	66	38062	3	2	3	2
583	MTNB_DROME	Probable methylthioribulose-1-phosphate dehydratase OS=Drosophila melanogaster OX=7227 GN=CG11134 PE=2 SV=1	66	25994	4	2	4	2
584	Q7PLL6_DROME	Lethal (3) 80Fj, isoform A OS=Drosophila melanogaster OX=7227 GN=l(3)80Fj PE=1 SV=2	66	293723	9	4	9	4
585	Q9VC05_DROME	Oxysterol-binding protein OS=Drosophila melanogaster OX=7227 GN=Osbp PE=1 SV=1	66	89269	2	1	2	1
586	INO1_DROME	Inositol-3-phosphate synthase OS=Drosophila melanogaster OX=7227 GN=Inos PE=1 SV=1	66	62211	5	1	5	1
587	A0A0B4JD23_DROME	Uncharacterized protein, isoform J OS=Drosophila melanogaster OX=7227 GN=Dmel\CG2246 PE=1 SV=1	66	42619	4	2	4	2
588	Q9V3V9_DROME	Endonuclease G inhibitor, isoform A OS=Drosophila melanogaster OX=7227 GN=EndoGI PE=1 SV=1	66	40589	3	1	3	1
589	Q9VRJ4_DROME	SD02021p OS=Drosophila melanogaster OX=7227 GN=Dhrs4 PE=1 SV=1	65	33597	7	3	6	3
590	A0JQ44_DROME	IP02537p (Fragment) OS=Drosophila melanogaster OX=7227 PE=2 SV=1	65	24578	4	1	4	1
591	Q95TW1_DROME	GM01970p OS=Drosophila melanogaster OX=7227 GN=Rrp46 PE=2 SV=1	65	25765	2	1	2	1
592	Q9VJ86_DROME	Bicoid stability factor OS=Drosophila melanogaster OX=7227 GN=bsf PE=1 SV=2	65	157167	5	3	4	2
593	GS1_DROME	Probable pseudouridine-5~-phosphatase OS=Drosophila melanogaster OX=7227 GN=Gs1l PE=2 SV=2	65	25768	9	4	6	3
594	A0A0B4KHJ5_DROME	Glycogen [starch] synthase OS=Drosophila melanogaster OX=7227 GN=GlyS PE=1 SV=1	65	79184	5	2	5	2
595	A1Z992_DROME	1,4-alpha-glucan branching enzyme OS=Drosophila melanogaster OX=7227 GN=AGBE PE=1 SV=1	65	79060	6	1	6	1
596	MON2_DROME	Protein MON2 homolog OS=Drosophila melanogaster OX=7227 GN=mon2 PE=2 SV=4	65	186873	2	1	2	1
597	H0RNE1_DROME	FI16742p1 (Fragment) OS=Drosophila melanogaster OX=7227 GN=Prx6005-RA PE=2 SV=1	65	25259	3	2	3	2
598	Q9VRM8_DROME	Alkaline phosphatase OS=Drosophila melanogaster OX=7227 GN=Alp10 PE=1 SV=1	64	58104	3	3	3	3
599	PUS10_DROME	Putative tRNA pseudouridine synthase Pus10 OS=Drosophila melanogaster OX=7227 GN=Pus10 PE=2 SV=2	64	56727	2	1	1	1
600	Q9VEC2_DROME	Proteasome assembly chaperone 2 OS=Drosophila melanogaster OX=7227 GN=Dmel\CG12321 PE=1 SV=1	64	27785	4	3	4	3
601	GRAP_DROME	Growth factor receptor-bound protein 2 OS=Drosophila melanogaster OX=7227 GN=drk PE=1 SV=1	64	24420	6	3	6	3
602	G7H7Z0_DROME	Lysine--tRNA ligase OS=Drosophila melanogaster OX=7227 GN=Aats-lys-RC PE=2 SV=1	64	68488	5	1	5	1
603	Q9VXC5_DROME	GH16384p OS=Drosophila melanogaster OX=7227 GN=SPH161 PE=2 SV=1	63	26797	2	2	2	2
604	X2JE06_DROME	GEO07624p1 OS=Drosophila melanogaster OX=7227 GN=RpL24 PE=1 SV=1	63	17509	5	2	4	2
605	SPS1_DROME	Inactive selenide, water dikinase-like protein OS=Drosophila melanogaster OX=7227 GN=SelD PE=2 SV=1	63	43418	5	1	5	1
606	X2JCB6_DROME	Uncharacterized protein, isoform C OS=Drosophila melanogaster OX=7227 GN=Dmel\CG2277 PE=1 SV=1	63	49729	1	1	1	1
607	METK_DROME	S-adenosylmethionine synthase OS=Drosophila melanogaster OX=7227 GN=Sam-S PE=2 SV=2	63	44668	9	2	6	2
608	Q9VEP6_DROME	Adenylosuccinate lyase OS=Drosophila melanogaster OX=7227 GN=AdSL PE=1 SV=1	62	53764	8	2	7	2
609	LSM12_DROME	LSM12 homolog A OS=Drosophila melanogaster OX=7227 GN=Lsm12a PE=1 SV=2	62	23731	1	1	1	1
610	PSMD3_DROME	Probable 26S proteasome non-ATPase regulatory subunit 3 OS=Drosophila melanogaster OX=7227 GN=Rpn3 PE=2 SV=1	62	55970	7	1	7	1
611	A0A0B4KEJ7_DROME	Coronin OS=Drosophila melanogaster OX=7227 GN=coro PE=1 SV=1	62	58030	4	1	4	1
612	Q8SZD9_DROME	RE03785p OS=Drosophila melanogaster OX=7227 GN=Ugt37D1 PE=2 SV=1	61	60397	1	1	1	1
613	PFD3_DROME	Prefoldin subunit 3 OS=Drosophila melanogaster OX=7227 GN=mgr PE=1 SV=3	61	22300	6	2	5	2
614	Q8IN25_DROME	Aminopeptidase OS=Drosophila melanogaster OX=7227 GN=Dmel\CG31198 PE=1 SV=1	61	106667	4	1	4	1
615	Q8IPE8_DROME	Enoyl-CoA hydratase OS=Drosophila melanogaster OX=7227 GN=Mtpalpha PE=1 SV=1	61	79588	3	1	2	1
616	Q8IGE3_DROME	RH42907p (Fragment) OS=Drosophila melanogaster OX=7227 GN=CG32032 PE=2 SV=1	61	35290	1	1	1	1
617	Q8IGQ5_DROME	Glycerol kinase OS=Drosophila melanogaster OX=7227 GN=Gk1 PE=2 SV=1	61	51780	2	1	2	1
618	Q8IGG7_DROME	RH24570p (Fragment) OS=Drosophila melanogaster OX=7227 GN=CG2907 PE=2 SV=1	61	28680	2	2	2	2
619	C0PTX6_DROME	RT01988p (Fragment) OS=Drosophila melanogaster OX=7227 GN=Nrg-RC PE=2 SV=1	61	123992	6	1	5	1
620	M9PC99_DROME	Secretory 24CD, isoform C OS=Drosophila melanogaster OX=7227 GN=Sec24CD PE=1 SV=1	61	133667	5	4	5	4
621	Q9VB94_DROME	LP07116p OS=Drosophila melanogaster OX=7227 GN=DmelL7 PE=2 SV=1	60	72384	1	1	1	1
622	PMM_DROME	Phosphomannomutase OS=Drosophila melanogaster OX=7227 GN=Pmm2 PE=1 SV=1	60	29648	9	2	6	2
623	Q9W147_DROME	RNA polymerase II subunit A C-terminal domain phosphatase OS=Drosophila melanogaster OX=7227 GN=Fcp1 PE=1 SV=1	60	97298	1	1	1	1
624	A0A0E3T458_DROME	Truncated Ran GTPase activating protein OS=Drosophila melanogaster OX=7227 GN=Sd-RanGAP PE=4 SV=1	60	39473	1	1	1	1
625	Q7K0Q2_DROME	Importin beta11 OS=Drosophila melanogaster OX=7227 GN=Impbeta11 PE=2 SV=1	60	121965	2	1	2	1
626	Q7JX82_DROME	GH21964p OS=Drosophila melanogaster OX=7227 GN=kermit PE=1 SV=1	60	36810	3	2	3	2
627	Q9VGC5_DROME	RE54693p OS=Drosophila melanogaster OX=7227 GN=Dmel\CG4830 PE=1 SV=1	60	59207	6	3	6	3
628	SEC13_DROME	Protein SEC13 homolog OS=Drosophila melanogaster OX=7227 GN=Sec13 PE=1 SV=1	59	39503	2	1	2	1
629	GCH1_DROME	GTP cyclohydrolase 1 OS=Drosophila melanogaster OX=7227 GN=Pu PE=1 SV=3	59	35519	2	1	2	1
630	TYSY_DROME	Thymidylate synthase OS=Drosophila melanogaster OX=7227 GN=Ts PE=1 SV=2	59	36633	4	1	4	1
631	NUBP2_DROME	Cytosolic Fe-S cluster assembly factor NUBP2 homolog OS=Drosophila melanogaster OX=7227 GN=CG4858 PE=1 SV=1	59	28232	4	1	4	1
632	SYFA_DROME	Phenylalanine--tRNA ligase alpha subunit OS=Drosophila melanogaster OX=7227 GN=alpha-PheRS PE=1 SV=1	59	55649	6	2	5	2
633	MMS19_DROME	MMS19 nucleotide excision repair protein OS=Drosophila melanogaster OX=7227 GN=Mms19 PE=1 SV=1	59	106981	6	3	6	3
634	A0A0B4KFQ0_DROME	BIR repeat containing ubiquitin-conjugating enzyme, isoform E OS=Drosophila melanogaster OX=7227 GN=Bruce PE=1 SV=1	59	537595	2	1	2	1
635	C6SV36_DROME	IP19903p OS=Drosophila melanogaster OX=7227 GN=CG3884-RB PE=1 SV=1	59	31957	2	2	2	2
636	Q9VWV4_DROME	GH28326p OS=Drosophila melanogaster OX=7227 GN=45555989 PE=1 SV=2	59	71655	7	3	7	3
637	D0IQG9_DROME	GM12308p OS=Drosophila melanogaster OX=7227 GN=CG32549-RA PE=2 SV=1	59	81523	7	3	7	3
638	Q8MR71_DROME	GH02773p (Fragment) OS=Drosophila melanogaster OX=7227 GN=Reg-2 PE=2 SV=1	59	32103	2	1	2	1
639	Q9VF56_DROME	Obelus OS=Drosophila melanogaster OX=7227 GN=obe PE=1 SV=2	59	248838	1	1	1	1
640	Q9VRL0_DROME	Cytochrome c1, isoform A OS=Drosophila melanogaster OX=7227 GN=Cyt-c1 PE=1 SV=1	58	33743	4	1	4	1
641	A0A0B4LET0_DROME	Uncharacterized protein, isoform B OS=Drosophila melanogaster OX=7227 GN=Dmel\CG7737 PE=1 SV=1	58	61906	1	1	1	1
642	Q8IHG0_DROME	Dynamin-1-like protein OS=Drosophila melanogaster OX=7227 GN=Drp1 PE=2 SV=1	58	82488	2	1	2	1
643	KAD2_DROME	Adenylate kinase OS=Drosophila melanogaster OX=7227 GN=Adk2 PE=1 SV=1	58	26526	2	2	2	2
644	X2JFD6_DROME	Peroxisomal multifunctional enzyme type 2, isoform B OS=Drosophila melanogaster OX=7227 GN=Mfe2 PE=3 SV=1	58	64033	3	2	3	2
645	DCTN1_DROME	Dynactin subunit 1 OS=Drosophila melanogaster OX=7227 GN=DCTN1-p150 PE=1 SV=2	58	141131	2	1	2	1
646	C0P8M5_DROME	MIP05689p (Fragment) OS=Drosophila melanogaster OX=7227 GN=Nop60B-RC PE=2 SV=1	57	59736	8	3	8	3
647	A8JQU3_DROME	Gasp, isoform B OS=Drosophila melanogaster OX=7227 GN=Gasp PE=1 SV=1	57	26077	2	2	2	2
648	PUR4_DROME	Phosphoribosylformylglycinamidine synthase OS=Drosophila melanogaster OX=7227 GN=Pfas PE=1 SV=2	57	147992	8	2	7	2
649	TFS2_DROME	Transcription elongation factor S-II OS=Drosophila melanogaster OX=7227 GN=TfIIS PE=2 SV=1	57	34278	1	1	1	1
650	MYCBP_DROME	c-Myc-binding protein homolog OS=Drosophila melanogaster OX=7227 GN=CG17202 PE=2 SV=2	57	20141	1	1	1	1
651	D0IQ98_DROME	LD11952p (Fragment) OS=Drosophila melanogaster OX=7227 GN=CG7675-RB PE=2 SV=1	57	40826	5	1	5	1
652	Q9VIH3_DROME	Microsomal triacylglycerol transfer protein OS=Drosophila melanogaster OX=7227 GN=Mtp PE=1 SV=2	57	98715	1	1	1	1
653	Q9VRM9_DROME	Alkaline phosphatase OS=Drosophila melanogaster OX=7227 GN=Alp9 PE=1 SV=1	57	56606	2	2	2	2
654	GSH1_DROME	Glutamate--cysteine ligase OS=Drosophila melanogaster OX=7227 GN=Gclc PE=2 SV=1	56	80695	4	2	4	2
655	KRAK_DROME	Probable serine hydrolase OS=Drosophila melanogaster OX=7227 GN=kraken PE=2 SV=1	56	37070	1	1	1	1
656	A0A0B4LEY1_DROME	Secretory 31, isoform C OS=Drosophila melanogaster OX=7227 GN=Sec31 PE=1 SV=1	56	137976	3	1	3	1
657	ROA1_DROME	Heterogeneous nuclear ribonucleoprotein A1 OS=Drosophila melanogaster OX=7227 GN=Hrb98DE PE=2 SV=1	56	39014	2	2	2	2
658	E2RWQ0_DROME	Prophenol oxidase (Fragment) OS=Drosophila melanogaster OX=7227 GN=PhoxS PE=4 SV=1	56	37711	15	3	9	3
659	A0A0B4KHH7_DROME	Nicotinamide-nucleotide adenylyltransferase OS=Drosophila melanogaster OX=7227 GN=Nmnat PE=1 SV=1	56	40028	1	1	1	1
660	Q7KMM4_DROME	BcDNA.GH04962 OS=Drosophila melanogaster OX=7227 GN=GCS2alpha PE=1 SV=1	56	105665	3	1	3	1
661	A0A0B4LFD2_DROME	Heat shock protein cognate 5, isoform B OS=Drosophila melanogaster OX=7227 GN=Hsc70-5 PE=3 SV=1	56	74020	3	2	3	2
662	Q95U34_DROME	GH11113p OS=Drosophila melanogaster OX=7227 GN=Galk PE=1 SV=1	55	54093	4	2	4	2
663	DOHH_DROME	Deoxyhypusine hydroxylase OS=Drosophila melanogaster OX=7227 GN=nero PE=2 SV=1	55	33543	2	1	2	1
664	NSUN5_DROME	28S rRNA (cytosine-C(5))-methyltransferase OS=Drosophila melanogaster OX=7227 GN=Nsun5 PE=2 SV=1	55	49249	1	1	1	1
665	A0A0B4K5Z8_DROME	Protein transport protein SEC23 OS=Drosophila melanogaster OX=7227 GN=Sec23 PE=1 SV=1	55	87512	7	2	6	2
666	GALE_DROME	UDP-glucose 4-epimerase OS=Drosophila melanogaster OX=7227 GN=Gale PE=1 SV=1	55	38672	6	2	5	1
667	X2J9A5_DROME	Uncharacterized protein, isoform B OS=Drosophila melanogaster OX=7227 GN=CCG31673 PE=1 SV=1	55	35580	6	1	5	1
668	A0A0B4KHE9_DROME	26S proteasome non-ATPase regulatory subunit 1 OS=Drosophila melanogaster OX=7227 GN=Rpn2 PE=3 SV=1	55	113127	11	3	10	3
669	B5RIJ3_DROME	FI02854p (Fragment) OS=Drosophila melanogaster OX=7227 PE=2 SV=1	54	36616	2	1	2	1
670	Q6NLM7_DROME	LP22879p OS=Drosophila melanogaster OX=7227 GN=CG15018 PE=2 SV=1	54	35816	3	2	3	2
671	B5RIL6_DROME	FI03275p (Fragment) OS=Drosophila melanogaster OX=7227 GN=CG32164-RA PE=2 SV=1	54	125311	9	4	7	4
672	PSDE_DROME	26S proteasome non-ATPase regulatory subunit 14 OS=Drosophila melanogaster OX=7227 GN=Rpn11 PE=1 SV=1	54	34379	2	1	2	1
673	Q9W5X0_DROME	LD21953p OS=Drosophila melanogaster OX=7227 GN=Rab35 PE=1 SV=1	54	22848	2	2	2	2
674	Q9VBS3_DROME	GH11066p OS=Drosophila melanogaster OX=7227 GN=Dmel\CG10560 PE=2 SV=2	53	48137	6	2	5	2
675	Q9VXF9_DROME	AT13091p OS=Drosophila melanogaster OX=7227 GN=rngo PE=1 SV=1	53	50505	2	1	2	1
676	Q9VJ44_DROME	SD06839p OS=Drosophila melanogaster OX=7227 GN=Dmel\CG17597 PE=1 SV=2	53	43876	2	1	2	1
677	SET_DROME	Protein SET OS=Drosophila melanogaster OX=7227 GN=Set PE=1 SV=2	53	30976	5	2	5	2
678	Q8MZI3_DROME	RNA helicase OS=Drosophila melanogaster OX=7227 GN=DmRH5 PE=1 SV=1	53	88155	3	1	3	1
679	Q9V3U6_DROME	26-29kD-proteinase OS=Drosophila melanogaster OX=7227 GN=26-29-p PE=1 SV=1	53	62090	2	1	2	1
680	I0B1N8_DROME	Probable methylmalonate-semialdehyde dehydrogenase [acylating], mitochondrial (Fragment) OS=Drosophila melanogaster OX=7227 GN=CG17896-RB PE=2 SV=1	52	57629	2	2	2	2
681	VIAF1_DROME	Viral IAP-associated factor homolog OS=Drosophila melanogaster OX=7227 GN=viaf PE=1 SV=1	52	27423	3	1	3	1
682	Q9VVU1_DROME	FI09602p OS=Drosophila melanogaster OX=7227 GN=GH07925p PE=1 SV=1	52	45337	3	2	3	2
683	Q7JYW9_DROME	Phosphotransferase OS=Drosophila melanogaster OX=7227 GN=Hex-C PE=1 SV=1	52	50706	7	2	7	2
684	A0A0C4FEI8_DROME	Granny smith, isoform F OS=Drosophila melanogaster OX=7227 GN=grsm PE=1 SV=1	52	71134	3	1	3	1
685	Q8IGA2_DROME	SD12036p (Fragment) OS=Drosophila melanogaster OX=7227 GN=fabp PE=2 SV=1	52	15827	2	1	2	1
686	Q9VKM7_DROME	AT01533p OS=Drosophila melanogaster OX=7227 GN=CG6089 PE=1 SV=2	52	75634	7	2	7	2
687	DDX6_DROME	ATP-dependent RNA helicase me31b OS=Drosophila melanogaster OX=7227 GN=me31B PE=1 SV=3	52	51912	3	2	3	2
688	SYRC_DROME	Probable arginine--tRNA ligase, cytoplasmic OS=Drosophila melanogaster OX=7227 GN=ArgRS PE=2 SV=1	52	75529	3	1	3	1
689	Q9W335_DROME	Signal sequence receptor subunit alpha OS=Drosophila melanogaster OX=7227 GN=l(1)G0320 PE=1 SV=1	51	33010	2	1	1	1
690	OBSTE_DROME	Protein obstructor-E OS=Drosophila melanogaster OX=7227 GN=obst-E PE=2 SV=2	51	27462	1	1	1	1
691	A0A126GUV7_DROME	Non-specific serine/threonine protein kinase OS=Drosophila melanogaster OX=7227 GN=fray PE=1 SV=1	51	77903	1	1	1	1
692	FBRL_DROME	rRNA 2~-O-methyltransferase fibrillarin OS=Drosophila melanogaster OX=7227 GN=Fib PE=2 SV=1	51	34616	7	2	7	2
693	Q9VNH5_DROME	m7GpppX diphosphatase OS=Drosophila melanogaster OX=7227 GN=Dmel\CG2091 PE=1 SV=1	51	42971	2	2	1	1
694	Q9V3Z4_DROME	GH11341p OS=Drosophila melanogaster OX=7227 GN=Rpn5 PE=1 SV=1	51	57711	3	1	3	1
695	I0E2K0_DROME	FI19804p1 (Fragment) OS=Drosophila melanogaster OX=7227 GN=CG10550-RB PE=2 SV=1	51	51687	4	1	4	1
696	Q9VY42_DROME	Tyrosine aminotransferase OS=Drosophila melanogaster OX=7227 GN=Dmel\CG1461 PE=2 SV=1	51	55893	1	1	1	1
697	B9EQX4_DROME	IP01094p (Fragment) OS=Drosophila melanogaster OX=7227 GN=CG4653-RA PE=2 SV=1	51	26626	1	1	1	1
698	E1JI93_DROME	Tequila, isoform F OS=Drosophila melanogaster OX=7227 GN=teq PE=1 SV=2	51	263791	4	2	4	2
699	D3DMK3_DROME	Microtubule-associated protein RP/EB family member 1 (Fragment) OS=Drosophila melanogaster OX=7227 GN=Eb1-RA PE=2 SV=1	51	35566	1	1	1	1
700	NNRE_DROME	NAD(P)H-hydrate epimerase OS=Drosophila melanogaster OX=7227 GN=Naxe PE=2 SV=2	51	25498	1	1	1	1
701	Q9VTZ4_DROME	Phosphoacetylglucosamine mutase OS=Drosophila melanogaster OX=7227 GN=nst PE=1 SV=1	51	60543	5	2	5	2
702	C0PTW4_DROME	MIP02843p OS=Drosophila melanogaster OX=7227 GN=CG8776-RE PE=2 SV=1	51	29584	1	1	1	1
703	B6UXW2_DROME	SMC1 (Fragment) OS=Drosophila melanogaster OX=7227 GN=smc1 PE=4 SV=1	50	35175	4	1	4	1
704	Q6AWS3_DROME	SD23260p OS=Drosophila melanogaster OX=7227 GN=CG31674 PE=2 SV=1	50	35932	4	1	3	1
705	GSTS1_DROME	Glutathione S-transferase S1 OS=Drosophila melanogaster OX=7227 GN=GstS1 PE=1 SV=2	50	27596	7	2	6	2
706	CRK_DROME	Adapter molecule Crk OS=Drosophila melanogaster OX=7227 GN=Crk PE=1 SV=1	50	31186	2	1	2	1
707	RIR1_DROME	Ribonucleoside-diphosphate reductase large subunit OS=Drosophila melanogaster OX=7227 GN=RnrL PE=1 SV=2	50	91919	2	1	2	1
708	M9PF96_DROME	Peroxisomal membrane protein 70 kDa, isoform C OS=Drosophila melanogaster OX=7227 GN=Abcd3 PE=1 SV=1	50	72839	4	1	4	1
709	C1C3F8_DROME	LP16188p (Fragment) OS=Drosophila melanogaster OX=7227 GN=Rpt4-RA PE=2 SV=1	50	45938	3	1	3	1
710	CSK2A_DROME	Casein kinase II subunit alpha OS=Drosophila melanogaster OX=7227 GN=CkIIalpha PE=1 SV=2	50	39934	4	2	4	2
711	Q8SXQ1_DROME	Aldehyde dehydrogenase 7 family member A1 OS=Drosophila melanogaster OX=7227 GN=Aldh7A1 PE=1 SV=1	50	58278	8	3	7	3
712	MY31D_DROME	Unconventional myosin ID OS=Drosophila melanogaster OX=7227 GN=Myo31DF PE=1 SV=1	50	117022	3	1	2	1
713	A0A0B4LGZ1_DROME	Protein windbeutel OS=Drosophila melanogaster OX=7227 GN=wbl PE=4 SV=1	50	29425	2	1	2	1
714	B5RIN9_DROME	FI03684p (Fragment) OS=Drosophila melanogaster OX=7227 GN=CG10512-RA PE=2 SV=1	50	53450	7	2	6	2
715	PKRA_DROME	Protein krasavietz OS=Drosophila melanogaster OX=7227 GN=kra PE=1 SV=1	50	49193	9	1	8	1
716	BNB_DROME	Protein bangles and beads OS=Drosophila melanogaster OX=7227 GN=bnb PE=1 SV=1	50	45788	1	1	1	1
717	A8E792_DROME	60S ribosomal protein L23 OS=Drosophila melanogaster OX=7227 GN=RpL17A PE=2 SV=1	49	14909	2	2	1	1
718	WDR12_DROME	Ribosome biogenesis protein WDR12 homolog OS=Drosophila melanogaster OX=7227 GN=CG6724 PE=2 SV=1	49	47192	2	1	2	1
719	Q8IM98_DROME	SD19625p1 OS=Drosophila melanogaster OX=7227 GN=ATPsyn-beta-RA PE=2 SV=1	49	13366	4	2	3	2
720	Q9VUW2_DROME	Inositol-1-monophosphatase OS=Drosophila melanogaster OX=7227 GN=IMP PE=1 SV=1	49	30890	6	4	5	3
721	A1ZBW0_DROME	Heterogeneous nuclear ribonucleoprotein K, isoform C OS=Drosophila melanogaster OX=7227 GN=HnRNP-K PE=1 SV=1	49	50991	3	1	3	1
722	A0A0B4KGG8_DROME	Sodium/potassium-transporting ATPase subunit alpha OS=Drosophila melanogaster OX=7227 GN=Atpalpha PE=1 SV=1	49	111062	1	1	1	1
723	RL18A_DROME	60S ribosomal protein L18a OS=Drosophila melanogaster OX=7227 GN=RpL18A PE=1 SV=1	49	21016	3	1	3	1
724	O97102_DROME	Small ubiquitin-related modifier OS=Drosophila melanogaster OX=7227 GN=smt3 PE=1 SV=1	49	10118	1	1	1	1
725	Q9W3C4_DROME	Beta-N-acetylhexosaminidase OS=Drosophila melanogaster OX=7227 GN=Hexo2 PE=1 SV=1	48	70618	2	1	2	1
726	Q8SWZ8_DROME	RH49505p OS=Drosophila melanogaster OX=7227 GN=CG9471 PE=2 SV=1	48	22699	3	2	2	1
727	Q9V4E0_DROME	Complex I-49kD OS=Drosophila melanogaster OX=7227 GN=ND-49 PE=1 SV=2	48	52887	1	1	1	1
728	Q7K1L4_DROME	SD10469p OS=Drosophila melanogaster OX=7227 GN=Dmel\CG8468 PE=1 SV=1	48	73831	1	1	1	1
729	Q4V6C2_DROME	Epsilon-trimethyllysine 2-oxoglutarate dioxygenase (Fragment) OS=Drosophila melanogaster OX=7227 GN=CG4335 PE=2 SV=1	48	42355	3	3	2	2
730	GAR1_DROME	Probable H/ACA ribonucleoprotein complex subunit 1 OS=Drosophila melanogaster OX=7227 GN=CG4038 PE=2 SV=1	48	22651	5	2	2	2
731	PEPE_DROME	Probable alpha-aspartyl dipeptidase OS=Drosophila melanogaster OX=7227 GN=CG2200 PE=2 SV=1	48	26582	3	1	3	1
732	Q9VGP4_DROME	LP08082p OS=Drosophila melanogaster OX=7227 GN=Ranbp9 PE=1 SV=1	48	114334	7	2	6	2
733	ATPO_DROME	ATP synthase subunit O, mitochondrial OS=Drosophila melanogaster OX=7227 GN=ATPsynO PE=2 SV=2	48	22408	2	1	2	1
734	Q9VBI0_DROME	Pre-rRNA-processing protein TSR2 homolog OS=Drosophila melanogaster OX=7227 GN=Dmel\CG14543 PE=1 SV=1	48	22452	1	1	1	1
735	EFHD2_DROME	EF-hand domain-containing protein D2 homolog OS=Drosophila melanogaster OX=7227 GN=Swip-1 PE=2 SV=1	48	25071	3	2	3	2
736	Q9VB05_DROME	ALG-2 interacting protein X OS=Drosophila melanogaster OX=7227 GN=ALiX PE=1 SV=1	48	92481	2	1	2	1
737	LAMB1_DROME	Laminin subunit beta-1 OS=Drosophila melanogaster OX=7227 GN=LanB1 PE=1 SV=4	48	198205	3	2	3	2
738	Q29QF9_DROME	IP02541p1 OS=Drosophila melanogaster OX=7227 GN=GstD6-RA PE=2 SV=1	48	37643	6	1	6	1
739	Q8I941_DROME	GH16843p OS=Drosophila melanogaster OX=7227 GN=CG2159 PE=2 SV=1	47	25971	1	1	1	1
740	A0A0B4LHL7_DROME	ATP synthase subunit d, mitochondrial OS=Drosophila melanogaster OX=7227 GN=ATPsynD PE=3 SV=1	47	20188	8	4	6	3
741	Q7KTW5_DROME	Inositol-1-monophosphatase OS=Drosophila melanogaster OX=7227 GN=Dmel\CG9391 PE=1 SV=1	47	30606	1	1	1	1
742	Q7KLW5_DROME	LD07532p (Fragment) OS=Drosophila melanogaster OX=7227 GN=wal PE=2 SV=1	47	35269	4	2	3	2
743	X2JIQ5_DROME	60S ribosomal protein L17 OS=Drosophila melanogaster OX=7227 GN=RpL17 PE=3 SV=1	47	21579	3	1	3	1
744	GNPI_DROME	Glucosamine-6-phosphate isomerase OS=Drosophila melanogaster OX=7227 GN=Oscillin PE=2 SV=1	47	30804	1	1	1	1
745	ARPC2_DROME	Actin-related protein 2/3 complex subunit 2 OS=Drosophila melanogaster OX=7227 GN=Arpc2 PE=2 SV=2	47	35082	4	1	3	1
746	A0A023GQA5_DROME	Prohibitin OS=Drosophila melanogaster OX=7227 GN=l(2)37Cc PE=1 SV=1	47	30365	6	1	6	1
747	O77425_DROME	Ribokinase OS=Drosophila melanogaster OX=7227 GN=Dmel\CG13369 PE=2 SV=1	47	31606	3	1	3	1
748	Q9VH09_DROME	Glycine cleavage system P protein OS=Drosophila melanogaster OX=7227 GN=Dmel\CG3999 PE=1 SV=1	47	109644	1	1	1	1
749	Q9VFX0_DROME	Aminopeptidase OS=Drosophila melanogaster OX=7227 GN=Dmel\CG8773 PE=1 SV=2	47	111159	1	1	1	1
750	5NT3B_DROME	7-methylguanosine phosphate-specific 5~-nucleotidase OS=Drosophila melanogaster OX=7227 GN=cN-IIIB PE=1 SV=1	46	36271	2	1	2	1
751	Q5U1B0_DROME	Beta hydroxy acid dehydrogenase 2 OS=Drosophila melanogaster OX=7227 GN=Had2 PE=1 SV=1	46	35128	2	1	2	1
752	Q7K3M5_DROME	DEAH-box helicase 15, isoform A OS=Drosophila melanogaster OX=7227 GN=Dhx15 PE=1 SV=1	46	82599	3	1	3	1
753	Q9VU04_DROME	RE60105p OS=Drosophila melanogaster OX=7227 GN=Dmel\CG32109 PE=2 SV=2	46	25812	1	1	1	1
754	DDX51_DROME	Probable ATP-dependent RNA helicase Dbp73D OS=Drosophila melanogaster OX=7227 GN=Dbp73D PE=2 SV=3	46	77542	2	1	2	1
755	PTER_DROME	Phosphotriesterase-related protein OS=Drosophila melanogaster OX=7227 GN=CG18473 PE=2 SV=1	46	39272	1	1	1	1
756	Q9VQI5_DROME	LP04564p OS=Drosophila melanogaster OX=7227 GN=Ifrd1 PE=1 SV=2	46	47298	3	1	3	1
757	F0JAP1_DROME	LP19279p OS=Drosophila melanogaster OX=7227 GN=Sec61alpha-RA PE=2 SV=1	46	45990	2	1	2	1
758	A8E777_DROME	Ras-related protein Rab-14 OS=Drosophila melanogaster OX=7227 GN=Rab14 PE=2 SV=1	46	26237	2	1	2	1
759	Q4V4D6_DROME	IP08619p OS=Drosophila melanogaster OX=7227 GN=CG32439 PE=2 SV=1	46	47562	2	1	2	1
760	X2J5T3_DROME	Rab6, isoform B OS=Drosophila melanogaster OX=7227 GN=Rab6 PE=1 SV=1	46	23466	1	1	1	1
761	Q7JVI6_DROME	Glutathione S transferase E13, isoform A OS=Drosophila melanogaster OX=7227 GN=GstE13 PE=1 SV=1	45	25752	1	1	1	1
762	DNAT_DROME	Dopamine N-acetyltransferase OS=Drosophila melanogaster OX=7227 GN=AANAT1 PE=1 SV=1	45	30956	8	2	6	2
763	Q5U1B1_DROME	RE64060p (Fragment) OS=Drosophila melanogaster OX=7227 PE=2 SV=1	45	48758	3	2	2	2
764	P92194_DROME	Cuticle protein DCP7 OS=Drosophila melanogaster OX=7227 GN=Lcp65Af PE=2 SV=1	45	10574	1	1	1	1
765	SP27A_DROME	Serine protease inhibitor 27A OS=Drosophila melanogaster OX=7227 GN=Spn27A PE=1 SV=1	45	49764	1	1	1	1
766	Q9I7S2_DROME	RH22417p OS=Drosophila melanogaster OX=7227 GN=Dmel\CG11158 PE=1 SV=1	45	38713	1	1	1	1
767	Q9VF86_DROME	GlcNAc kinase OS=Drosophila melanogaster OX=7227 GN=Dmel\CG6218 PE=1 SV=1	45	37828	2	1	2	1
768	M9NFR5_DROME	Ypsilon schachtel, isoform B OS=Drosophila melanogaster OX=7227 GN=yps PE=1 SV=1	45	36956	3	1	3	1
769	Q7KK90_DROME	GH14654p OS=Drosophila melanogaster OX=7227 GN=GstE1 PE=1 SV=1	45	24944	3	1	3	1
770	Q9VT24_DROME	RE53819p OS=Drosophila melanogaster OX=7227 GN=Dmel\CG18179 PE=1 SV=1	45	28636	4	2	3	2
771	SNAP_DROME	Alpha-soluble NSF attachment protein OS=Drosophila melanogaster OX=7227 GN=alphaSnap PE=1 SV=1	45	32979	4	2	4	2
772	A1Z6X6_DROME	Glyoxalase I OS=Drosophila melanogaster OX=7227 GN=Glo1 PE=1 SV=1	45	20033	3	2	3	2
773	E1JHT6_DROME	Reticulon-like protein OS=Drosophila melanogaster OX=7227 GN=Rtnl1 PE=1 SV=1	45	65404	3	2	3	2
774	Q9W3T9_DROME	GM01152p OS=Drosophila melanogaster OX=7227 GN=Dmel\CG3040 PE=1 SV=2	45	26915	2	1	2	1
775	Q5LJT3_DROME	MIP01391p OS=Drosophila melanogaster OX=7227 GN=CG12466 PE=2 SV=1	44	26952	1	1	1	1
776	Q8SYJ9_DROME	RE55868p OS=Drosophila melanogaster OX=7227 GN=Tcs1 PE=2 SV=1	44	27576	1	1	1	1
777	H1UUG1_DROME	FI17852p1 (Fragment) OS=Drosophila melanogaster OX=7227 GN=Cyp6a8-RA PE=2 SV=1	44	58791	2	1	2	1
778	A0A0B4K7R1_DROME	Signal peptidase complex subunit 3 OS=Drosophila melanogaster OX=7227 GN=Spase22-23 PE=3 SV=1	44	20291	1	1	1	1
779	A0A0B4KI27_DROME	Ferritin OS=Drosophila melanogaster OX=7227 GN=Fer1HCH PE=1 SV=1	44	27878	1	1	1	1
780	Q7K4Y0_DROME	Desaturase 1, isoform A OS=Drosophila melanogaster OX=7227 GN=Desat1 PE=1 SV=1	44	43392	2	1	2	1
781	TITIN_DROME	Titin OS=Drosophila melanogaster OX=7227 GN=sls PE=1 SV=3	44	2064499	9	1	9	1
782	B4F5N9_DROME	CG8675-PA OS=Drosophila melanogaster OX=7227 GN=CG8675 PE=4 SV=1	44	27207	2	1	2	1
783	Q9VVA6_DROME	Nuclear migration protein NudC OS=Drosophila melanogaster OX=7227 GN=nudC PE=1 SV=2	44	37768	7	3	6	3
784	Q9Y0Y5_DROME	Coatomer subunit epsilon OS=Drosophila melanogaster OX=7227 GN=epsilonCOP PE=1 SV=1	44	34597	2	1	2	1
785	Q6NL44_DROME	GH28815p OS=Drosophila melanogaster OX=7227 GN=Dmel\CG33722 PE=1 SV=1	44	53589	2	1	2	1
786	SDHB_DROME	Succinate dehydrogenase [ubiquinone] iron-sulfur subunit, mitochondrial OS=Drosophila melanogaster OX=7227 GN=SdhB PE=2 SV=2	44	33719	5	2	5	2
787	Q0KHQ6_DROME	6-phosphofructo-2-kinase OS=Drosophila melanogaster OX=7227 GN=Pfrx PE=1 SV=1	44	60766	4	1	4	1
788	H1UUF3_DROME	FI18174p1 OS=Drosophila melanogaster OX=7227 GN=Pka-R1 PE=1 SV=1	44	35657	3	1	2	1
789	Q8SWU2_DROME	RE26764p OS=Drosophila melanogaster OX=7227 GN=CG9330 PE=2 SV=1	44	71497	2	2	2	2
790	Q9VCC6_DROME	GM05240p OS=Drosophila melanogaster OX=7227 GN=Dmel\CG6178 PE=1 SV=1	43	59901	1	1	1	1
791	C8VUZ1_DROME	Aminopeptidase OS=Drosophila melanogaster OX=7227 GN=Psa-RA PE=2 SV=1	43	99250	8	1	8	1
792	Q7K4Q9_DROME	3-hydroxy-3-methylglutaryl coenzyme A synthase OS=Drosophila melanogaster OX=7227 GN=Hmgs PE=1 SV=1	43	51145	2	1	2	1
793	M9PD08_DROME	Eukaryotic translation release factor 3, isoform C OS=Drosophila melanogaster OX=7227 GN=eRF3 PE=1 SV=1	43	55252	3	1	3	1
794	D3PFE8_DROME	Aminopeptidase (Fragment) OS=Drosophila melanogaster OX=7227 GN=CG32473-RB PE=2 SV=1	43	106971	3	2	3	2
795	A0A0B4KEY5_DROME	Lethal (2) essential for life, isoform C OS=Drosophila melanogaster OX=7227 GN=l(2)efl PE=3 SV=1	43	21296	3	1	3	1
796	E0R971_DROME	MIP26751p (Fragment) OS=Drosophila melanogaster OX=7227 PE=2 SV=1	43	29163	2	1	2	1
797	A0A0B4KEW6_DROME	Endophilin-A OS=Drosophila melanogaster OX=7227 GN=Amph PE=1 SV=1	43	55128	2	1	2	1
798	PCKG_DROME	Phosphoenolpyruvate carboxykinase [GTP] OS=Drosophila melanogaster OX=7227 GN=Pepck PE=2 SV=2	43	71084	6	2	6	2
799	PYRG_DROME	CTP synthase OS=Drosophila melanogaster OX=7227 GN=CTPsyn PE=1 SV=2	43	69404	5	1	3	1
800	TRYI_DROME	Trypsin iota OS=Drosophila melanogaster OX=7227 GN=iotaTry PE=2 SV=1	43	26595	2	1	2	1
801	B3DN36_DROME	IP21807p (Fragment) OS=Drosophila melanogaster OX=7227 GN=CG10513-RB PE=2 SV=1	43	48185	6	2	6	2
802	A0A0B4K7G1_DROME	Uncharacterized protein, isoform N OS=Drosophila melanogaster OX=7227 GN=BcDNA:RH27395 PE=1 SV=1	42	24191	5	2	4	2
803	Q9VEJ0_DROME	Peroxiredoxin 3 OS=Drosophila melanogaster OX=7227 GN=Prx3 PE=1 SV=2	42	26363	1	1	1	1
804	Q9VIE8_DROME	Aconitate hydratase, mitochondrial OS=Drosophila melanogaster OX=7227 GN=mAcon1 PE=1 SV=2	42	85345	3	1	3	1
805	Q6NP10_DROME	LD13390p (Fragment) OS=Drosophila melanogaster OX=7227 GN=pyd3 PE=2 SV=1	42	46398	3	1	3	1
806	M9NF14_DROME	IGF-II mRNA-binding protein, isoform L OS=Drosophila melanogaster OX=7227 GN=Imp PE=1 SV=1	42	69868	3	1	2	1
807	ECM29_DROME	Proteasome-associated protein ECM29 homolog OS=Drosophila melanogaster OX=7227 GN=CG8858 PE=1 SV=1	42	211953	3	1	3	1
808	A0A0B4KEL9_DROME	Gdap2, isoform E OS=Drosophila melanogaster OX=7227 GN=Gdap2 PE=4 SV=1	42	25728	2	1	2	1
809	Q9VVL7_DROME	Dihydrolipoyl dehydrogenase OS=Drosophila melanogaster OX=7227 GN=E3 PE=1 SV=1	42	53052	2	1	2	1
810	A1ZBB1_DROME	Galectin OS=Drosophila melanogaster OX=7227 GN=Dmel\CG5335 PE=2 SV=1	42	36676	1	1	1	1
811	Q9VL89_DROME	Methionine aminopeptidase 2 OS=Drosophila melanogaster OX=7227 GN=und PE=1 SV=1	42	49773	2	1	2	1
812	F3YD80_DROME	MIP29220p OS=Drosophila melanogaster OX=7227 GN=CG42814-RA PE=2 SV=1	41	25895	3	1	1	1
813	FCL_DROME	Probable GDP-L-fucose synthase OS=Drosophila melanogaster OX=7227 GN=Gmer PE=2 SV=1	41	36100	3	1	3	1
814	MYSP2_DROME	Paramyosin, short form OS=Drosophila melanogaster OX=7227 GN=Prm PE=2 SV=2	41	74233	3	1	3	1
815	Q8SX32_DROME	Arginine methyltransferase 8 OS=Drosophila melanogaster OX=7227 GN=Art8 PE=1 SV=1	41	38457	2	1	2	1
816	B3NJA7_DROER	Uncharacterized protein OS=Drosophila erecta OX=7220 GN=Dere\GG14646 PE=3 SV=1	41	49431	1	1	1	1
817	Q9VL46_DROME	Uncharacterized protein, isoform A OS=Drosophila melanogaster OX=7227 GN=Dmel\CG33301 PE=4 SV=3	41	46986	5	1	4	1
818	Q8T8U3_DROME	AT29938p OS=Drosophila melanogaster OX=7227 GN=CG32407 PE=2 SV=1	41	28113	5	1	5	1
819	RNP4F_DROME	RNA-binding protein 4F OS=Drosophila melanogaster OX=7227 GN=Rnp4F PE=1 SV=1	41	106674	3	1	3	1
820	DPM1_DROME	Dolichol-phosphate mannosyltransferase subunit 1 OS=Drosophila melanogaster OX=7227 GN=Dpm1 PE=3 SV=1	41	26985	1	1	1	1
821	A0A1B2AKQ4_DROME	GEO10457p1 (Fragment) OS=Drosophila melanogaster OX=7227 PE=2 SV=1	41	17142	2	1	2	1
822	Q9VGQ1_DROME	Dihydrolipoyllysine-residue succinyltransferase component of 2-oxoglutarate dehydrogenase complex, mitochondrial OS=Drosophila melanogaster OX=7227 GN=alpha-KGDHC PE=1 SV=1	41	49892	1	1	1	1
823	Q4V6G3_DROME	IP08124p OS=Drosophila melanogaster OX=7227 GN=CG15766 PE=2 SV=1	40	23814	2	1	2	1
824	A0A0B4LFD9_DROME	40S ribosomal protein S23 OS=Drosophila melanogaster OX=7227 GN=RpS23 PE=2 SV=1	40	16007	1	1	1	1
825	S5ML38_DROME	Proteasome subunit alpha type OS=Drosophila melanogaster OX=7227 GN=Pros28.1A-RA PE=2 SV=1	40	27922	2	1	2	1
826	VAS1_DROME	V-type proton ATPase subunit S1 OS=Drosophila melanogaster OX=7227 GN=VhaAC45 PE=1 SV=1	40	41097	2	1	2	1
827	Q8IGW2_DROME	RE13429p (Fragment) OS=Drosophila melanogaster OX=7227 GN=CG10634 PE=2 SV=1	40	51586	1	1	1	1
828	B6IDR5_DROME	Very-long-chain enoyl-CoA reductase (Fragment) OS=Drosophila melanogaster OX=7227 GN=Sc2-RA PE=2 SV=1	40	34608	2	1	2	1
829	DDB1_DROME	DNA damage-binding protein 1 OS=Drosophila melanogaster OX=7227 GN=pic PE=1 SV=1	40	125965	1	1	1	1
830	NCBP1_DROME	Nuclear cap-binding protein subunit 1 OS=Drosophila melanogaster OX=7227 GN=Cbp80 PE=1 SV=1	40	93167	1	1	1	1
831	Q7KMR7_DROME	Thioredoxin-like protein TXL OS=Drosophila melanogaster OX=7227 GN=Txl PE=2 SV=1	40	31798	4	2	4	2
832	A0A0B4KFE4_DROME	Acyl-CoA synthetase long-chain, isoform J OS=Drosophila melanogaster OX=7227 GN=Acsl PE=1 SV=1	40	81762	4	1	4	1
833	IF5A_DROME	Eukaryotic translation initiation factor 5A OS=Drosophila melanogaster OX=7227 GN=eEF5 PE=2 SV=2	40	17580	2	1	2	1
834	Q9VP77_DROME	DnaJ homolog subfamily C member 2 OS=Drosophila melanogaster OX=7227 GN=Dmel\CG10565 PE=1 SV=1	40	73575	3	1	3	1
835	Q9VPY7_DROME	LD42035p OS=Drosophila melanogaster OX=7227 GN=Dmel\CG5126 PE=1 SV=1	40	52674	2	1	2	1
836	VATC_DROME	V-type proton ATPase subunit C OS=Drosophila melanogaster OX=7227 GN=Vha44 PE=2 SV=5	40	92332	11	2	9	2
837	A8JNX0_DROME	ADP-ribosylation factor GTPase activating protein 3, isoform H OS=Drosophila melanogaster OX=7227 GN=ArfGAP3 PE=1 SV=2	40	59014	2	1	2	1
838	Q9VCW6_DROME	GCS light chain OS=Drosophila melanogaster OX=7227 GN=Gclm PE=1 SV=1	40	31453	10	1	8	1
839	A0A0B4KFT4_DROME	C-terminal binding protein, isoform J OS=Drosophila melanogaster OX=7227 GN=CtBP PE=1 SV=1	40	50668	3	1	3	1
840	AGT2L_DROME	Alanine--glyoxylate aminotransferase 2-like OS=Drosophila melanogaster OX=7227 GN=CG8745 PE=2 SV=2	39	54249	1	1	1	1
841	TXND5_DROME	Thioredoxin domain-containing protein 5 homolog OS=Drosophila melanogaster OX=7227 GN=prtp PE=1 SV=2	39	46621	1	1	1	1
842	Q9VXR9_DROME	FI03680p OS=Drosophila melanogaster OX=7227 GN=Dmel\CG8128 PE=2 SV=1	39	38087	4	1	4	1
843	Q9VMC6_DROME	GH06693p OS=Drosophila melanogaster OX=7227 GN=152078_at PE=1 SV=1	39	45728	1	1	1	1
844	Q9VVL5_DROME	FI11325p OS=Drosophila melanogaster OX=7227 GN=Dmel\CG5567 PE=1 SV=1	39	36354	3	1	3	1
845	Q7K5K3_DROME	Pyruvate dehydrogenase E1 component subunit beta OS=Drosophila melanogaster OX=7227 GN=Pdhb PE=1 SV=1	39	39326	2	1	2	1
846	Q7JVW9_DROME	LD43891p OS=Drosophila melanogaster OX=7227 GN=ics PE=2 SV=1	39	30698	3	2	3	2
847	A0A0B4K6L4_DROME	Amidophosphoribosyltransferase OS=Drosophila melanogaster OX=7227 GN=Prat PE=1 SV=1	39	59482	2	1	2	1
848	SYEP_DROME	Bifunctional glutamate/proline--tRNA ligase OS=Drosophila melanogaster OX=7227 GN=GluProRS PE=1 SV=2	39	189293	11	3	10	3
849	A4V193_DROME	Half pint, isoform D OS=Drosophila melanogaster OX=7227 GN=hfp PE=1 SV=1	39	57953	1	1	1	1
850	Q9VBV4_DROME	LP07620p OS=Drosophila melanogaster OX=7227 GN=CT33073 PE=2 SV=2	38	28047	7	2	7	2
851	B3DNH3_DROME	IP21173p (Fragment) OS=Drosophila melanogaster OX=7227 GN=CG2885-RA PE=2 SV=1	38	22578	1	1	1	1
852	Q5IFC1_DROME	CG2885 OS=Drosophila melanogaster OX=7227 GN=CG2885 PE=4 SV=1	38	22219	1	1	1	1
853	Q9NHF8_DROME	Gag protein OS=Drosophila melanogaster OX=7227 GN=gag PE=4 SV=1	38	36417	4	1	4	1
854	LSG1_DROME	Large subunit GTPase 1 homolog OS=Drosophila melanogaster OX=7227 GN=Ns3 PE=1 SV=1	38	70202	1	1	1	1
855	E1JHG8_DROME	Uncharacterized protein, isoform C OS=Drosophila melanogaster OX=7227 GN=6153 PE=4 SV=2	38	23903	4	2	3	2
856	Q2MGL8_DROME	CRAL-TRIO domain-containing protein OS=Drosophila melanogaster OX=7227 GN=Dmel\CG33966 PE=1 SV=1	38	35778	4	1	3	1
857	C5WLR2_DROME	Aldose 1-epimerase (Fragment) OS=Drosophila melanogaster OX=7227 GN=CG10467-RA PE=2 SV=1	38	40088	4	2	4	2
858	Q5BI62_DROME	LP14331p OS=Drosophila melanogaster OX=7227 GN=Mdr50 PE=1 SV=1	38	145186	2	1	2	1
859	Q9VEV7_DROME	Protein farnesyltransferase subunit beta OS=Drosophila melanogaster OX=7227 GN=Dmel\CG17565 PE=1 SV=1	38	46682	1	1	1	1
860	Q9VGU6_DROME	GTP:AMP phosphotransferase, mitochondrial OS=Drosophila melanogaster OX=7227 GN=Ak3 PE=1 SV=1	38	24130	2	1	2	1
861	M9PGL7_DROME	Translocase of outer membrane 40, isoform C OS=Drosophila melanogaster OX=7227 GN=Tom40 PE=3 SV=1	37	36313	1	1	1	1
862	A0A0B4KGS4_DROME	Non-specific serine/threonine protein kinase OS=Drosophila melanogaster OX=7227 GN=Pak3 PE=1 SV=1	37	65742	3	1	3	1
863	Q8I725_DROME	Uncharacterized protein OS=Drosophila melanogaster OX=7227 GN=Dmel\CG1236 PE=1 SV=2	37	38350	2	1	2	1
864	Q4V6J1_DROME	Glutathione S transferase E10, isoform A OS=Drosophila melanogaster OX=7227 GN=GstE10 PE=2 SV=1	37	27200	5	1	4	1
865	Q9VPN5_DROME	LD03220p OS=Drosophila melanogaster OX=7227 GN=Stip1 PE=1 SV=1	37	55663	3	2	3	2
866	SYCC_DROME	Cysteine--tRNA ligase, cytoplasmic OS=Drosophila melanogaster OX=7227 GN=CysRS PE=1 SV=1	37	84206	5	1	5	1
867	LSP1G_DROME	Larval serum protein 1 gamma chain OS=Drosophila melanogaster OX=7227 GN=Lsp1gamma PE=2 SV=2	37	93348	7	1	7	1
868	PWP1_DROME	Periodic tryptophan protein 1 homolog OS=Drosophila melanogaster OX=7227 GN=nclb PE=1 SV=1	37	51359	1	1	1	1
869	A0A0F6PCQ7_DROME	60S ribosomal protein L32 (Fragment) OS=Drosophila melanogaster OX=7227 GN=RpL32 PE=3 SV=1	37	10683	2	1	2	1
870	Q9Y134_DROME	L.2.35Df OS=Drosophila melanogaster OX=7227 GN=Mtr4 PE=1 SV=1	37	118850	3	1	3	1
871	LAMA_DROME	Laminin subunit alpha OS=Drosophila melanogaster OX=7227 GN=LanA PE=1 SV=2	37	410893	3	1	3	1
872	E1UIL3_DROME	CG33306 protein OS=Drosophila melanogaster OX=7227 GN=CG33306 PE=4 SV=1	37	26878	1	1	1	1
873	Q5U137_DROME	LP16180p (Fragment) OS=Drosophila melanogaster OX=7227 PE=2 SV=1	37	55493	2	2	1	1
874	C0H6Z8_DROME	GM15153p (Fragment) OS=Drosophila melanogaster OX=7227 GN=RpS10b-RB PE=2 SV=1	37	20147	3	1	3	1
875	Q5LJP0_DROME	Male fertility factor kl2 OS=Drosophila melanogaster OX=7227 GN=kl-2 PE=3 SV=5	37	516519	10	0	6	0
876	Q8T3P8_DROME	Signal recognition particle 54 kDa protein OS=Drosophila melanogaster OX=7227 GN=Srp54k PE=2 SV=1	37	63081	2	1	2	1
877	Q9VEG8_DROME	RE59232p OS=Drosophila melanogaster OX=7227 GN=CG7477 PE=1 SV=2	36	28396	3	1	3	1
878	Q6IDG2_DROME	Signal recognition particle receptor subunit beta (Fragment) OS=Drosophila melanogaster OX=7227 PE=2 SV=1	36	29580	1	1	1	1
879	A0A0B4K618_DROME	Fmr1, isoform G OS=Drosophila melanogaster OX=7227 GN=Fmr1 PE=1 SV=1	36	80980	1	1	1	1
880	Q8SXV8_DROME	RH63796p OS=Drosophila melanogaster OX=7227 GN=CG3246 PE=2 SV=1	36	49167	2	1	2	1
881	T1W1X8_DROME	FI24119p1 (Fragment) OS=Drosophila melanogaster OX=7227 GN=CG9509-RA PE=2 SV=1	36	73010	5	1	5	1
882	Q7K148_DROME	Proteasome subunit beta OS=Drosophila melanogaster OX=7227 GN=Prosbeta5 PE=1 SV=1	36	31141	5	1	4	1
883	A0A0B4LGB7_DROME	Calcium-transporting ATPase OS=Drosophila melanogaster OX=7227 GN=SERCA PE=1 SV=1	36	109281	3	1	3	1
884	HAYAN_DROME	Serine protease Hayan OS=Drosophila melanogaster OX=7227 GN=Hayan PE=2 SV=1	36	70072	1	1	1	1
885	X2JC79_DROME	Eukaryotic translation initiation factor 4H OS=Drosophila melanogaster OX=7227 GN=eIF4H1 PE=1 SV=1	36	41749	5	1	4	1
886	Q9VR79_DROME	LD43683p OS=Drosophila melanogaster OX=7227 GN=obst-A PE=1 SV=2	36	26546	4	1	4	1
887	A0A0F6QCQ6_DROME	CG3835-RA OS=Drosophila melanogaster OX=7227 GN=CG3835 PE=3 SV=1	36	58413	1	1	1	1
888	A8JQT5_DROME	Moesin/ezrin/radixin homolog 1 OS=Drosophila melanogaster OX=7227 GN=Cdep PE=1 SV=2	36	473183	5	1	5	1
889	NIPB_DROME	Nipped-B protein OS=Drosophila melanogaster OX=7227 GN=Nipped-B PE=1 SV=3	35	236579	2	1	2	1
890	A1Z9F8_DROME	Uncharacterized protein, isoform A OS=Drosophila melanogaster OX=7227 GN=NEST:bs27e02 PE=3 SV=1	35	38849	1	1	1	1
891	Q8I0A0_DROME	RH40150p OS=Drosophila melanogaster OX=7227 GN=CG5854 PE=2 SV=1	35	37209	2	1	2	1
892	A0A0S0WNN6_DROME	Embargoed, isoform B OS=Drosophila melanogaster OX=7227 GN=emb PE=1 SV=1	35	122720	3	1	3	1
893	C4IXZ9_DROME	FI03861p (Fragment) OS=Drosophila melanogaster OX=7227 GN=CG30392-RA PE=2 SV=1	35	26557	3	1	3	1
894	C6A21_DROME	Probable cytochrome P450 6a21 OS=Drosophila melanogaster OX=7227 GN=Cyp6a21 PE=2 SV=1	35	57804	4	1	4	1
895	C6SV02_DROME	60S ribosomal protein L35 (Fragment) OS=Drosophila melanogaster OX=7227 GN=RpL35-RA PE=2 SV=1	35	15280	2	1	2	1
896	Q7K3B7_DROME	2-hydroxyacyl-CoA lyase OS=Drosophila melanogaster OX=7227 GN=Hacl PE=1 SV=1	35	62225	3	1	3	1
897	Q961J8_DROME	GH20109p OS=Drosophila melanogaster OX=7227 GN=Dmel\CG8560 PE=1 SV=1	35	46488	2	1	2	1
898	EPB41_DROME	Protein 4.1 homolog OS=Drosophila melanogaster OX=7227 GN=cora PE=1 SV=1	35	184056	3	1	3	1
899	I6QP77_DROME	LqfR-L OS=Drosophila melanogaster OX=7227 GN=LqfR PE=2 SV=1	35	67483	1	1	1	1
900	Q9VDV2_DROME	AT06125p OS=Drosophila melanogaster OX=7227 GN=Dmel\CG6195 PE=1 SV=1	35	40610	4	1	4	1
901	Q9V9M7_DROME	60S ribosomal protein L21 OS=Drosophila melanogaster OX=7227 GN=RpL21 PE=1 SV=1	34	18464	3	1	2	1
902	BYS_DROME	Bystin OS=Drosophila melanogaster OX=7227 GN=bys PE=1 SV=2	34	49935	1	1	1	1
903	Q9W3H4_DROME	LD36273p OS=Drosophila melanogaster OX=7227 GN=sni PE=1 SV=1	34	26496	5	1	4	1
904	A8JNJ6_DROME	Karst, isoform E OS=Drosophila melanogaster OX=7227 GN=kst PE=1 SV=2	34	497249	9	1	9	1
905	A0A0B4KF90_DROME	Like-AP180, isoform J OS=Drosophila melanogaster OX=7227 GN=lap PE=1 SV=1	34	72341	1	1	1	1
906	Q8SX54_DROME	CLIP domain-containing serine protease OS=Drosophila melanogaster OX=7227 GN=Dmel\CG3505 PE=1 SV=1	34	39567	1	1	1	1
907	NMT_DROME	Glycylpeptide N-tetradecanoyltransferase OS=Drosophila melanogaster OX=7227 GN=Nmt PE=2 SV=2	34	53798	4	1	4	1
908	Q8T492_DROME	AT08919p OS=Drosophila melanogaster OX=7227 GN=CG6083 PE=2 SV=1	34	36363	1	1	1	1
909	B6UXX3_DROME	SMC1 (Fragment) OS=Drosophila melanogaster OX=7227 GN=smc1 PE=4 SV=1	34	35140	3	1	3	1
910	A4VA01_DROME	CG6687 protein OS=Drosophila melanogaster OX=7227 GN=CG6687 PE=3 SV=1	34	48760	2	1	2	1
911	H0RN69_DROME	FI16814p1 (Fragment) OS=Drosophila melanogaster OX=7227 GN=Rab9D-RA PE=2 SV=1	33	26354	1	1	1	1
912	B3DMR9_DROME	IP20128p (Fragment) OS=Drosophila melanogaster OX=7227 GN=CG32671-RA PE=2 SV=1	33	22572	1	1	1	1
913	Q9VA97_DROME	Pyridoxal phosphate homeostasis protein OS=Drosophila melanogaster OX=7227 GN=Dmel\CG1983 PE=1 SV=2	33	28255	1	1	1	1
914	PNCB_DROME	Nicotinate phosphoribosyltransferase OS=Drosophila melanogaster OX=7227 GN=Naprt PE=2 SV=2	33	62126	3	1	3	1
915	KAPC1_DROME	cAMP-dependent protein kinase catalytic subunit 1 OS=Drosophila melanogaster OX=7227 GN=Pka-C1 PE=1 SV=3	33	40813	1	1	1	1
916	F6J1A7_DROME	CG7010 (Fragment) OS=Drosophila melanogaster OX=7227 GN=CG7010 PE=4 SV=1	33	26797	3	1	2	1
917	CP9B2_DROME	Cytochrome P450 9b2 OS=Drosophila melanogaster OX=7227 GN=Cyp9b2 PE=2 SV=1	33	58873	1	1	1	1
918	Q9V3P3_DROME	LD45860p OS=Drosophila melanogaster OX=7227 GN=REG PE=1 SV=1	33	28104	8	1	7	1
919	DRE2_DROME	Anamorsin homolog OS=Drosophila melanogaster OX=7227 GN=CIAPIN1 PE=2 SV=1	33	27087	2	1	2	1
920	INT11_DROME	Integrator complex subunit 11 OS=Drosophila melanogaster OX=7227 GN=IntS11 PE=1 SV=1	33	67547	1	1	1	1
921	Q9W229_DROME	40S ribosomal protein S24 OS=Drosophila melanogaster OX=7227 GN=RpS24 PE=1 SV=1	33	15038	1	1	1	1
922	E1JGQ5_DROME	4-alpha-glucanotransferase OS=Drosophila melanogaster OX=7227 GN=Dmel\CG9485 PE=1 SV=1	33	175982	4	1	4	1
923	EI3D1_DROME	Eukaryotic translation initiation factor 3 subunit D-1 OS=Drosophila melanogaster OX=7227 GN=eIF3d1 PE=1 SV=1	33	63758	4	1	4	1
924	A0ANL0_DROME	CG9273 protein (Fragment) OS=Drosophila melanogaster OX=7227 GN=CG9273 PE=3 SV=1	32	26361	4	1	4	1
925	MK38B_DROME	Mitogen-activated protein kinase p38b OS=Drosophila melanogaster OX=7227 GN=p38b PE=1 SV=1	32	42071	1	1	1	1
926	Q9VAD3_DROME	Vacuolar protein sorting 13B, isoform A OS=Drosophila melanogaster OX=7227 GN=Vps13B PE=4 SV=3	32	424718	3	1	3	1
927	X2JEJ0_DROME	Bleomycin hydrolase OS=Drosophila melanogaster OX=7227 GN=Dmel\CG1440 PE=1 SV=1	32	62489	3	1	3	1
928	Q9VT75_DROME	LD19812p OS=Drosophila melanogaster OX=7227 GN=vnc PE=1 SV=1	32	22310	2	1	2	1
929	RL22_DROME	60S ribosomal protein L22 OS=Drosophila melanogaster OX=7227 GN=RpL22 PE=1 SV=2	32	30592	4	1	3	1
930	Q9VGV8_DROME	GM03430p OS=Drosophila melanogaster OX=7227 GN=Dmel\CG4511 PE=2 SV=1	32	25094	4	2	4	2
931	PDIA6_DROME	Protein disulfide-isomerase A6 homolog OS=Drosophila melanogaster OX=7227 GN=CaBP1 PE=1 SV=1	32	46723	3	1	3	1
932	Q7KTI0_DROME	1-acyl-sn-glycerol-3-phosphate acyltransferase OS=Drosophila melanogaster OX=7227 GN=Agpat2 PE=2 SV=1	32	30699	1	0	1	0
933	Q9W4C3_DROME	Ubiquitinyl hydrolase 1 OS=Drosophila melanogaster OX=7227 GN=Usp16-45 PE=1 SV=1	32	121412	1	1	1	1
934	A0A0B4LF26_DROME	Eukaryotic translation initiation factor 3 subunit J OS=Drosophila melanogaster OX=7227 GN=eIF3j PE=3 SV=1	32	26551	8	1	7	1
935	CPR1_DROME	Putative cysteine proteinase CG12163 OS=Drosophila melanogaster OX=7227 GN=CG12163 PE=2 SV=2	32	68918	2	1	2	1
936	M9PE30_DROME	Transgelin OS=Drosophila melanogaster OX=7227 GN=Chd64 PE=1 SV=1	32	19394	3	0	3	0
937	D3DN10_DROME	MIP12925p OS=Drosophila melanogaster OX=7227 GN=CG32026-RA PE=2 SV=1	32	77799	2	1	2	1
938	A0A0B4KF22_DROME	Uncharacterized protein, isoform E OS=Drosophila melanogaster OX=7227 GN=anon-SAGE:Wang-083 PE=4 SV=1	31	28465	2	1	2	1
939	M9MRC9_DROME	60S ribosomal protein L27a OS=Drosophila melanogaster OX=7227 GN=RpL27A PE=2 SV=1	31	17011	2	1	2	1
940	Q5LK12_DROME	RNA helicase OS=Drosophila melanogaster OX=7227 GN=Dbp80 PE=1 SV=1	31	30997	1	1	1	1
941	Q9VDH3_DROME	GH08630p OS=Drosophila melanogaster OX=7227 GN=Ktl PE=1 SV=1	31	25954	2	1	2	1
942	RBP2_DROME	E3 SUMO-protein ligase RanBP2 OS=Drosophila melanogaster OX=7227 GN=Nup358 PE=1 SV=1	31	298745	13	1	12	1
943	B5RJ18_DROME	Ribosome maturation protein SBDS (Fragment) OS=Drosophila melanogaster OX=7227 GN=CG8549-RA PE=2 SV=1	31	29379	3	1	3	1
944	Q7K561_DROME	GH11294p OS=Drosophila melanogaster OX=7227 GN=SmydA-1 PE=2 SV=1	31	58631	2	1	2	1
945	Q7K0P0_DROME	Juvenile hormone-inducible protein 26 OS=Drosophila melanogaster OX=7227 GN=JhI-26 PE=1 SV=1	31	50943	6	1	4	1
946	Q7KSQ0_DROME	LD46175p OS=Drosophila melanogaster OX=7227 GN=sea PE=1 SV=1	31	34072	3	1	3	1
947	Q5U158_DROME	RE02581p OS=Drosophila melanogaster OX=7227 GN=Nrd1 PE=2 SV=1	30	132608	5	1	4	1
948	CLC_DROME	Clathrin light chain OS=Drosophila melanogaster OX=7227 GN=Clc PE=2 SV=1	30	23826	2	1	2	1
949	Q7KT80_DROME	Fibrinogen C-terminal domain-containing protein OS=Drosophila melanogaster OX=7227 GN=DS00929.7 PE=4 SV=2	30	26266	4	1	3	1
950	Q9VRP4_DROME	Bifunctional phosphopantetheine adenylyltransferase - Dephospho-CoA kinase OS=Drosophila melanogaster OX=7227 GN=Ppat-Dpck PE=1 SV=2	29	57605	3	1	3	1
951	Q9Y166_DROME	BcDNA.GH02431 OS=Drosophila melanogaster OX=7227 GN=Dic1 PE=1 SV=1	29	30686	2	0	2	0
952	B6IDT0_DROME	40S ribosomal protein S18 (Fragment) OS=Drosophila melanogaster OX=7227 GN=RpS18-RB PE=2 SV=1	28	19689	1	0	1	0
953	SOG_DROME	Dorsal-ventral patterning protein Sog OS=Drosophila melanogaster OX=7227 GN=sog PE=1 SV=1	28	115441	2	0	2	0
954	RIF1_DROME	Telomere-associated protein RIF1 OS=Drosophila melanogaster OX=7227 GN=Rif1 PE=1 SV=1	28	156721	7	1	2	1
955	Q8SXZ8_DROME	RE36972p (Fragment) OS=Drosophila melanogaster OX=7227 PE=2 SV=2	28	10375	1	1	1	1
956	Q1WWF8_DROME	IP16013p (Fragment) OS=Drosophila melanogaster OX=7227 GN=CG5261 PE=2 SV=1	28	24716	2	0	2	0
957	Q8MZ62_DROME	AT29350p OS=Drosophila melanogaster OX=7227 GN=CG5103 PE=2 SV=1	28	67763	3	0	3	0
958	NNRD_DROME	ATP-dependent (S)-NAD(P)H-hydrate dehydratase OS=Drosophila melanogaster OX=7227 GN=Naxd PE=2 SV=1	27	32133	1	1	1	1
959	Q9W0E1_DROME	Pinstripe, isoform A OS=Drosophila melanogaster OX=7227 GN=pns PE=3 SV=1	27	163280	6	0	3	0
960	Q9VHE4_DROME	LD31229p OS=Drosophila melanogaster OX=7227 GN=Dmel\CG8132 PE=1 SV=1	27	31850	1	1	1	1
961	Q9VP25_DROME	Carboxylic ester hydrolase OS=Drosophila melanogaster OX=7227 GN=Est-Q PE=2 SV=1	26	61422	2	0	1	0
962	Q9VMV5_DROME	Viking, isoform A OS=Drosophila melanogaster OX=7227 GN=vkg PE=1 SV=1	26	193659	4	1	3	1
963	A0AP29_DROME	dTMP kinase OS=Drosophila melanogaster OX=7227 GN=CG5757 PE=3 SV=1	26	23820	2	1	2	1
964	A0A0B4KHF0_DROME	Ferritin OS=Drosophila melanogaster OX=7227 GN=Fer2LCH PE=1 SV=1	25	26179	2	0	2	0
965	A0A0B4JD76_DROME	O/E-associated zinc finger protein, isoform C OS=Drosophila melanogaster OX=7227 GN=Oaz PE=4 SV=1	25	148914	1	1	1	1
966	Q8T4D6_DROME	Aconitate hydratase, mitochondrial OS=Drosophila melanogaster OX=7227 GN=mAcon2 PE=2 SV=1	25	85000	1	0	1	0
967	VPS26_DROME	Vacuolar protein sorting-associated protein 26 OS=Drosophila melanogaster OX=7227 GN=Vps26 PE=2 SV=1	24	52623	1	1	1	1
968	INAD_DROME	Inactivation-no-after-potential D protein OS=Drosophila melanogaster OX=7227 GN=inaD PE=1 SV=2	24	74285	2	1	1	1
969	Q9VAX8_DROME	116 kDa U5 small nuclear ribonucleoprotein component OS=Drosophila melanogaster OX=7227 GN=Dmel\CG4849 PE=1 SV=1	24	110580	2	1	1	1
970	ROP_DROME	Protein ROP OS=Drosophila melanogaster OX=7227 GN=Rop PE=2 SV=2	23	67807	2	0	2	0
971	SH3BG_DROME	SH3 domain-binding glutamic acid-rich protein homolog OS=Drosophila melanogaster OX=7227 GN=Sh3beta PE=1 SV=2	23	17477	2	0	1	0
972	Q8SYD7_DROME	Coiled-coil domain-containing protein 25 OS=Drosophila melanogaster OX=7227 GN=CG4593 PE=2 SV=1	23	24743	5	0	4	0
973	Q7K7B5_DROME	EG:22E5.5 protein OS=Drosophila melanogaster OX=7227 GN=EG:22E5.5 PE=4 SV=1	22	73205	2	0	2	0
974	A0A4D6K262_DROME	Uncharacterized protein, isoform C OS=Drosophila melanogaster OX=7227 GN=Dmel\CG3078 PE=4 SV=1	22	81956	4	0	1	0
975	Q0KHW6_DROME	Shaggy, isoform R OS=Drosophila melanogaster OX=7227 GN=sgg PE=1 SV=2	21	61471	3	0	3	0
976	F9W347_DROME	RT11968p1 OS=Drosophila melanogaster OX=7227 GN=NK7.1-RA PE=2 SV=1	21	78895	2	0	2	0
977	A0A0B4KH34_DROME	Annexin OS=Drosophila melanogaster OX=7227 GN=AnxB9 PE=1 SV=1	20	35922	4	0	3	0
978	Q7YXW0_DROME	LP07267p1 (Fragment) OS=Drosophila melanogaster OX=7227 GN=Cht9 PE=2 SV=2	20	40565	1	0	1	0
979	D9PTT0_DROME	MIP24579p (Fragment) OS=Drosophila melanogaster OX=7227 GN=CG14424-RA PE=2 SV=1	19	31646	3	1	3	1
980	Q9VGV9_DROME	GH11067p OS=Drosophila melanogaster OX=7227 GN=Dmel\CG6567 PE=1 SV=1	18	26224	4	0	4	0
981	A0A0B4LHZ4_DROME	Mesh, isoform E OS=Drosophila melanogaster OX=7227 GN=mesh PE=1 SV=1	17	141665	2	0	2	0
982	M9NEW7_DROME	Uncharacterized protein OS=Drosophila melanogaster OX=7227 GN=chrX_5747778_5748511.0 PE=4 SV=1	17	22250	1	1	1	1
983	Q9W3F5_DROME	GH02722p OS=Drosophila melanogaster OX=7227 GN=Dmel\CG12123 PE=2 SV=1	16	25913	1	0	1	0
984	Q8SYQ1_DROME	RE45246p OS=Drosophila melanogaster OX=7227 GN=CG7889 PE=2 SV=1	16	35261	1	0	1	0

## Sheet: Mascot C2
Band C2
prot_hit_num	prot_acc	prot_desc	prot_score	prot_mass	prot_matches	prot_matches_sig	prot_sequences	prot_sequences_sig
1	APLP_DROME	Apolipophorins OS=Drosophila melanogaster OX=7227 GN=apolpp PE=1 SV=2	1170	372447	121	52	91	44
2	M9NER8_DROME	Dumpy, isoform I OS=Drosophila melanogaster OX=7227 GN=dpy PE=4 SV=1	1046	1661589	112	53	97	47
3	M9PEI7_DROME	Dumpy, isoform Z OS=Drosophila melanogaster OX=7227 GN=dpy PE=4 SV=1	1046	1701682	112	53	97	47
4	M9PB32_DROME	Dumpy, isoform AA OS=Drosophila melanogaster OX=7227 GN=dpy PE=4 SV=1	1019	2080604	110	52	95	46
5	NDG_DROME	Nidogen OS=Drosophila melanogaster OX=7227 GN=Ndg PE=1 SV=1	827	148986	69	36	32	22
6	Q9U5D0_DROME	Hemolectin OS=Drosophila melanogaster OX=7227 GN=Hml PE=2 SV=1	811	426068	88	39	71	36
7	A0A6H2EG25_DROME	Terribly reduced optic lobes, isoform BC OS=Drosophila melanogaster OX=7227 GN=trol PE=1 SV=1	780	439954	64	31	41	22
8	A1ZB24_DROME	Mucin 55B, isoform A OS=Drosophila melanogaster OX=7227 GN=Muc55B PE=1 SV=1	670	50514	27	17	9	7
9	E1JHA6_DROME	Uninflatable, isoform C OS=Drosophila melanogaster OX=7227 GN=uif PE=1 SV=1	617	390316	39	23	27	15
10	CATA_DROME	Catalase OS=Drosophila melanogaster OX=7227 GN=Cat PE=1 SV=2	547	57113	34	17	20	12
11	Q8SYB5_DROME	RE74144p OS=Drosophila melanogaster OX=7227 GN=Jon65Aiv PE=2 SV=1	446	29178	15	10	9	8
12	LAMA_DROME	Laminin subunit alpha OS=Drosophila melanogaster OX=7227 GN=LanA PE=1 SV=2	426	410893	39	17	29	14
13	Q9VFQ9_DROME	Dipeptidase B, isoform A OS=Drosophila melanogaster OX=7227 GN=Dip-B PE=1 SV=2	384	55499	27	15	21	12
14	Q8IPB7_DROME	Alpha-mannosidase OS=Drosophila melanogaster OX=7227 GN=LManII PE=1 SV=1	378	122659	48	17	31	16
15	DRPR_DROME	Protein draper OS=Drosophila melanogaster OX=7227 GN=drpr PE=1 SV=3	373	112937	20	13	14	11
16	Q9VKV1_DROME	Alpha-mannosidase OS=Drosophila melanogaster OX=7227 GN=LManII PE=1 SV=2	349	122608	47	17	31	16
17	Q9V4B8_DROME	RE68558p OS=Drosophila melanogaster OX=7227 GN=CT7856 PE=2 SV=3	338	102031	19	9	16	9
18	Q9VQL7_DROME	3-oxoacyl-[acyl-carrier-protein] reductase OS=Drosophila melanogaster OX=7227 GN=FASN1 PE=1 SV=1	315	266277	41	15	33	13
19	Q8MRN5_DROME	Aminopeptidase OS=Drosophila melanogaster OX=7227 GN=CG5839 PE=1 SV=1	311	106791	33	16	27	15
20	Q9W1R1_DROME	GH10609p OS=Drosophila melanogaster OX=7227 GN=yellow-d PE=2 SV=2	309	48688	23	11	14	10
21	A4V9Z3_DROME	Jon65Aiv (Fragment) OS=Drosophila melanogaster OX=7227 GN=CG6467 PE=4 SV=1	297	22017	11	7	6	6
22	ALF_DROME	Fructose-bisphosphate aldolase OS=Drosophila melanogaster OX=7227 GN=Ald1 PE=1 SV=5	295	39023	13	9	10	8
23	A0A0B4KGF7_DROME	Beta-Mannosidase, isoform H OS=Drosophila melanogaster OX=7227 GN=beta-Man PE=1 SV=1	267	103178	29	12	20	9
24	M9PHP7_DROME	Faulty attraction, isoform F OS=Drosophila melanogaster OX=7227 GN=frac PE=4 SV=1	259	156627	24	16	17	13
25	A1Z6F6_DROME	FI18602p1 OS=Drosophila melanogaster OX=7227 GN=stw PE=2 SV=2	256	82628	31	12	19	11
26	Q7KRU8_DROME	Ferritin OS=Drosophila melanogaster OX=7227 GN=Fer1HCH PE=1 SV=1	253	23131	19	11	6	3
27	Q86P50_DROME	RE55660p OS=Drosophila melanogaster OX=7227 GN=stw PE=2 SV=1	252	80813	31	11	19	10
28	Q9VSJ0_DROME	Ecdysone-inducible gene E1 OS=Drosophila melanogaster OX=7227 GN=ImpE1 PE=2 SV=2	231	176858	19	5	16	5
29	Q8MLU9_DROME	Uncharacterized protein OS=Drosophila melanogaster OX=7227 GN=Dmel\CG13492 PE=4 SV=3	209	321099	15	8	15	8
30	A0A0B4KF30_DROME	Straw, isoform G OS=Drosophila melanogaster OX=7227 GN=stw PE=3 SV=1	208	87051	20	9	12	8
31	KARG_DROME	Arginine kinase OS=Drosophila melanogaster OX=7227 GN=Argk PE=2 SV=2	188	39841	14	6	13	6
32	A0A0B4KHF0_DROME	Ferritin OS=Drosophila melanogaster OX=7227 GN=Fer2LCH PE=1 SV=1	173	26179	19	8	13	6
33	H5V8G7_DROME	FI17857p1 (Fragment) OS=Drosophila melanogaster OX=7227 GN=nimC1-RA PE=2 SV=1	159	70305	13	5	10	4
34	Q8SWX4_DROME	Aminopeptidase OS=Drosophila melanogaster OX=7227 GN=CG5839 PE=1 SV=1	156	108294	13	7	11	7
35	GPDA_DROME	Glycerol-3-phosphate dehydrogenase [NAD(+)], cytoplasmic OS=Drosophila melanogaster OX=7227 GN=Gpdh1 PE=1 SV=3	149	39659	15	9	13	8
36	RL4_DROME	60S ribosomal protein L4 OS=Drosophila melanogaster OX=7227 GN=RpL4 PE=1 SV=2	142	44998	14	6	11	6
37	A1ZBK4_DROME	FI03207p OS=Drosophila melanogaster OX=7227 GN=Dmel\CG10073 PE=2 SV=1	141	97536	14	5	13	5
38	M9PD70_DROME	Alkaline phosphatase OS=Drosophila melanogaster OX=7227 GN=Alp1 PE=3 SV=1	140	58455	13	5	12	5
39	ACT1_DROME	Actin-5C OS=Drosophila melanogaster OX=7227 GN=Act5C PE=1 SV=4	138	41795	12	3	10	3
40	M9PBL3_DROME	HSP 82 OS=Drosophila melanogaster OX=7227 GN=Hsp83 PE=3 SV=1	138	81814	14	5	12	5
41	Q7KSU6_DROME	Uncharacterized protein, isoform D OS=Drosophila melanogaster OX=7227 GN=anon-WO0118547.344 PE=1 SV=1	136	63004	14	5	14	5
42	D0UGE6_DROME	Tenectin isoform 1 OS=Drosophila melanogaster OX=7227 GN=tnc PE=2 SV=1	134	299425	25	6	21	6
43	ENO_DROME	Enolase OS=Drosophila melanogaster OX=7227 GN=Eno PE=1 SV=2	132	54276	9	6	8	6
44	Q86B58_DROME	IP10114p OS=Drosophila melanogaster OX=7227 GN=Dmel\CG33127 PE=1 SV=1	131	30895	5	5	4	4
45	MOCOS_DROME	Molybdenum cofactor sulfurase OS=Drosophila melanogaster OX=7227 GN=mal PE=1 SV=1	127	88047	14	5	14	5
46	A9UN73_DROME	IP22004p (Fragment) OS=Drosophila melanogaster OX=7227 GN=CG10116 PE=2 SV=1	124	31034	10	3	7	3
47	A0A0B4KFC9_DROME	Uncharacterized protein, isoform C OS=Drosophila melanogaster OX=7227 GN=Dmel\CG10073 PE=4 SV=1	123	98599	14	5	13	5
48	Q9VG79_DROME	Dipeptidase C, isoform A OS=Drosophila melanogaster OX=7227 GN=Dip-C PE=1 SV=2	123	54610	11	5	10	5
49	LAMC1_DROME	Laminin subunit gamma-1 OS=Drosophila melanogaster OX=7227 GN=LanB2 PE=2 SV=2	122	182223	9	4	9	4
50	A0A077HCQ5_DROME	Alcohol dehydrogenase (Fragment) OS=Drosophila melanogaster OX=7227 GN=Adh PE=3 SV=1	118	25666	13	5	11	5
51	B5RJT1_DROME	FI04417p (Fragment) OS=Drosophila melanogaster OX=7227 GN=CG32473-RA PE=2 SV=1	116	115751	10	3	10	3
52	M9PBB4_DROME	Nimrod C1, isoform B OS=Drosophila melanogaster OX=7227 GN=NimC1 PE=4 SV=1	114	67858	14	4	11	3
53	PPN_DROME	Papilin OS=Drosophila melanogaster OX=7227 GN=Ppn PE=1 SV=2	112	312834	9	3	9	3
54	KPYK_DROME	Pyruvate kinase OS=Drosophila melanogaster OX=7227 GN=PyK PE=2 SV=2	111	57404	8	3	7	3
55	EF1A1_DROME	Elongation factor 1-alpha 1 OS=Drosophila melanogaster OX=7227 GN=eEF1alpha1 PE=1 SV=2	111	50275	13	4	10	3
56	Q7JWE2_DROME	GH09427p OS=Drosophila melanogaster OX=7227 GN=CG6183 PE=2 SV=1	103	30988	4	3	4	3
57	CO4A1_DROME	Collagen alpha-1(IV) chain OS=Drosophila melanogaster OX=7227 GN=Col4a1 PE=1 SV=3	101	174193	7	3	6	3
58	O97061_DROME	Ccp84Ad OS=Drosophila melanogaster OX=7227 GN=Ccp84Ad PE=4 SV=1	100	20810	6	3	5	2
59	Q8MS45_DROME	RE08455p OS=Drosophila melanogaster OX=7227 GN=CG4752 PE=2 SV=1	96	139513	14	2	12	2
60	Q9VXC7_DROME	RE37738p OS=Drosophila melanogaster OX=7227 GN=Dmel\CG9673 PE=1 SV=1	95	27850	2	2	2	2
61	Q9VFX0_DROME	Aminopeptidase OS=Drosophila melanogaster OX=7227 GN=Dmel\CG8773 PE=1 SV=2	95	111159	10	4	10	4
62	Q9VUX8_DROME	IP10546p OS=Drosophila melanogaster OX=7227 GN=Dmel\CG13075 PE=2 SV=1	88	34650	2	2	2	2
63	Q7K0L5_DROME	LP01562p OS=Drosophila melanogaster OX=7227 GN=veil PE=1 SV=1	86	65444	6	2	5	2
64	SODC_DROME	Superoxide dismutase [Cu-Zn] OS=Drosophila melanogaster OX=7227 GN=Sod1 PE=1 SV=2	85	15689	3	2	3	2
65	A0A0B4LFZ4_DROME	Vesicle-fusing ATPase OS=Drosophila melanogaster OX=7227 GN=TER94 PE=1 SV=1	83	91866	3	1	3	1
66	Q9VU22_DROME	Uncharacterized protein OS=Drosophila melanogaster OX=7227 GN=Dmel\CG14120 PE=1 SV=1	83	150993	10	4	7	4
67	A1ZB21_DROME	DUF725 domain-containing protein OS=Drosophila melanogaster OX=7227 GN=Dmel\CG5767 PE=4 SV=1	82	25940	1	1	1	1
68	C7LA95_DROME	Citrate hydro-lyase (Fragment) OS=Drosophila melanogaster OX=7227 PE=2 SV=1	82	101932	18	3	18	3
69	D3DMH8_DROME	RNA helicase OS=Drosophila melanogaster OX=7227 GN=eIF-4a-RD PE=2 SV=1	79	45875	10	3	8	3
70	Q8IGA2_DROME	SD12036p (Fragment) OS=Drosophila melanogaster OX=7227 GN=fabp PE=2 SV=1	78	15827	1	1	1	1
71	Q9VTR6_DROME	Pericardin OS=Drosophila melanogaster OX=7227 GN=prc PE=1 SV=2	77	163402	5	2	4	2
72	A0A0B4KF46_DROME	Ubiquitin-activating enzyme E1 OS=Drosophila melanogaster OX=7227 GN=Uba1 PE=1 SV=1	75	111700	1	1	1	1
73	Q5ELR5_DROME	SR-CI OS=Drosophila melanogaster OX=7227 GN=Sr-CI PE=4 SV=1	75	69912	2	1	2	1
74	SAHH_DROME	Adenosylhomocysteinase OS=Drosophila melanogaster OX=7227 GN=Ahcy PE=1 SV=2	75	47336	6	2	5	2
75	C5WLS3_DROME	MIP11676p (Fragment) OS=Drosophila melanogaster OX=7227 GN=Oatp33Ea-RA PE=2 SV=1	74	43843	1	1	1	1
76	LDH_DROME	L-lactate dehydrogenase OS=Drosophila melanogaster OX=7227 GN=Ldh PE=2 SV=1	74	35515	4	2	4	2
77	G3P2_DROME	Glyceraldehyde-3-phosphate dehydrogenase 2 OS=Drosophila melanogaster OX=7227 GN=Gapdh2 PE=1 SV=2	74	35347	4	1	4	1
78	A1Z9B9_DROME	FI18409p1 OS=Drosophila melanogaster OX=7227 GN=Dmel\CG17047 PE=2 SV=1	73	43230	1	1	1	1
79	Q4V3F7_DROME	IP10437p (Fragment) OS=Drosophila melanogaster OX=7227 GN=BcDNA:GH10614 PE=2 SV=1	73	36168	2	1	2	1
80	A8Y560_DROME	Ribosomal protein L15 OS=Drosophila melanogaster OX=7227 GN=RpL15 PE=1 SV=2	72	24310	4	3	4	3
81	Q9W475_DROME	LP17541p OS=Drosophila melanogaster OX=7227 GN=Dmel\CG3108 PE=2 SV=2	72	125259	3	1	3	1
82	Q8IN25_DROME	Aminopeptidase OS=Drosophila melanogaster OX=7227 GN=Dmel\CG31198 PE=1 SV=1	72	106667	4	2	4	2
83	MP20_DROME	Muscle-specific protein 20 OS=Drosophila melanogaster OX=7227 GN=Mp20 PE=2 SV=2	72	20177	3	2	2	2
84	Q5U169_DROME	RE13266p OS=Drosophila melanogaster OX=7227 GN=CG32302 PE=2 SV=1	72	35191	3	1	3	1
85	Q9W1B9_DROME	60S ribosomal protein L12 OS=Drosophila melanogaster OX=7227 GN=RpL12 PE=1 SV=1	72	17662	2	2	2	2
86	A0A1B2AIV7_DROME	60S ribosomal protein L14 (Fragment) OS=Drosophila melanogaster OX=7227 PE=2 SV=1	71	19162	6	3	6	3
87	EF2_DROME	Eukaryotic translation elongation factor 2 OS=Drosophila melanogaster OX=7227 GN=eEF2 PE=1 SV=4	70	94398	9	3	8	2
88	Q8SZL4_DROME	RH13984p OS=Drosophila melanogaster OX=7227 GN=Ccp84Ab PE=2 SV=1	69	23028	6	2	5	1
89	Q1RKX0_DROME	HSP 82 (Fragment) OS=Drosophila melanogaster OX=7227 PE=2 SV=1	69	57594	4	2	3	2
90	G3M3A2_DROME	Ribosomal protein S3, isoform B OS=Drosophila melanogaster OX=7227 GN=RpS3 PE=1 SV=1	69	27454	7	4	7	4
91	NCASE_DROME	Neutral ceramidase OS=Drosophila melanogaster OX=7227 GN=CDase PE=1 SV=1	68	78182	11	5	10	5
92	C6TP78_DROME	GH22783p (Fragment) OS=Drosophila melanogaster OX=7227 GN=regucalcin-RD PE=2 SV=1	68	35936	2	1	2	1
93	Q7KN04_DROME	F-spondin OS=Drosophila melanogaster OX=7227 GN=fat-spondin PE=1 SV=1	67	84891	6	4	6	4
94	Q8IQF8_DROME	AT18092p OS=Drosophila melanogaster OX=7227 GN=Akr1B PE=1 SV=1	67	40085	6	2	6	2
95	B7Z0E0_DROME	Isocitrate dehydrogenase [NADP] OS=Drosophila melanogaster OX=7227 GN=Idh PE=1 SV=2	65	53609	10	3	9	2
96	INO1_DROME	Inositol-3-phosphate synthase OS=Drosophila melanogaster OX=7227 GN=Inos PE=1 SV=1	65	62211	9	3	6	3
97	Q9W269_DROME	Solute carrier organic anion transporter family member OS=Drosophila melanogaster OX=7227 GN=Oatp58Dc PE=1 SV=1	65	87557	1	1	1	1
98	A0A0B4LHX6_DROME	Nucleoside diphosphate kinase OS=Drosophila melanogaster OX=7227 GN=awd PE=1 SV=1	63	18711	5	1	5	1
99	TPIS_DROME	Triosephosphate isomerase OS=Drosophila melanogaster OX=7227 GN=Tpi PE=1 SV=3	63	26609	6	1	6	1
100	K7Z7Z8_DROME	Triosephosphate isomerase (Fragment) OS=Drosophila melanogaster OX=7227 GN=tpi PE=2 SV=1	63	17395	4	1	4	1
101	M9PB21_DROME	3-oxoacyl-[acyl-carrier-protein] reductase OS=Drosophila melanogaster OX=7227 GN=FASN2 PE=1 SV=1	63	265802	5	1	4	1
102	C7LA75_DROME	Heat shock protein cognate 4, isoform G OS=Drosophila melanogaster OX=7227 GN=Hsc70-4 PE=1 SV=1	62	71087	8	3	7	3
103	R4TCQ6_DROME	Eukaryotic translation initiation factor 5B OS=Drosophila melanogaster OX=7227 GN=eIF5B-RB PE=2 SV=1	62	127097	3	2	2	1
104	A0A0B4LGF8_DROME	Muscle LIM protein at 60A, isoform F OS=Drosophila melanogaster OX=7227 GN=Mlp60A PE=1 SV=1	61	9952	1	1	1	1
105	RL3_DROME	60S ribosomal protein L3 OS=Drosophila melanogaster OX=7227 GN=RpL3 PE=1 SV=3	61	46886	4	2	4	2
106	PPIA_DROME	Peptidyl-prolyl cis-trans isomerase OS=Drosophila melanogaster OX=7227 GN=Cyp1 PE=1 SV=2	59	24650	1	1	1	1
107	Q9VM97_DROME	Thrombospondin, isoform A OS=Drosophila melanogaster OX=7227 GN=Tsp PE=3 SV=2	59	118177	9	2	7	2
108	F3YDI6_DROME	LP03941p OS=Drosophila melanogaster OX=7227 GN=Hsp70Ab-RA PE=2 SV=1	59	70047	5	2	4	2
109	Q9VWG1_DROME	LD37169p OS=Drosophila melanogaster OX=7227 GN=dHspB8 PE=1 SV=1	58	20829	2	1	1	1
110	A0A0B4JD11_DROME	Eukaryotic translation elongation factor 1 gamma, isoform C OS=Drosophila melanogaster OX=7227 GN=eEF1gamma PE=4 SV=1	58	48937	6	2	5	2
111	Q9VQT8_DROME	Immune induced molecule 33, isoform A OS=Drosophila melanogaster OX=7227 GN=IM33 PE=1 SV=1	57	8745	2	1	2	1
112	E1UI86_DROME	CG10912 protein OS=Drosophila melanogaster OX=7227 GN=CG10912 PE=4 SV=1	57	29673	2	1	2	1
113	RLA0_DROME	60S acidic ribosomal protein P0 OS=Drosophila melanogaster OX=7227 GN=RpLP0 PE=1 SV=1	57	34181	4	2	4	2
114	Q8IHC5_DROME	Aminopeptidase OS=Drosophila melanogaster OX=7227 GN=CG8774 PE=2 SV=1	57	100339	9	3	9	3
115	F3YDH5_DROME	AT29089p (Fragment) OS=Drosophila melanogaster OX=7227 GN=Hsc70-1-RA PE=2 SV=1	56	73362	6	1	5	1
116	E6PBX7_DROME	MIP25735p (Fragment) OS=Drosophila melanogaster OX=7227 GN=CG3355-RA PE=2 SV=1	56	34971	3	1	3	1
117	Q7KLU9_DROME	Anon1A3 (Fragment) OS=Drosophila melanogaster OX=7227 GN=anon1A3 PE=4 SV=1	56	32260	1	1	1	1
118	Q6NPA0_DROME	RE46519p OS=Drosophila melanogaster OX=7227 GN=CG17826 PE=2 SV=1	55	69143	2	1	2	1
119	OAT_DROME	Ornithine aminotransferase, mitochondrial OS=Drosophila melanogaster OX=7227 GN=Oat PE=2 SV=1	55	47281	2	1	2	1
120	Q9W4V3_DROME	RH61722p OS=Drosophila melanogaster OX=7227 GN=Dmel\CG14419 PE=2 SV=1	55	20973	1	1	1	1
121	Q9W392_DROME	CCT-beta OS=Drosophila melanogaster OX=7227 GN=CCT2 PE=1 SV=2	54	58027	1	1	1	1
122	M9PCA6_DROME	Acid beta-galactosidase OS=Drosophila melanogaster OX=7227 GN=Gal PE=1 SV=1	54	75058	1	1	1	1
123	GBLP_DROME	Guanine nucleotide-binding protein subunit beta-like protein OS=Drosophila melanogaster OX=7227 GN=Rack1 PE=1 SV=2	54	35596	9	3	8	3
124	X2JFT8_DROME	Uncharacterized protein, isoform C OS=Drosophila melanogaster OX=7227 GN=Dmel\CG4928 PE=1 SV=1	54	54403	3	1	3	1
125	A0A0B4K6N1_DROME	40S ribosomal protein S8 OS=Drosophila melanogaster OX=7227 GN=RpS8 PE=3 SV=1	53	23745	3	1	3	1
126	X2JEM4_DROME	40S ribosomal protein S28 OS=Drosophila melanogaster OX=7227 GN=RpS28b PE=2 SV=1	53	7472	1	1	1	1
127	Q9W2L6_DROME	RH02475p OS=Drosophila melanogaster OX=7227 GN=Dmel\CG9394 PE=1 SV=1	53	76659	4	2	4	2
128	Q8MQS7_DROME	Malate dehydrogenase OS=Drosophila melanogaster OX=7227 GN=Mdh1 PE=2 SV=1	52	36050	3	1	3	1
129	Q8SY98_DROME	RH14088p OS=Drosophila melanogaster OX=7227 GN=RpL24 PE=2 SV=1	52	14214	2	1	2	1
130	RL32_DROME	60S ribosomal protein L32 OS=Drosophila melanogaster OX=7227 GN=RpL32 PE=1 SV=3	51	16010	7	3	5	3
131	X2JE06_DROME	GEO07624p1 OS=Drosophila melanogaster OX=7227 GN=RpL24 PE=1 SV=1	50	17509	3	1	3	1
132	Q9VE40_DROME	RH24988p OS=Drosophila melanogaster OX=7227 GN=anon-EST:ParkEST066 PE=2 SV=1	49	22554	1	1	1	1
133	B5RIJ9_DROME	60S ribosomal protein L30 (Fragment) OS=Drosophila melanogaster OX=7227 PE=2 SV=1	49	14253	2	1	2	1
134	X2JEB6_DROME	Imaginal disc growth factor 4, isoform C OS=Drosophila melanogaster OX=7227 GN=Idgf4 PE=1 SV=1	49	48574	3	1	3	1
135	HGD_DROME	Homogentisate 1,2-dioxygenase OS=Drosophila melanogaster OX=7227 GN=hgo PE=2 SV=3	49	49366	1	1	1	1
136	Q8SXA6_DROME	GH20168p OS=Drosophila melanogaster OX=7227 GN=AOX3 PE=2 SV=1	49	113128	4	1	4	1
137	A1Z7Z4_DROME	Uncharacterized protein, isoform B OS=Drosophila melanogaster OX=7227 GN=Dmel\CG1648 PE=1 SV=1	48	24205	2	1	2	1
138	Q7KN81_DROME	Uncharacterized protein OS=Drosophila melanogaster OX=7227 GN=Osi6 PE=2 SV=1	48	29235	1	1	1	1
139	Q7K3J0_DROME	CCT-theta OS=Drosophila melanogaster OX=7227 GN=CCT8 PE=1 SV=1	47	59396	3	1	3	1
140	M9PHM6_DROME	60S ribosomal protein L18 OS=Drosophila melanogaster OX=7227 GN=RpL18 PE=3 SV=1	47	21651	2	1	2	1
141	E1JI93_DROME	Tequila, isoform F OS=Drosophila melanogaster OX=7227 GN=teq PE=1 SV=2	46	263791	4	2	4	2
142	Q9VRD9_DROME	Cystathionine beta-synthase OS=Drosophila melanogaster OX=7227 GN=Cbs PE=1 SV=1	46	56846	3	2	3	2
143	Q7KTA1_DROME	HL01444p OS=Drosophila melanogaster OX=7227 GN=NimB2 PE=2 SV=1	45	45728	3	1	2	1
144	A0A0B4LF52_DROME	BetaTrypsin, isoform B OS=Drosophila melanogaster OX=7227 GN=betaTry PE=4 SV=1	44	25677	1	1	1	1
145	E0R946_DROME	MIP26036p OS=Drosophila melanogaster OX=7227 GN=CG5959-RA PE=2 SV=1	43	74999	3	1	3	1
146	A0A0B4KFS1_DROME	Uncharacterized protein, isoform F OS=Drosophila melanogaster OX=7227 GN=CT22687 PE=4 SV=1	43	78100	1	1	1	1
147	X2JIQ5_DROME	60S ribosomal protein L17 OS=Drosophila melanogaster OX=7227 GN=RpL17 PE=3 SV=1	43	21579	2	1	2	1
148	RS17_DROME	40S ribosomal protein S17 OS=Drosophila melanogaster OX=7227 GN=RpS17 PE=1 SV=2	43	15275	1	1	1	1
149	A0A0B4K7G9_DROME	Inorganic diphosphatase OS=Drosophila melanogaster OX=7227 GN=Nurf-38 PE=1 SV=1	42	32516	4	1	4	1
150	Q8IPD5_DROME	Cuticular protein 31A OS=Drosophila melanogaster OX=7227 GN=Cpr31A PE=2 SV=1	42	35485	1	1	1	1
151	A0A1B2AKQ4_DROME	GEO10457p1 (Fragment) OS=Drosophila melanogaster OX=7227 PE=2 SV=1	42	17142	4	1	4	1
152	A4VA65_DROME	Fst (Fragment) OS=Drosophila melanogaster OX=7227 GN=CG9434 PE=4 SV=1	42	27616	1	1	1	1
153	PGK_DROME	Phosphoglycerate kinase OS=Drosophila melanogaster OX=7227 GN=Pgk PE=2 SV=2	42	43834	5	1	5	1
154	M9PEA9_DROME	Sallimus, isoform Z OS=Drosophila melanogaster OX=7227 GN=sls PE=3 SV=1	41	1723243	4	1	3	1
155	TALDO_DROME	Probable transaldolase OS=Drosophila melanogaster OX=7227 GN=Taldo PE=2 SV=2	41	36710	2	1	2	1
156	Q9VKS4_DROME	LD16579p OS=Drosophila melanogaster OX=7227 GN=Dmel\CG17104 PE=2 SV=1	41	48856	3	2	2	2
157	Q9VF53_DROME	Aldehyde oxidase 1 OS=Drosophila melanogaster OX=7227 GN=AOX1 PE=1 SV=1	41	139036	12	1	11	1
158	Q0ZHI2_DROME	L23A ribosomal protein natural variant OS=Drosophila melanogaster OX=7227 GN=RpL23A PE=2 SV=1	40	29372	2	1	2	1
159	M9PE30_DROME	Transgelin OS=Drosophila melanogaster OX=7227 GN=Chd64 PE=1 SV=1	40	19394	2	2	2	2
160	A0A0B4KF06_DROME	Valyl-tRNA synthetase OS=Drosophila melanogaster OX=7227 GN=ValRS PE=1 SV=1	39	118717	5	1	4	1
161	A4VCK4_DROME	IP08455p OS=Drosophila melanogaster OX=7227 GN=CG31266 PE=2 SV=1	39	33622	1	1	1	1
162	SCARF_DROME	Inactive serine protease scarface OS=Drosophila melanogaster OX=7227 GN=scaf PE=1 SV=1	39	71371	2	1	2	1
163	Q1RL03_DROME	IP15830p OS=Drosophila melanogaster OX=7227 GN=CG7874 PE=2 SV=1	38	50876	3	1	2	1
164	A0A0F6T1J9_DROME	6-phosphogluconate dehydrogenase, decarboxylating OS=Drosophila melanogaster OX=7227 GN=Pgd PE=3 SV=1	38	52397	10	1	8	1
165	Q8MRG9_DROME	RE37895p OS=Drosophila melanogaster OX=7227 GN=CG7248 PE=2 SV=1	37	86067	5	1	3	1
166	A1ZAU4_DROME	RH39096p OS=Drosophila melanogaster OX=7227 GN=BEST:GH19547 PE=1 SV=1	37	44031	1	1	1	1
167	Q9V9W2_DROME	60S ribosomal protein L6 OS=Drosophila melanogaster OX=7227 GN=RpL6 PE=1 SV=1	36	27681	4	1	4	1
168	ENDOU_DROME	Poly(U)-specific endoribonuclease homolog OS=Drosophila melanogaster OX=7227 GN=CG2145 PE=2 SV=1	36	63557	2	1	2	1
169	X2JKU5_DROME	Ribosomal protein S5a, isoform B OS=Drosophila melanogaster OX=7227 GN=RpS5a PE=3 SV=1	36	25418	5	1	5	1
170	A1ZB48_DROME	FI01427p OS=Drosophila melanogaster OX=7227 GN=Dmel\CG14500 PE=2 SV=1	36	21046	2	1	2	1
171	TENM_DROME	Teneurin-m OS=Drosophila melanogaster OX=7227 GN=Ten-m PE=1 SV=2	35	303863	2	1	2	1
172	Q4V4J5_DROME	Metalloendopeptidase (Fragment) OS=Drosophila melanogaster OX=7227 GN=BG:BACR44L22.1 PE=2 SV=1	35	29721	2	1	2	1
173	Q7K1P6_DROME	LP03106p (Fragment) OS=Drosophila melanogaster OX=7227 GN=Spn100A PE=2 SV=1	35	73119	1	1	1	1
174	H7BWS6_DROME	Malic enzyme OS=Drosophila melanogaster OX=7227 PE=2 SV=1	35	63915	4	1	4	1
175	A0A4P7VAW6_DROME	Ras-related protein Rab-3 OS=Drosophila melanogaster OX=7227 GN=Rab3 PE=3 SV=1	35	24846	1	1	1	1
176	X2J5T3_DROME	Rab6, isoform B OS=Drosophila melanogaster OX=7227 GN=Rab6 PE=1 SV=1	35	23466	1	1	1	1
177	A0A0B4K7L1_DROME	ATP-dependent 6-phosphofructokinase OS=Drosophila melanogaster OX=7227 GN=Pfk PE=1 SV=1	35	105172	3	1	3	1
178	RS3A_DROME	40S ribosomal protein S3a OS=Drosophila melanogaster OX=7227 GN=RpS3A PE=1 SV=4	35	30321	8	1	5	1
179	Q9VTY2_DROME	Uncharacterized protein, isoform A OS=Drosophila melanogaster OX=7227 GN=anon-WO0172774.89 PE=1 SV=1	35	35773	1	1	1	1
180	Q9VMV5_DROME	Viking, isoform A OS=Drosophila melanogaster OX=7227 GN=vkg PE=1 SV=1	34	193659	4	1	4	1
181	E1JJM9_DROME	GEO07866p1 OS=Drosophila melanogaster OX=7227 GN=RpS15Aa PE=1 SV=1	34	14762	1	1	1	1
182	RAN_DROME	GTP-binding nuclear protein Ran OS=Drosophila melanogaster OX=7227 GN=Ran PE=1 SV=1	34	24693	2	1	2	1
183	A0A0B4LFL3_DROME	Eukaryotic translation elongation factor 1 beta, isoform C OS=Drosophila melanogaster OX=7227 GN=eEF1beta PE=3 SV=1	33	24232	3	1	3	1
184	A1Z7F1_DROME	Maltase A6, isoform C OS=Drosophila melanogaster OX=7227 GN=Mal-A6 PE=1 SV=2	33	67871	7	1	6	1
185	Q7KML7_DROME	BcDNA.GH07188 OS=Drosophila melanogaster OX=7227 GN=Nepl21 PE=2 SV=1	33	79121	4	1	4	1
186	Q8IRB3_DROME	Uncharacterized protein OS=Drosophila melanogaster OX=7227 GN=Dmel\CG32241 PE=4 SV=2	33	44989	2	1	2	1
187	METK_DROME	S-adenosylmethionine synthase OS=Drosophila melanogaster OX=7227 GN=Sam-S PE=2 SV=2	33	44668	3	1	2	1
188	Q9VKV2_DROME	Alpha-mannosidase OS=Drosophila melanogaster OX=7227 GN=LManI PE=3 SV=1	33	108423	3	1	3	1
189	RL19_DROME	60S ribosomal protein L19 OS=Drosophila melanogaster OX=7227 GN=RpL19 PE=1 SV=2	32	23983	3	1	3	1
190	H0RNA1_DROME	FI17119p1 (Fragment) OS=Drosophila melanogaster OX=7227 GN=CG31463-RA PE=2 SV=1	32	43676	1	1	1	1
191	A0ZWM2_DROME	Thiolester containing protein IV (Fragment) OS=Drosophila melanogaster OX=7227 GN=TepIV PE=3 SV=1	32	101372	4	1	4	1
192	VATH_DROME	V-type proton ATPase subunit H OS=Drosophila melanogaster OX=7227 GN=VhaSFD PE=2 SV=2	32	53700	2	1	2	1
193	Q9VJ73_DROME	Ada2a-containing complex component 2 OS=Drosophila melanogaster OX=7227 GN=Atac2 PE=1 SV=1	32	89117	5	2	1	1
194	EIF3I_DROME	Eukaryotic translation initiation factor 3 subunit I OS=Drosophila melanogaster OX=7227 GN=eIF3i PE=1 SV=1	31	36137	1	1	1	1
195	Q7KUH2_DROME	Mucin 68Ca OS=Drosophila melanogaster OX=7227 GN=Muc68Ca PE=4 SV=1	31	308905	2	1	2	1
196	SRPRA_DROME	Signal recognition particle receptor subunit alpha homolog OS=Drosophila melanogaster OX=7227 GN=SrpRalpha PE=1 SV=2	31	67753	3	1	1	1
197	Q8MKL0_DROME	LP07082p OS=Drosophila melanogaster OX=7227 GN=CG30041;CG30043 PE=2 SV=1	31	100059	5	1	5	1
198	M9PFF0_DROME	60S ribosomal protein L13 OS=Drosophila melanogaster OX=7227 GN=RpL13 PE=1 SV=1	31	24936	3	1	3	1
199	TIG_DROME	Tiggrin OS=Drosophila melanogaster OX=7227 GN=Tig PE=1 SV=2	30	257289	6	1	6	1
200	Q9VMB9_DROME	Cytochrome c oxidase subunit 5B, isoform A OS=Drosophila melanogaster OX=7227 GN=COX5B PE=1 SV=1	30	13570	1	0	1	0
201	TBA1_DROME	Tubulin alpha-1 chain OS=Drosophila melanogaster OX=7227 GN=alphaTub84B PE=1 SV=1	30	49876	9	3	7	3
202	H1ZYF1_DROME	40S ribosomal protein S6 OS=Drosophila melanogaster OX=7227 GN=RpS6 PE=3 SV=1	30	28390	3	1	3	1
203	Q9W3L4_DROME	GH20802p OS=Drosophila melanogaster OX=7227 GN=Dmel\CG2233 PE=1 SV=1	30	46479	3	0	3	0
204	A0A1B2AJL4_DROME	40S ribosomal protein S11 (Fragment) OS=Drosophila melanogaster OX=7227 PE=2 SV=1	29	18094	5	0	5	0
205	L0CPE3_DROME	Ribosomal protein S11 (Fragment) OS=Drosophila melanogaster OX=7227 GN=RPS11 PE=3 SV=1	29	17595	5	0	5	0
206	PPO2_DROME	Phenoloxidase 2 OS=Drosophila melanogaster OX=7227 GN=PPO2 PE=1 SV=1	28	79235	5	1	4	1
207	VATB_DROME	V-type proton ATPase subunit B OS=Drosophila melanogaster OX=7227 GN=Vha55 PE=2 SV=1	28	54515	1	0	1	0
208	B6IDQ8_DROME	FI06483p (Fragment) OS=Drosophila melanogaster OX=7227 GN=CG10725-RB PE=2 SV=1	27	30404	3	1	3	1
209	GLNA2_DROME	Glutamine synthetase 2 cytoplasmic OS=Drosophila melanogaster OX=7227 GN=Gs2 PE=2 SV=3	27	41278	2	0	2	0
210	A0A4P7VAA3_DROME	Uncharacterized protein, isoform F OS=Drosophila melanogaster OX=7227 GN=Dmel\CG30270 PE=4 SV=1	27	15041	2	0	1	0
211	Q8SYG0_DROME	60S ribosomal protein L34 OS=Drosophila melanogaster OX=7227 GN=RpL34a PE=2 SV=1	26	18031	6	1	5	1
212	C9QNW6_DROME	MIP13928p (Fragment) OS=Drosophila melanogaster OX=7227 GN=CG13059-RA PE=2 SV=1	24	18034	1	1	1	1
213	A0A075BID1_DROME	Stonewall (Fragment) OS=Drosophila melanogaster OX=7227 GN=stwl PE=4 SV=1	23	107068	2	0	1	0
214	ATPA_DROME	ATP synthase subunit alpha, mitochondrial OS=Drosophila melanogaster OX=7227 GN=blw PE=1 SV=2	22	59384	3	0	3	0
215	A8DYH1_DROME	Muscle wasted, isoform C OS=Drosophila melanogaster OX=7227 GN=mute PE=4 SV=1	21	195871	1	0	1	0
216	M9PIM0_DROME	Ribosomal protein L10, isoform E OS=Drosophila melanogaster OX=7227 GN=RpL10 PE=4 SV=1	21	25511	3	0	3	0
217	H2B_DROME	Histone H2B OS=Drosophila melanogaster OX=7227 GN=His2B PE=1 SV=2	21	13688	1	0	1	0
218	A0A0B4KFZ9_DROME	Histone H4 OS=Drosophila melanogaster OX=7227 GN=His4r PE=3 SV=1	20	11374	1	0	1	0
219	D3PFE0_DROME	MIP16878p (Fragment) OS=Drosophila melanogaster OX=7227 GN=dec-1-RC PE=2 SV=1	19	105050	1	0	1	0
220	Q9W306_DROME	GEO08256p1 OS=Drosophila melanogaster OX=7227 GN=CT27394 PE=1 SV=1	17	12910	2	0	2	0
221	C0PV93_DROME	MIP06616p OS=Drosophila melanogaster OX=7227 GN=CG7045-RA PE=2 SV=1	17	14536	1	0	1	0
222	A0A0B4KH25_DROME	Histone H2A OS=Drosophila melanogaster OX=7227 GN=His2Av PE=3 SV=1	16	14972	1	0	1	0

## Sheet: Mascot C3
Band C3
prot_hit_num	prot_acc	prot_desc	prot_score	prot_mass	prot_matches	prot_matches_sig	prot_sequences	prot_sequences_sig
1	APLP_DROME	Apolipophorins OS=Drosophila melanogaster OX=7227 GN=apolpp PE=1 SV=2	46298	372447	3087	1707	292	235
2	B7Z001_DROME	3-oxoacyl-[acyl-carrier-protein] reductase OS=Drosophila melanogaster OX=7227 GN=FASN1 PE=1 SV=2	7893	277826	486	283	138	104
3	G3P1_DROME	Glyceraldehyde-3-phosphate dehydrogenase 1 OS=Drosophila melanogaster OX=7227 GN=Gapdh1 PE=2 SV=2	7756	35328	381	233	29	22
4	G3P2_DROME	Glyceraldehyde-3-phosphate dehydrogenase 2 OS=Drosophila melanogaster OX=7227 GN=Gapdh2 PE=1 SV=2	7413	35347	420	257	26	20
5	GPDA_DROME	Glycerol-3-phosphate dehydrogenase [NAD(+)], cytoplasmic OS=Drosophila melanogaster OX=7227 GN=Gpdh1 PE=1 SV=3	5239	39659	193	143	30	25
6	EF1A1_DROME	Elongation factor 1-alpha 1 OS=Drosophila melanogaster OX=7227 GN=eEF1alpha1 PE=1 SV=2	4597	50275	372	248	32	21
7	EF1A2_DROME	Elongation factor 1-alpha 2 OS=Drosophila melanogaster OX=7227 GN=eEF1alpha2 PE=2 SV=2	4051	50630	302	217	19	13
8	ENO_DROME	Enolase OS=Drosophila melanogaster OX=7227 GN=Eno PE=1 SV=2	3009	54276	244	134	32	27
9	TIG_DROME	Tiggrin OS=Drosophila melanogaster OX=7227 GN=Tig PE=1 SV=2	2026	257289	146	82	109	66
10	Q7KTG2_DROME	Apolipoprotein lipid transfer particle OS=Drosophila melanogaster OX=7227 GN=Apoltp PE=1 SV=2	1658	494010	167	81	126	65
11	EF2_DROME	Eukaryotic translation elongation factor 2 OS=Drosophila melanogaster OX=7227 GN=eEF2 PE=1 SV=4	1577	94398	207	61	55	32
12	PYG_DROME	Glycogen phosphorylase OS=Drosophila melanogaster OX=7227 GN=GlyP PE=2 SV=2	1386	96935	76	47	47	33
13	E2QCF1_DROME	ATP-citrate synthase OS=Drosophila melanogaster OX=7227 GN=ATPCL PE=1 SV=1	1322	119672	72	35	43	23
14	M9PB21_DROME	3-oxoacyl-[acyl-carrier-protein] reductase OS=Drosophila melanogaster OX=7227 GN=FASN2 PE=1 SV=1	1275	265802	49	37	7	2
15	KPYK_DROME	Pyruvate kinase OS=Drosophila melanogaster OX=7227 GN=PyK PE=2 SV=2	1263	57404	101	51	31	24
16	Q7KN85_DROME	ATP-citrate synthase OS=Drosophila melanogaster OX=7227 GN=ATPCL PE=1 SV=1	1258	121328	72	35	44	24
17	A1Z784_DROME	Acetyl-CoA carboxylase OS=Drosophila melanogaster OX=7227 GN=ACC PE=1 SV=1	1214	278421	79	49	58	37
18	M9PD73_DROME	Thioester-containing protein 4, isoform B OS=Drosophila melanogaster OX=7227 GN=Tep4 PE=1 SV=1	1135	166266	70	46	46	32
19	ALF_DROME	Fructose-bisphosphate aldolase OS=Drosophila melanogaster OX=7227 GN=Ald1 PE=1 SV=5	1082	39023	50	34	26	20
20	M9ND95_DROME	Myosin heavy chain, isoform U OS=Drosophila melanogaster OX=7227 GN=Mhc PE=1 SV=1	1039	222766	82	41	65	36
21	VATA2_DROME	V-type proton ATPase catalytic subunit A isoform 2 OS=Drosophila melanogaster OX=7227 GN=Vha68-2 PE=1 SV=2	1023	68259	65	31	38	24
22	TALDO_DROME	Probable transaldolase OS=Drosophila melanogaster OX=7227 GN=Taldo PE=2 SV=2	1010	36710	92	42	32	20
23	C7LA75_DROME	Heat shock protein cognate 4, isoform G OS=Drosophila melanogaster OX=7227 GN=Hsc70-4 PE=1 SV=1	1000	71087	84	37	38	24
24	H7BWS2_DROME	Malic enzyme OS=Drosophila melanogaster OX=7227 PE=2 SV=1	983	63915	55	31	32	23
25	H7BWS6_DROME	Malic enzyme OS=Drosophila melanogaster OX=7227 PE=2 SV=1	983	63915	55	31	32	23
26	H7BWU6_DROME	Malic enzyme OS=Drosophila melanogaster OX=7227 PE=2 SV=1	964	63913	54	30	32	22
27	Q2QBM1_DROME	Malic enzyme OS=Drosophila melanogaster OX=7227 GN=Men PE=1 SV=1	962	63931	55	30	32	22
28	C7LA95_DROME	Citrate hydro-lyase (Fragment) OS=Drosophila melanogaster OX=7227 PE=2 SV=1	925	101932	53	34	38	25
29	KARG_DROME	Arginine kinase OS=Drosophila melanogaster OX=7227 GN=Argk PE=2 SV=2	921	39841	54	39	32	25
30	Q9VF24_DROME	Crossveinless d OS=Drosophila melanogaster OX=7227 GN=cv-d PE=1 SV=2	917	167737	56	29	37	20
31	Q9VN44_DROME	FI07923p OS=Drosophila melanogaster OX=7227 GN=Karybeta3 PE=1 SV=1	894	123482	45	34	35	27
32	G6PI_DROME	Glucose-6-phosphate isomerase OS=Drosophila melanogaster OX=7227 GN=Pgi PE=2 SV=2	888	62300	45	30	21	18
33	TBA1_DROME	Tubulin alpha-1 chain OS=Drosophila melanogaster OX=7227 GN=alphaTub84B PE=1 SV=1	872	49876	48	24	18	12
[truncated: 937 more rows]

## Sheet: Mascot PABA eluate
Benzamidine-Sepharose beads eluted with Para-aminobenzamidine
[truncated: 236 more rows]

[truncated: 2 more sheets: Mascot Sample buffer eluate, Chimerys GO0008236 results]
